# Supplementary material for: Body size, shape and ecology in tetrapods
Source: Nat Commun. 2022 Jul 27;13:4340. doi: 10.1038/s41467-022-32028-2 (PMC9329317; doi:10.1038/s41467-022-32028-2)
Supplement: Supplementary file 3 — Supplementary Data 1-89 [file 41467_2022_32028_MOESM3_ESM.xlsx]

## Sheet: SuppData1
Supplementary Data 1- Summary of phylogenetical generalised least squares (PGLS) information for log transformed (log10) linear parameters against body size (whole-body convex hull volume) for all taxa (N = 411). The intercept, slope, lambda, P value and upper and lower 95% confidence intervals about the slope are tabulated.
Length parameter	Intercept	Slope	Lower95%CI Slope	Upper95%CI Slope	Lambda	R²	P value
Femur	-0.43	0.31	0.3	0.32	0.869	0.955	0
Shank	-0.54	0.28	0.27	0.29	0.896	0.904	0
Metatarsal	-0.64	0.27	0.26	0.29	0.916	0.88	0
Pes	-0.89	0.28	0.26	0.29	0.868	0.847	0
Humerus	-0.49	0.31	0.3	0.32	0.882	0.949	0
Forearm	-0.56	0.29	0.27	0.3	0.854	0.908	0
Metacarpal	-0.72	0.3	0.29	0.32	0.938	0.885	0
Manus	-1.01	0.29	0.27	0.31	0.819	0.881	0
GA Distance	0.26	0.31	0.3	0.32	0.89	0.976	0
Forelimb	-0.05	0.3	0.29	0.31	0.897	0.934	0
Hindlimb	0.01	0.29	0.28	0.3	0.913	0.936	0
Average leg	-0.02	0.29	0.28	0.3	0.89	0.947	0

## Sheet: SuppData2
Supplementary Data 2 - Summary of phylogenetical generalised least squares (PGLS) information for log transformed (log10) volume parameters against body size (whole-body convex hull volume) for all taxa (N = 411). The intercept, slope, lambda, P value and upper and lower 95% confidence intervals about the slope are tabulated.
Volume parameter	Intercept	Slope	Lower95%CI Slope	Upper95%CI Slope	Lambda	R²	P value
Skull	-0.97	0.92	0.88	0.95	0.98	0.969768	0
Trunk	-0.12	1.01	1	1.02	0.84	0.998977	0
Femur	-2.13	0.99	0.97	1.02	0.88	0.981	0
Lowerlimb	-2.24	0.98	0.95	1	0.92	0.875	0
Metatarsal	-2.59	0.96	0.92	0.99	0.93	0.967	0
Pes	-2.69	0.92	0.89	0.96	0.92	0.9599	0
Humerus	-2.19	1.02	1	1.05	0.96	0.975	0
Upperlimb	-2.39	0.99	0.97	1.02	0.93	0.967	0
Metacarpal	-2.59	0.98	0.95	1.02	0.97	0.965	0
Manus	-3.1	0.97	0.93	1	0.86	0.965	0
Neck	-2.04	1	0.97	1.04	0.9	0.98	0
Hindlimb	-1.73	0.98	0.96	1	0.95	0.979	0
Forelimb	-1.82	1	0.98	1.02	0.95	0.976	0
Trunk/Average leg	1.65	0.02	0	0.04	0.95	0.979	0.07
Hindlimb/Forelimb	0.09	-0.02	-0.04	0	0.94	0.974	0.06
Femur/Metatarsal	0.48	0.04	0.02	0.07	0.56	0.983	0
Femur/Pes	0.57	0.08	0.05	0.11	0.66	0.972	0
Humerus/Metatarsal	0.4	0.04	0.01	0.08	0.99	0.985	0.02
Humerus/Manus	0.91	0.05	0.01	0.08	0.89	0.971	0.01

## Sheet: SuppData3
Supplementary Data 3 - Summary of results for the non-phylogenetically informed and phylogenetically informed linear and quadratic models for all taxa of linear parameters against body size (whole-body convex hull volume), SE, standard error; SEE, standard error of the estimate; AICc, Akaike information criterion; p value. Highlighted comparisons indicate the best fit model.
Parameter	Model	First degree coefficient slope	P value	Second degree coefficient slope	P value	Intercept	R²	SEE	AICc	Lower CI	Upper CI
	Linear raw	0.304 (0.003)	<2e-16	-	-	-0.226	0.955	0.143	-422.761	0.298	0.311
Femur length	Linear phylogenetic	0.319 (0.006)	0	-	-	-0.328	0.955	0.209	-420.485	0.308	0.331
	Quadratic raw	0.340 (0.009)	< 2e-16	0.006 (0.001)	4.82e-05	-0.204	0.957	0.141	-437.392	0.322	0.358
	Quadratic phylogenetic	0.295 (0.013)	0	-0.004 (0.002)	0.0272	-0.347	0.955	0.209	-412.443	0.27	0.319
	Linear raw	0.289(0.005)	<2e-16	-	-	-0.28	0.904	0.204	-131.946	0.28	0.298
Shank length	Linear phylogenetic	0.312 (0.007)	0	-	-	-0.388	0.904	0.277	-267.936	0.298	0.326
	Quadratic raw	0.261 (0.013)	<2e-16	-0.005 (0.002)	0.0269	-0.297	0.905	0.203	-134.857	0.235	0.287
	Quadratic phylogenetic	0.246 (0.015)	0	-0.010(0.002)	0	-0.44	0.904	0.269	-279.882	0.216	0.275
	Linear raw	0.283 (0.005)	<2e-16	-	-	-0.53	0.882	0.225	-54.126	0.273	0.293
Metatarsal length	Linear phylogenetic	0.293 (0.007)	0	-	-	-0.622	0.882	0.257	-213.572	0.278	0.308
	Quadratic raw	0.209 (0.014)	< 2e-16	-0.0129 (0.002)	3.49e-08	-0.576	0.89	0.217	-82.773	0.181	0.236
	Quadratic phylogenetic	0.304(0.016)	0	0.0016 (0.002)	0.464	-0.614	0.882	0.26	-210.692	0.272	0.336
	Linear raw	0.245 (0.005)	<2e-16	-	-	-0.751	0.847	0.226	-51.026	0.235	0.255
Pes length	Linear phylogenetic	0.305 (0.009)	0	-	-	-0.669	0.851	0.282	-78.026	0.287	0.323
	Quadratic raw	0.217 (0.015)	<2e-16	-0.005 (0.003)	0.0452	-0.768	0.848	0.225	-53.121	0.188	0.246
	Quadratic phylogenetic	0.288 (0.0194)	0	-0.003 (0.003)	0.309	-0.683	0.851	0.278	-66.979	0.25	0.326
	Linear raw	0.308 (0.004)	<2e-16	-	-	-0.297	0.949	0.155	-361.118	0.301	0.315
Humerus length	Linear phylogenetic	0.331 (0.006)	0	-	-	-0.372	0.949	0.219	-442.356	0.32	0.343
	Quadratic raw	0.282 (0.010)	< 2e-16	-0.004 (0.002)	0.00629	-0.313	0.95	0.153	-366.619	0.263	0.302
	Quadratic phylogenetic	0.337 (0.012)	0	0.001 (0.002)	0.599	-0.368	0.949	0.22	-429.657	0.313	0.361
	Linear raw	0.323 (0.005)	<2e-16	-	-	-0.304	0.908	0.223	-61.556	0.313	0.333
Forearm length	Linear phylogenetic	0.326 (0.008)	0	-	-	-0.455	0.91	0.274	-188.987	0.31	0.342
	Quadratic raw	0.232 (0.014)	< 2e-16	-0.016 (0.002)	6.37e-12	-0.36	0.918	0.21	-107.143	0.205	0.259
	Quadratic phylogenetic	0.296 (0.017)	0	-0.005 (0.002)	0.0454	-0.478	0.91	0.267	-180.64	0.263	0.329
	Linear raw	0.293 (0.00522)	<2e-16	-	-	-0.674	0.885	0.229	-38.721	0.283	0.304
Metacarpal length	Linear phylogenetic	0.322 (0.007)	0	-	-	-0.662	0.89	0.25	-307.876	0.309	0.336
	Quadratic raw	0.206(0.014)	< 2e-16	-0.016 (0.002)	2.44e-10	-0.727	0.896	0.218	-77.116	0.178	0.234
	Quadratic phylogenetic	0.279 (0.015)	0	-0.007 (0.002)	0.0009	-0.695	0.89	0.239	-306.3	0.251	0.308
	Linear raw	0.299 (0.005)	<2e-16	-	-	-0.764	0.883	0.237	-12.476	0.289	0.31
Manus length	Linear phylogenetic	0.307 (0.011)	0	-	-	-0.833	0.88	0.254	80.041	0.285	0.329
	Quadratic raw	0.185 (0.015)	<2e-16	-0.019 (0.002)	<2e-16	-0.834	0.901	0.218	-78.738	0.157	0.213
	Quadratic phylogenetic	0.271 (0.0235)	0	-0.005 (0.003 )	0.0832	-0.861	0.731	0.244	88.732	0.225	0.317
	Linear raw	0.324(0.003)	<2e-16	-	-	0.221	0.976	0.11	-638.167	0.319	0.329
GA length	Linear phylogenetic	0.301 (0.005)	0	-	-	0.195	0.98	0.13	-660.532	0.292	0.31
	Quadratic raw	0.309 (0.007)	<2e-16	-0.003 (0.001)	<2e-16	0.212	0.976	0.11	-641.272	0.295	0.323
	Quadratic phylogenetic	0.304 (0.011)	0	0.001 (0.002 )	0.728	0.197	0.98	0.13	-647.142	0.285	0.322
	Linear raw	0.289(0.004)	<2e-16	-	-	0.219	0.936	0.164	-315.125	0.281	0.296
Hindlimb length	Linear phylogenetic	0.309 (0.006)	0	-	-	0.135	0.94	0.227	-475.417	0.299	0.321
	Quadratic raw	0.276(0.011)	<2e-16	-0.003 (0.002)	0.19	0.211	0.936	0.163	-314.825	0.255	0.297
	Quadratic phylogenetic	0.283(0.012)	0	-0.004 (0.002)	0.0093	0.114	0.94	0.223	-469.132	0.259	0.306
	Linear raw	0.311 (0.004)	<2e-16	-	-	0.155	0.934	0.178	-244.489	0.302	0.318
Forelimb length	Linear phylogenetic	0.324 (0.006)	0	-	-	0.067	0.93	0.225	-438.109	0.313	0.336
	Quadratic raw	0.242 (0.011)	< 2e-16	-0.012 (0.002)	1.49e-10	0.113	0.941	0.169	-283.852	0.22	0.264
	Quadratic phylogenetic	0.306 (0.012)	0	-0.003 (0.002)	0.0934	0.053	0.93	0.22	-427.961	0.282	0.331

## Sheet: SuppData4
Supplementary Data 4- Summary of results for the non-phylogenetically informed and phylogenetically informed linear and quadratic models for all taxa of volume parameters against body size (whole-body convex hull volume) SE, standard error; SEE, standard error of the estimate; AICc, Akaike information criterion; p value. Highlighted comparisons indicate the best fit model.
Parameter	Model	First degree coefficient slope	P value	Second degree coefficient slope	P value	Intercept	R²	SEE	AICc	Lower CI	Upper CI
	Linear raw	0.843 (0.007)	<2e-16	-	-	-1.561	0.97	0.324	244.592	0.83	0.858
Skull volume	Linear phylogenetic	0.926 (0.013)	0	-	-	-1.407	0.856	0.382	206.182	0.9	0.951
	Quadratic raw	0.759 (0.021)	< 2e-16	-0.015 (0.004)	1.38e-05	-1.614	0.971	0.316	227.562	0.718	0.799
	Quadratic phylogenetic	0.837 (0.0271)	0	-0.014 (0.004)	0.0002	-1.476	0.843	0.363	203.922	0.784	0.89
	Linear raw	1.144 (0.010)	<2e-16	-	-	-1.495	0.975	0.399	413.546	1.126	1.162
Neck volume	Linear phylogenetic	0.979 (0.016)	0	-	-	-1.956	1.057	0.538	378.015	0.948	1.011
	Quadratic raw	1.157 (0.026)	<2e-16	0.002 (0.004)	0.606	-1.487	0.975	0.399	415.307	1.106	1.208
	Quadratic phylogenetic	1.095 (0.0334)	0	0.018 (0.005)	0.0001	-1.867	1.039	0.522	374.016	1.029	1.16
	Linear raw	1.015 (0.002)	<2e-16	-	-	-0.118	0.999	0.071	-1003.89	1.012	1.018
Trunk volume	Linear phylogenetic	1.004 (0.004)	0	-	-	-0.124	1	0.081	-737.662	0.996	1.012
	Quadratic raw	1.003 (0.005)	< 2e-16	-0.002 (0.005)	0.00558	-0.126	0.999	0.07	-1009.62	0.994	1.012
	Quadratic phylogenetic	1.002 (0.009)	0	-0.0003 (0.001)	0.776	-0.125	1	0.081	-724.042	0.985	1.019
	Linear raw	0.993 (0.0066)	<2e-16	-	-	-1.956	0.982	0.292	160.383	0.979	1.006
Femur volume	Linear phylogenetic	0.939 (0.0168)	0	-	-	-2.266	1.106	0.346	415.153	0.907	0.973
	Quadratic raw	1.053 (0.019)	< 2e-16	0.010 (0.003)	0.000824	-1.919	0.982	0.288	151.129	1.016	1.09
	Quadratic phylogenetic	1.037 (0.0351)	0	0.015 (0.005)	0.0018	-2.19	1.094	0.341	416.253	0.969	1.106
	Linear raw	0.965 (0.008)	<2e-16	-	-	-2.072	0.971	0.36	332.54	0.949	0.981
Shank volume	Linear phylogenetic	1.000 (0.013)	0	-	-	-2.205	0.836	0.442	186.746	0.976	1.025
	Quadratic raw	0.958 (0.0236)	<2e-16	-0.001 (0.004)	0.763	-2.076	0.971	0.36	334.477	0.912	1.005
	Quadratic phylogenetic	0.961 (0.027)	0	-0.006 (0.004)	0.0995	-2.236	0.834	0.438	195.464	0.909	1.014
	Linear raw	0.939 (0.009)	<2e-16	-	-	-2.514	0.967	0.379	373.188	0.922	0.956
Metatarsal volume	Linear phylogenetic	0.953 (0.019)	0	-	-	-2.738	1.243	0.465	510.916	0.916	0.99
	Quadratic raw	0.884 (0.025)	<2e-16	-0.009 (0.004)	0.0177	-2.548	0.967	0.376	369.547	0.836	0.932
	Quadratic phylogenetic	1.013 (0.039)	0	0.009(0.005)	0.0858	-2.691	1.24	0.477	518.602	0.935	1.091
	Linear raw	0.901 (0.009)	<2e-16	-	-	-2.755	0.96	0.4	417.527	0.883	0.918
Pes volume	Linear phylogenetic	0.965 (0.024)	0	-	-	-2.85	1.645	0.517	739.613	0.917	1.014
	Quadratic raw	0.885 (0.026)	<2e-16	-0.003 (0.004)	0.517	-2.765	0.96	0.399	419.132	0.833	0.936
	Quadratic phylogenetic	0.938 (0.053)	0	-0.004 (0.007)	0.563	-2.871	1.647	0.513	749.357	0.835	1.042
	Linear raw	0.979 (0.008)	<2e-16	-	-	-2.115	0.975	0.338	279.81	0.965	0.995
Humerus volume	Linear phylogenetic	1.064 (0.0138)	0	-	-	-2.058	0.911	0.434	257.205	1.037	1.091
	Quadratic raw	0.913 (0.022)	< 2e-16	-0.012 (0.004)	0.00114	-2.156	0.976	0.334	271.164	0.87	0.956
	Quadratic phylogenetic	1.098 (0.029)	0	0.006 (0.004)	0.18	-2.031	0.91	0.444	266.665	1.041	1.156
	Linear raw	1.010 (0.009)	<2e-16	-	-	-2.219	0.967	0.406	431.156	0.992	1.028
Forearm volume	Linear phylogenetic	1.037 (0.012)	0	-	-	-2.413	0.82	0.495	170.979	1.013	1.061
	Quadratic raw	0.886 (0.026)	< 2e-16	-0.0216 (0.004)	3.97e-07	-2.296	0.969	0.394	407.255	0.835	0.936
	Quadratic phylogenetic	1.033 (0.026)	0	-0.0006 (0.004)	0.874	-2.416	0.821	0.494	182.427	0.981	1.085
	Linear raw	0.966 (0.009)	<2e-16	-	-	-2.719	0.965	0.4	418.343	0.948	0.984
Metacarpal volume	Linear phylogenetic	1.023 (0.017)	0	-	-	-2.674	1.169	0.44	460.546	0.989	1.058
	Quadratic raw	0.856 (0.026)	< 2e-16	-0.019 (0.004)	4.98e-06	-2.787	0.967	0.39	399.348	0.805	0.906
	Quadratic phylogenetic	0.998 (0.038)	0	-0.004 (0.005)	0.449	-2.694	1.169	0.433	470.731	0.925	1.072
	Linear raw	1.014(0.009)	<2e-16	-	-	-2.794	0.965	0.42	458.459	0.995	1.033
Manus volume	Linear phylogenetic	0.995(0.019)	0	-	-	-3.196	1.277	0.543	532.812	0.957	1.032
	Quadratic raw	0.895 (0.027)	< 2e-16	-0.021(0.004)	2.84e-06	-2.868	0.967	0.409	438.381	0.842	0.947
	Quadratic phylogenetic	0.997 (0.041)	0	0.0003(0.06)	0.945	-3.194	1.279	0.543	543.393	0.917	1.078
	Linear raw	0.967 (0.007)	<2e-16	-	-	-1.581	0.979	0.305	194.541	0.954	0.981
Hindlimb volume	Linear phylogenetic	0.991 (0.01)	0	-	-	-1.752	0.707	0.394	50.019	0.97	1.012
	Quadratic raw	0.976 (0.01)	<2e-16	0.001 (0.003)	0.67	-1.576	0.979	0.304	196.388	0.937	1.015
	Quadratic phylogenetic	0.996 (0.022)	0	0.001 (0.003)	0.832	-1.749	0.708	0.394	61.744	0.951	1.04
	Linear raw	0.993 (0.007)	<2e-16	-	-	-1.731	0.976	0.337	276.694	0.978	1.008
Forelimb volume	Linear phylogenetic	1.041 (0.011)	0	-	-	-1.8	0.759	0.417	108.441	1.019	1.064
	Quadratic raw	0.899 (0.022)	< 2e-16	-0.016 (0.003)	5.08e-06	-1.789	0.977	0.328	257.738	0.858	0.942
	Quadratic phylogenetic	1.045 (0.024)	0	0.0006 (0.003)	0.856	-1.797	0.76	0.418	120.035	0.998	1.093

## Sheet: SuppData5
Supplementary Data 5- Summary of results for the non-phylogenetically informed and phylogenetically informed linear and quadratic models for bipedal striding taxa, linear parameters against body size (whole-body convex hull volume). SE, standard error; SEE, standard error of the estimate; AICc, Akaike information criterion; p value. Highlighted comparisons indicate the best fit model.
Parameter	Model	First degree coefficient slope	P value	Second degree coefficient slope	P value	Intercept	R²	SEE	AICc	Lower CI	Upper CI
	Linear raw	0.301(0.009)	< 2e-16	-	-	-0.139322	0.972	0.0708244	-72.21	0.292	0.31
Femur length	Linear phylogenetic	0.294(0.006)	0	-	-	-0.17201	0.142788	0.0743699	-52.24	0.289	0.3
	Quadratic raw	0.291(0.025)	1.08e-12	-0.003(0.008)	0.648	-0.142	0.9713	0.0705657	-70.008	0.266	0.314
	Quadratic phylogenetic	0.275(0.021)	0	-0.0065(0.007)	0.3283	-0.166015	0.142816	0.072405	-42.552	0.254	0.295
	Linear raw	0.267(0.012)	< 2e-16	-	-	-0.10887	0.9371	0.095875	-52.836	0.255	0.279
Shank length	Linear phylogenetic	0.226(0.008)	0	-	-	-0.251406	0.199758	0.130709	-32.094	0.218	0.233
	Quadratic raw	0.169(0.0267)	6.33e-07	-0.029(0.008)	0.000423	-0.132151	0.9579	0.0771087	-64.333	0.142	0.196
	Quadratic phylogenetic	0.169(0.026)	0	-0.019(0.009)	0.035	-0.233852	0.187935	0.104344	-26.629	0.142	0.196
	Linear raw	0.26995(0.021)	3.48e-12	-	-	-0.37027	0.7989	0.187223	-10.003	0.246	0.294
Metatarsal	Linear phylogenetic	0.232(0.014)	0	-	-	-0.530849	0.358205	0.215149	2.945	0.218	0.247
length	Quadratic raw	0.128(0.058)	0.0364	-0.043(0.016)	0.0126	-0.40415	0.8327	0.167865	-14.545	0.069	0.185
	Quadratic phylogenetic	0.231(0.053)	0.0001	-0.0006(0.017)	0.9736	-0.530335	0.364321	0.214406	11.763	0.178	0.283
	Linear raw	0.269(0.024)	1.97e-12	-	-	-0.47295	0.8063	0.182314	-11.704	0.245	0.293
Pes length	Linear phylogenetic	0.241(0.015)	0	-	-	-0.437457	0.387406	0.205694	7.647	0.226	0.256
	Quadratic raw	0.292(0.063)	6.75e-05	0.007(0.017)	0.696	-0.467495	0.8007	0.181825	-9.432	0.229	0.355
	Quadratic phylogenetic	0.242(0.057)	0.0002	0.0003(0.018)	0.9877	-0.437716	0.394027	0.205551	16.309	0.185	0.298
	Linear raw	0.242(0.028)	1.62e-09	-	-	-0.45355	0.6982	0.21888	-0.004	0.213	0.27
Humerus	Linear phylogenetic	0.355(0.029)	0	-	-	-0.375831	0.742273	0.300445	46.662	0.325	0.384
length	Quadratic raw	0.254(0.076)	0.00219	0.004(0.021)	0.85961	-0.45059	0.6882	0.21876	2.403	0.178	0.33
	Quadratic phylogenetic	0.667(0.089)	0	0.103(0.0286)	0.0011	-0.472	0.626801	0.398165	43.234	0.577	0.757
	Linear raw	0.190(0.028)	1.8e-07	-	-	-0.60411	0.589	0.218019	-0.257	0.162	0.218
Forearm	Linear phylogenetic	0.282(0.036)	0	-	-	-0.552261	0.896842	0.278503	58.012	0.246	0.317
length	Quadratic raw	0.216(0.08)	0.00753	0.008(0.020)	0.71315	-0.597982	0.5768	0.217503	2.034	0.141	0.291
	Quadratic phylogenetic	0.632(0.112)	0	0.116(0.036)	0.0029	-0.659448	0.780929	0.397161	55.985	0.08	0.151
	Linear raw	0.215(0.023)	4.08e-10	-	-	-0.86917	0.7245	0.182485	-11.644	0.191	0.238
Metacarpal	Linear phylogenetic	0.302(0.024)	0	-	-	-0.765313	0.606808	0.227038	34.571	0.278	0.326
length	Quadratic raw	0.276(0.062)	0.000113	0.019(0.017)	0.292251	-0.8546	0.7259	0.178969	-10.44	0.214	0.338
	Quadratic phylogenetic	0.566(0.07)	0	0.087(0.023)	0.0007	-0.846247	0.504205	0.284125	30.61	0.493	0.638
	Linear raw	0.265(0.029)	3.66e-10	-	-	-0.75837	0.7265	0.224188	1.53	0.236	0.293
Manus	Linear phylogenetic	0.292(0.022)	0	-	-	-0.868673	0.547066	0.278508	28.35	0.271	0.314
length	Quadratic raw	0.299(0.077)	0.000548	0.010(0.021)	0.629229	-0.7501	0.7194	0.223273	3.71	0.222	0.377
	Quadratic phylogenetic	0.482(0.071)	0	0.063(0.023)	0.0091	-0.926982	0.493806	0.33761	29.4	0.411	0.554
	Linear raw	0.335(0.009)	< 2e-16	-	-	0.1881	0.9776	0.0704539	-72.553	0.326	0.344
GA	Linear phylogenetic	0.332(0.006)	0	-	-	0.163149	0.145421	0.0730179	-51.143	0.307	0.356
length	Quadratic raw	0.332(0.024)	3.56e-14	-0.001(0.008)	0.917	0.18754	0.9768	0.0704406	-70.121	0.308	0.356
	Quadratic phylogenetic	0.345(0.021)	0	0.005(0.007 )	0.504	0.158957	0.146753	0.0753191	-40.975	0.324	0.366
	Linear raw	0.277(0.0108)	< 2e-16	-	-	0.3653	0.9549	0.0834935	-61.685	0.266	0.288
Hindlimb	Linear phylogenetic	0.248(0.007)	0	-	-	0.270398	0.173322	0.10196	-40.612	0.241	0.255
length	Quadratic raw	0.206(0.025)	4.63e-09	-0.021(0.007)	0.00434	0.348303	0.965	0.072396	-68.369	0.181	0.231
	Quadratic phylogenetic	0.226(0.025)	0	-0.007(0.008)	0.3639	0.277166	0.173754	0.0923498	-31.179	0.201	0.251
	Linear raw	0.225(0.02)	2.86e-10	-	-	-0.03028	0.7309	0.188228	-9.66	0.2	0.249
Forelimb	Linear phylogenetic	0.309(0.027)	0	-	-	0.00368607	0.685349	0.25226	41.874	0.281	0.336
length	Quadratic raw	0.251(0.07)	0.000557	0.008(0.018)	0.661088	-0.023974	0.7235	0.187594	-7.43	0.187	0.316
	Quadratic phylogenetic	0.595(0.08)	0	0.09(0.027)	0.0012	-0.0841179	0.580335	0.34704	38.766	0.512	0.679

## Sheet: SuppData6
Supplementary Data 6- Summary of results for the non-phylogenetically informed and phylogenetically informed linear and quadratic models of bipedal striding taxa, volume parameters against body size (whole-body convex hull volume). SE, standard error; SEE, standard error of the estimate; AICc, Akaike information criterion; p value. Highlighted comparisons indicate the best fit model
parameter	Model	First degree coefficient slope	P value	Second degree coefficient slope	P value	Intercept	R²	SEE	AICc	Lower CI	Upper CI
	Linear raw	0.956(0.05)	< 2e-16	-	-	-1.39795	0.9391	0.337852	27.776	0.913	1
Skull volume	Linear phylogenetic	0.926(0.029)	0	-	-	-1.48332	0.720378	0.341879	44.866	0.897	0.954
	Quadratic raw	1.109(0.113)	9.4e-11	0.045(0.031)	0.155	-1.36184	0.9414	0.326093	27.953	0.997	1.22
	Quadratic phylogenetic	1.158(0.096)	0	0.077(0.030)	0.0169	-1.55425	0.662977	0.359648	46.488	1.062	1.253
	Linear raw	1.045(0.04)	<2e-16	-	-	-1.53596	0.9659	0.272451	14.007	1.01	1.08
Neck volume	Linear phylogenetic	0.966(0.020)	0	-	-	-1.53949	0.513839	0.327427	24.594	0.945	0.986
	Quadratic raw	1.119(0.093)	8.57e-13	0.021(0.026)	0.402	-1.51859	0.9656	0.269115	15.662	1.026	1.211
	Quadratic phylogenetic	1.025(0.075)	0	0.019(0.023)	0.4083	-1.55778	0.516393	0.318918	31.996	-0.004	0.043
	Linear raw	1.004(0.011)	< 2e-16	-	-	-0.17881	0.9961	0.0877376	-58.512	0.993	1.02
Trunk volume	Linear phylogenetic	1.011(0.007)	0	-	-	-0.179431	0.180152	0.0895934	-38.293	1.005	1.019
	Quadratic raw	1.024(0.030)	< 2e-16	0.006(0.008)	0.474	-0.174023	0.996	0.0869514	-56.645	0.994	1.054
	Quadratic phylogenetic	0.992(0.0260)	0	-0.006(0.008)	0.4387	-0.173419	0.181314	0.0916331	-28.709	0.966	1.018
	Linear raw	0.981(0.026)	<2e-16	-	-	-1.77139	0.9788	0.200221	-5.708	0.955	1.007
Femur volume	Linear phylogenetic	0.902(0.018)	0	-	-	-1.87144	0.436971	0.233505	14.871	0.885	0.92
	Quadratic raw	0.864(0.065)	7.4e-14	-0.034(0.018)	0.0623	-1.7991	0.9806	0.188384	-7.164	0.8	0.93
	Quadratic phylogenetic	0.781(0.059)	0	-0.040(0.019)	0.0419	-1.83428	0.413308	0.228743	19.08	0.722	0.84
	Linear raw	0.951(0.027)	<2e-16	-	-	-1.70924	0.9749	0.211698	-2.14	0.923	0.978
Shank volume	Linear phylogenetic	0.873(0.02)	0	-	-	-1.88441	0.545193	0.240646	28.147	0.851	0.895
	Quadratic raw	0.733(0.059)	3.32e-13	-0.066(0.016)	0.000373	-1.76103	0.9833	0.169549	-13.906	0.674	0.791
	Quadratic phylogenetic	0.641(0.066)	0	-0.076(0.021)	0.001	-1.81366	0.458991	0.193884	25.161	0.576	0.708
	Linear raw	0.968(0.038)	<2e-16	-	-	-2.14245	0.9559	0.288597	17.691	0.931	1.006
Metatarsal volume	Linear phylogenetic	0.951(0.027)	0	-	-	-2.30812	0.687929	0.319034	42.1	0.924	0.978
	Quadratic raw	0.734(0.088)	3.34e-09	-0.070(0.024)	0.00717	-2.19826	0.9646	0.254235	12.021	0.646	0.821
	Quadratic phylogenetic	0.992(0.100)	0	0.0137(0.032)	0.6705	-2.32077	0.697472	0.338315	49.43	0.892	1.092
	Linear raw	0.929(0.055)	<2e-16	-	-	-2.3287	0.9027	0.422912	42.148	0.875	0.984
Pes volume	Linear phylogenetic	0.775(0.031)	0	-	-	-2.47818	0.800568	0.49474	51.198	0.724	0.806
	Quadratic raw	0.794(0.144)	5.8e-06	-0.040(0.039)	0.316	-2.36086	0.9028	0.415527	43.464	0.651	0.938
	Quadratic phylogenetic	0.635(0.114)	0	-0.05(0.036)	0.2108	-2.43537	0.792192	0.496515	56.816	0.521	0.748
	Linear raw	0.774(0.064)	3.87e-13	-	-	-2.81047	0.8261	0.491173	51.724	0.71	0.838
Humerus volume	Linear phylogenetic	0.852(0.059)	0	-	-	-2.9869	1.51062	0.596119	89.296	0.792	0.912
	Quadratic raw	0.785(0.169)	7.23e-05	0.003(0.047)	0.947	-2.80797	0.8201	0.491134	54.163	0.615	0.954
	Quadratic phylogenetic	1.355(0.198)	0	0.166(0.063)	0.0132	-3.1407	1.37956	0.774011	88.989	1.156	1.552
	Linear raw	0.793(0.07)	1.97e-12	-	-	-2.92389	0.8063	0.537118	57.447	0.723	0.862
Forearm volume	Linear phylogenetic	1.059(0.083)	0	-	-	-2.49995	2.09672	0.659006	108.967	0.976	1.142
	Quadratic raw	0.986(0.182)	7.7e-06	0.058(0.05)	0.26	-2.87809	0.8083	0.525292	58.466	0.804	1.167
	Quadratic phylogenetic	1.881(0.262)	0	0.271(0.083)	0.0028	-2.75149	1.82319	0.80611	105.161	1.619	2.143
	Linear raw	0.832(0.062)	2.75e-14	-	-	-3.25706	0.8541	0.475724	49.679	0.77	0.893
Metacarpal volume	Linear phylogenetic	1.253(0.076)	0	-	-	-2.80656	1.92825	0.827474	103.941	1.177	1.33
	Quadratic raw	0.895(0.164)	7.04e-06	0.019(0.046)	0.678	-3.24196	0.8499	0.474286	51.929	0.731	1.056
	Quadratic phylogenetic	1.933(0.249)	0	0.225(0.079)	0.0081	-3.01474	1.73439	0.978974	102.265	1.685	2.182
	Linear raw	0.972(0.077)	1.49e-13	-	-	-3.08886	0.8368	0.593663	63.853	0.895	1.048
Manus volume	Linear phylogenetic	1.301(0.068)	0	-	-	-2.68008	1.72698	0.779043	97.327	1.233	1.37
	Quadratic raw	1.062(0.204)	1.44e-05	0.027( 0.056)	0.632	-3.06715	0.8325	0.59128	66.039	0.859	1.267
	Quadratic phylogenetic	1.963(0.217)	0	0.219(0.069)	0.0036	-2.88278	1.51346	0.903522	94.362	1.746	2.18
	Linear raw	0.958(0.025)	<2e-16	-	-	-1.29159	0.9784	0.197784	-6.491	0.932	0.984
Hindlimb volume	Linear phylogenetic	0.864(0.019)	0	-	-	-1.46244	0.496603	0.237793	22.546	0.845	0.885
	Quadratic raw	0.769(0.056)	4.6e-14	-0.0563(0.016)	0.0012	-1.33644	0.9845	0.164539	-15.826	0.713	0.826
	Quadratic phylogenetic	0.703(0.065)	0	-0.0531(0.016)	0.016	-1.413	0.456239	0.205711	24.812	0.638	0.769
	Linear raw	0.823(0.058)	5.96e-15	-	-	-2.2922	0.8681	0.44779	45.806	0.772	0.888
Forelimb volume	Linear phylogenetic	1.012(0.07)	0	-	-	-2.08783	1.66205	0.532366	95.027	0.946	1.078
	Quadratic raw	0.972(0.152)	5.46e-07	0.042(0.042)	0.32	-2.25843	0.8682	0.440094	47.14	0.82	1.124
	Quadratic phylogenetic	1.665(0.207)	0	0.216(0.066)	0.0027	-2.28766	1.44406	0.686294	91.64	1.458	1.872

## Sheet: SuppData7
Supplementary Data 7- Summary of results for the non-phylogenetically informed and phylogenetically informed linear and quadratic models for quadrupedal striding taxa, linear parameters against body size (whole-body convex hull volume). SE, standard error; SEE, standard error of the estimate; AICc, Akaike information criterion; p value. Highlighted comparisons indicate the best fit model.
Parameter	Model	First degree coefficient slope	P value	Second degree coefficient slope	P value	Intercept	R²	SEE	AICc	Lower CI	Upper CI
	Linear raw	0.339(0.006)	<2e-16	-	-	-0.199922	0.9643	0.104236	-214.551	0.338	0.345
Femur length	Linear phylogenetic	0.337(0.004)	0	-	-	-0.160699	0.443107	0.112572	-84.608	0.333	0.341
	Quadratic raw	0.341(0.011)	<2e-16	0.0006(0.003)	0.845	-0.200023	0.964	0.104221	-212.495	0.33	0.352
	Quadratic phylogenetic	0.332(0.008)	0	-0.002(0.003)	0.4666	-0.155926	0.44391	0.113993	-72.971	0.324	0.34
	Linear raw	0.306(0.008)	<2e-16	-	-	-0.31274	0.9199	0.144106	-129.692	0.298	0.314
Shank length	Linear phylogenetic	0.314(0.006)	0	-	-	-0.24311	0.699026	0.15694	33.008	0.308	0.321
	Quadratic raw	0.274(0.015)	<2e-16	-0.009(0.004)	0.0129	-0.311008	0.9231	0.140653	-133.951	0.259	0.289
	Quadratic phylogenetic	0.265(0.012)	0	-0.018(0.004)	0	-0.196556	0.643711	0.173175	22.165	0.254	0.277
	Linear raw	0.253(0.014)	<2e-16	-	-	-0.59095	0.7281	0.246301	10.741	0.239	0.266
Metatarsal length	Linear phylogenetic	0.245(0.011)	0	-	-	-0.538758	1.1947	0.254307	171.286	0.233	0.255
	Quadratic raw	0.122(0.022)	1.47e-07	-0.039(0.006)	1.03e-10	-0.583741	0.8025	0.209099	-30.065	0.1	0.144
	Quadratic phylogenetic	0.085(0.014)	0	-0.060(0.0046)	0	-0.387249	0.781885	0.276256	71.946	0.07	0.099
	Linear raw	0.271(0.009)	<2e-16	-	-	-0.802064	0.8644	0.171047	-84.788	0.261	0.28
Pes length	Linear phylogenetic	0.300(0.008)	0	-	-	-0.722429	0.831341	0.183816	77.733	0.293	0.308
	Quadratic raw	0.218(0.017)	< 2e-16	-0.016(0.004)	0.000433	-0.79918	0.876	0.16294	-95.415	0.201	0.235
	Quadratic phylogenetic	0.244(0.014)	0	-0.021(0.005)	0	-0.669108	0.770768	0.196096	68.28	0.23	0.258
	Linear raw	0.327(0.006)	<2e-16	-	-	-0.298765	0.9639	0.101059	-222.661	0.322	0.333
Humerus length	Linear phylogenetic	0.322(0.004)	0	-	-	-0.280415	0.454308	0.104126	-78.167	0.318	0.326
	Quadratic raw	0.317(0.010)	<2e-16	-0.003(0.003)	0.269	-0.298218	0.9639	0.100577	-221.82	0.307	0.328
	Quadratic phylogenetic	0.313(0.008)	0	-0.004(0.003)	0.177	-0.271363	0.452832	0.104981	-67.878	0.304	0.321
	Linear raw	0.311(0.009)	<2e-16	-	-	-0.336381	0.9058	0.159425	-103.224	0.301	0.318
Forearm length	Linear phylogenetic	0.306(0.007)	0	-	-	-0.280416	0.796425	0.170581	66.623	0.299	0.313
	Quadratic raw	0.256(0.016)	< 2e-16	-0.016(0.004)	8.65e-05	-0.3334	0.9159	0.150077	-116.961	0.24	0.271
	Quadratic phylogenetic	0.229(0.012)	0	-0.029(0.004)	0	-0.207064	0.667366	0.191151	31.404	0.241	0.217
	Linear raw	0.292(0.013)	<2e-16	-	-	-0.69526	0.802	0.229516	-7.752	0.277	0.302
Metacarpal length	Linear phylogenetic	0.282(0.010)	0	-	-	-0.63117	1.12557	0.241032	155.908	0.271	0.292
	Quadratic raw	0.171(0.020)	1.27e-13	-0.036(0.005)	4.49e-10	-0.688736	0.8529	0.197057	-45.606	0.151	1.192
	Quadratic phylogenetic	0.147(0.015)	0	-0.051(0.005)	0	-0.503268	0.829074	0.259201	86.948	0.132	0.162
	Linear raw	0.276(0.010)	<2e-16	-	-	-0.85272	0.8415	0.190697	-56.297	0.265	0.286
Manus length	Linear phylogenetic	0.265(0.009)	0	-	-	-0.862531	1.09695	0.191423	149.263	0.255	0.275
	Quadratic raw	0.221(0.019)	< 2e-16	-0.016(0.005)	0.00117	-0.849747	0.8529	0.182978	-65.027	0.202	0.241
	Quadratic phylogenetic	0.171(0.017)	0	-0.035(0.006)	0	-0.773245	0.962008	0.203234	125.019	0.154	0.188
	Linear raw	0.308(0.005)	<2e-16	-	-	0.217482	0.9686	0.0883989	-257.729	0.303	0.313
GA length	Linear phylogenetic	0.290(0.003)	0	-	-	0.243086	0.373196	0.102666	-128.909	0.287	0.294
	Quadratic raw	0.290(0.009)	<2e-16	-0.005(0.002)	0.0233	0.218456	0.9696	0.0866333	-260.92	0.281	0.299
	Quadratic phylogenetic	0.286(0.007)	0	-0.0017(0.002)	0.4354	0.247392	0.373758	0.102665	-117.007	0.279	0.293
	Linear raw	0.308(0.007)	<2e-16	-	-	0.20059	0.9366	0.1276	-161.565	0.301	0.315
Hindlimb length	Linear phylogenetic	0.309(0.005)	0	-	-	0.252781	0.5568	0.137213	-25.682	0.304	0.314
	Quadratic raw	0.271(0.013)	< 2e-16	-0.011(0.003)	0.00121	0.20258	0.9412	0.122464	-170.233	0.259	0.284
	Quadratic phylogenetic	0.259(0.009)	0	-0.019(0.0028)	0	0.299791	0.482517	0.150671	-51.623	0.251	0.268
	Linear raw	0.310(0.007)	< 2e-16	-	-	0.128363	0.9368	0.128491	-159.742	0.303	0.317
Forelimb length	Linear phylogenetic	0.305(0.006)	0	-	-	0.16593	0.618772	0.135961	1.545	0.299	0.31
	Quadratic raw	0.263(0.013)	< 2e-16	-0.014(0.003)	2.52e-05	0.13093	0.9446	0.119851	-175.883	0.251	0.276
	Quadratic phylogenetic	0.244(0.009)	0	-0.023(0.003)	0	0.223634	0.515649	0.148384	-34.622	0.235	0.253

## Sheet: SuppData8
Supplementary Data 8- Summary of results for the non-phylogenetically informed and phylogenetically informed linear and quadratic models for quadrupedal striding taxa, volume parameters against body size (whole-body convex hull volume). SE, standard error; SEE, standard error of the estimate; AICc, Akaike information criterion;, p value. Highlighted comparisons indicate the best fit model.
Parameter	Model	First degree coefficient slope	P value	Second degree coefficient slope	P value	Intercept	R²	SEE	AICc	Lower CI	Upper CI
	Linear raw	0.797(0.025)	<2e-16	-	-	-1.62425	0.8846	0.459121	173.904	0.772	0.822
Skull volume	Linear phylogenetic	0.822(0.021)	0	-	-	-1.69074	2.35709	0.470351	346.606	0.801	0.844
	Quadratic raw	0.634(0.045)	< 2e-16	-0.049(0.012)	4.03e-05	-1.6153	0.8981	0.429749	158.678	0.589	0.679
	Quadratic phylogenetic	0.585(0.035)	0	-0.089(0.011)	0	-1.46568	1.94271	0.470972	304.939	0.55	0.62
	Linear raw	1.165(0.018)	<2e-16	-	-	-1.48354	0.9692	0.333012	88.49	0.002	0.02
Neck volume	Linear phylogenetic	1.154(0.013)	0	-	-	-1.64152	1.4323	0.364074	216.157	1.141	1.167
	Quadratic raw	1.201(0.035)	<2e-16	0.011(0.009)	0.228	-1.48552	0.9693	0.331093	89.096	1.166	1.236
	Quadratic phylogenetic	1.225(0.025)	0	0.027(0.008)	0.0018	-1.6646	1.38336	0.368217	216.16	1.2	1.25
	Linear raw	0.998(0.003)	<2e-16	-	-	-0.122527	0.9986	0.059032	-363.519	0.994	1
Trunk volume	Linear phylogenetic	1.006(0.002)	0	-	-	-0.082038	0.23159	0.0681484	-252.01	1.004	1.008
	Quadratic raw	0.990(0.006)	<2e-16	-0.002(0.002)	0.163	-0.122125	0.9986	0.0585837	-363.421	0.984	0.996
	Quadratic phylogenetic	0.999(0.004)	0	-0.003(0.001)	0.0488	-0.0753292	0.228979	0.0704991	-242.442	0.995	1.003
	Linear raw	1.053(0.011)	<2e-16	-	-	-1.91966	0.9854	0.204383	-38.138	1.042	1.065
Femur volume	Linear phylogenetic	1.027(0.009)	0	-	-	-1.85114	0.97575	0.230416	119.056	1.018	1.036
	Quadratic raw	1.014(0.021)	<2e-16	-0.012(0.005)	0.0294	-1.91749	0.9859	0.200618	-40.914	0.993	1.035
	Quadratic phylogenetic	0.986(0.017)	0	-0.015(0.006)	0.006	-1.81204	0.951015	0.23719	122.077	0.969	1.003
	Linear raw	1.016(0.014)	<2e-16	-	-	-2.11335	0.977	0.248911	13.502	1.002	1.03
Shank volume	Linear phylogenetic	0.953(0.011)	0	-	-	-2.19206	1.20437	0.268591	173.366	0.942	0.964
	Quadratic raw	0.959(0.025)	< 2e-16	-0.017(0.007)	0.00989	-2.11024	0.978	0.242499	8.76	0.934	0.985
	Quadratic phylogenetic	0.882(0.020)	0	-0.027(0.007)	0	-2.12391	1.13775	0.257396	167.971	0.861	0.902
	Linear raw	0.944(0.018)	<2e-16	-	-	-2.59063	0.9513	0.340723	95.764	0.925	0.962
Metatarsal volume	Linear phylogenetic	0.867(0.013)	0	-	-	-2.77941	1.4439	0.377575	220.165	0.853	0.88
	Quadratic raw	0.799(0.032)	< 2e-16	-0.044(0.008)	6.23e-07	-2.58269	0.9596	0.309101	72.34	0.767	0.832
	Quadratic phylogenetic	0.731(0.022)	0	-0.051(0.007)	0	-2.65085	1.22702	0.318881	187.309	0.724	0.738
	Linear raw	0.947(0.016)	<2e-16	-	-	-2.80302	0.9619	0.300542	62.888	0.93	0.963
Pes volume	Linear phylogenetic	0.949(0.011)	0	-	-	-2.83454	1.19924	0.302467	172.266	0.938	0.96
	Quadratic raw	0.894(0.030)	<2e-16	-0.016(0.008)	0.0484	-2.80013	0.9628	0.295984	60.979	0.863	0.925
	Quadratic phylogenetic	0.918(0.021)	0	-0.012(0.007)	0.0928	-2.80485	1.19066	0.297054	179.608	0.896	0.939
	Linear raw	1.019(0.012)	<2e-16	-	-	-2.08175	0.9819	0.220523	-18.223	1.006	1.03
Humerus volume	Linear phylogenetic	0.979(0.010)	0	-	-	-2.10928	1.11105	0.22978	152.559	0.969	0.989
	Quadratic raw	0.974(0.022)	<2e-16	-0.013(0.006)	0.0236	-2.07933	0.9825	0.216136	-21.393	0.951	0.997
	Quadratic phylogenetic	0.919(0.019)	0	-0.022(0.007)	0.0004	-2.05264	1.0623	0.22779	150.406	0.9	0.938
	Linear raw	1.020(0.015)	<2e-16	-	-	-2.22194	0.9717	0.277982	42.444	1.005	1.035
Forearm volume	Linear phylogenetic	0.958(0.014)	0	-	-	-2.30231	1.48379	0.29537	227.197	0.945	0.972
	Quadratic raw	0.918(0.027)	< 2e-16	-0.031(0.007)	2.11e-05	-2.21634	0.9752	0.25895	25.957	0.891	0.945
	Quadratic phylogenetic	0.816(0.022)	0	-0.054(0.007)	0	-2.16703	1.24877	0.283081	191.808	0.793	0.838
	Linear raw	0.979(0.020)	<2e-16	-	-	-2.70634	0.9476	0.367599	115.656	0.959	1
Metacarpal volume	Linear phylogenetic	0.873(0.016)	0	-	-	-2.87153	1.72988	0.408361	266.786	0.857	0.889
	Quadratic raw	0.819(0.035)	< 2e-16	-0.049(0.009)	2.7e-07	-2.69752	0.9571	0.331381	90.576	0.785	0.854
	Quadratic phylogenetic	0.704(0.026)	0	-0.064(0.008)	0	-2.71087	1.44423	0.355507	229.035	0.678	0.73
	Linear raw	0.976(0.02)	<2e-16	-	-	-2.83109	0.948	0.364807	113.658	0.956	0.996
Manus volume	Linear phylogenetic	0.894(0.015)	0	-	-	-2.79001	1.68666	0.408061	260.258	0.879	0.91
	Quadratic raw	0.886(0.037)	<2e-16	-0.0271(0.009)	0.0052	-2.82616	0.9507	0.353806	107.731	0.849	0.923
	Quadratic phylogenetic	0.763(0.027)	0	-0.049(0.009)	0	-2.6652	1.51848	0.4256	241.869	0.736	0.791
	Linear raw	1.016(0.011)	<2e-16	-	-	-1.60048	0.9841	0.206458	-35.491	1.003	1.006
Hindlimb volume	Linear phylogenetic	0.979(0.008)	0	-	-	-1.61202	0.932061	0.216878	107.237	0.971	0.988
	Quadratic raw	0.963(0.021)	< 2e-16	-0.016(0.005)	0.00271	-1.59749	0.985	0.199305	-42.633	0.942	0.984
	Quadratic phylogenetic	0.923(0.016)	0	-0.0214(0.005)	0.0001	-1.55785	0.877379	0.213466	101.446	0.907	0.938
	Linear raw	1.011(0.012)	<2e-16	-	-	-1.72738	0.98	0.230485	-6.647	0.999	1.024
Forelimb volume	Linear phylogenetic	0.949(0.011)	0	-	-	-1.81007	1.18093	0.251769	168.296	0.938	0.96
	Quadratic raw	0.933(0.023)	< 2e-16	-0.024(0.006)	8.05e-05	-1.72305	0.9822	0.216854	-20.524	0.91	0.955
	Quadratic phylogenetic	0.847(0.019)	0	-0.038(0.006)	0	-1.71355	1.03434	0.235	143.577	0.829	0.866

## Sheet: SuppData9
Supplementary Data 9- Summary of phylogenetic generalised least squares (PGLS) information for log transformed (log10) volume and length parameters against body size (whole-body convex hull volume) for all taxa under 25kg. The intercept, slope, R², lambda, P value and upper and lower 95% confidence intervals about the slope are tabulated.
Parameter	Intercept	Slope	Lower95%CI Slope	Upper95%CI Slope	Lambda	P value
Skull volume	-1.64	0.86	0.84	0.88	0.98	0
Trunk volume	-0.14	0.99	0.98	1	0.98	0
Femur length	-0.17	0.36	0.35	0.37	0.88	0
Lowerlimb length	-0.26	0.34	0.32	0.36	0.86	0
Metatarsal length	-0.58	0.31	0.29	0.33	0.92	0
Pes length	-0.74	0.31	0.29	0.33	0.72	0
Humerus length	-0.24	0.35	0.33	0.37	0.6	0
Forearm length	-0.32	0.35	0.33	0.37	0.75	0
Metacarpal length	-0.62	0.36	0.34	0.38	0.88	0
Manus length	-0.95	0.27	0.24	0.3	0.69	0
Neck volume	-1.85	1.08	1.03	1.13	0.87	0
Hindlimb length	0.23	0.34	0.33	0.35	0.9	0
Forelimb length	0.17	0.35	0.33	0.37	0.87	0

## Sheet: SuppData10
Supplementary Data 10- Summary of phylogenetic generalised least squares (PGLS) information for log transformed (log10) volume and length parameters against body size (whole-body convex hull volume) for all taxa over 25kg. The intercept, slope, R², lambda, P value and upper and lower 95% confidence intervals about the slope are tabulated.
Parameter	Intercept	Slope	Lower95%CI Slope	Upper95%CI Slope	Lambda	P value
Skull volume	-1.5	0.85	0.74	0.96	0.71	0
Trunk volume	-0.12	0.99	0.98	1	0.01	0
Femur length	-0.29	0.32	0.29	0.35	0.8	0
Lowerlimb length	-0.43	0.25	0.22	0.28	0.85	0
Metatarsal length	-0.66	0.2	0.16	0.24	0.71	0
Pes length	-0.81	0.24	0.19	0.29	0.57	0
Humerus length	-0.35	0.35	0.32	0.38	0.7	0
Forearm length	-0.41	0.31	0.27	0.35	0.68	0
Metacarpal length	-0.77	0.24	0.2	0.28	0.83	0
Manus length	-0.88	0.26	0.21	0.31	0.58	0
Neck volume	-1.57	1.06	0.98	1.14	0.7	0
Hindlimb length	0.11	0.28	0.25	0.31	0.82	0
Forelimb length	0.06	0.31	0.28	0.34	0.8	0

[truncated: 79 more sheets: SuppData11, SuppData12, SuppData13, SuppData14, SuppData15, SuppData16, SuppData17, SuppData18, SuppData19, SuppData20, SuppData21, SuppData22, SuppData23, SuppData24, SuppData25, SuppData26, SuppData27, SuppData28, SuppData29, SuppData30 …]
