# Supplementary material for: Body size, shape and ecology in tetrapods
Source: Nat Commun. 2022 Jul 27;13:4340. doi: 10.1038/s41467-022-32028-2 (PMC9329317; doi:10.1038/s41467-022-32028-2)
Supplement: Supplementary file 4 — Supplementary Code 1-4 [file 41467_2022_32028_MOESM4_ESM.zip]

Archive with 20 entries (16 files):
- SupplementaryCode/.DS_Store
- SupplementaryCode/OuwieAnalysis/
- SupplementaryCode/OuwieAnalysis/.DS_Store
- SupplementaryCode/OuwieAnalysis/analyses/
- SupplementaryCode/OuwieAnalysis/analyses/SupplementaryCode4.Rmd
- SupplementaryCode/OuwieAnalysis/data/
- SupplementaryCode/OuwieAnalysis/data/Alice-data-Normalised-Linear.csv
- SupplementaryCode/OuwieAnalysis/data/Alice-data-Normalised-Volume.csv
- SupplementaryCode/OuwieAnalysis/data/AliceLinear.csv
- SupplementaryCode/OuwieAnalysis/data/AliceVolume.csv
- SupplementaryCode/OuwieAnalysis/data/straptreenew.nex
- SupplementaryCode/PGLS_PHYLANCOVA code/
- SupplementaryCode/PGLS_PHYLANCOVA code/.DS_Store
- SupplementaryCode/PGLS_PHYLANCOVA code/AliceLinear.csv
- SupplementaryCode/PGLS_PHYLANCOVA code/AliceVolume.csv
- SupplementaryCode/PGLS_PHYLANCOVA code/straptreenew.nex
- SupplementaryCode/PGLS_PHYLANCOVA code/SupplementaryCode1.txt
- SupplementaryCode/PGLS_PHYLANCOVA code/SupplementaryCode2.txt
- SupplementaryCode/PGLS_PHYLANCOVA code/SupplementaryCode3.txt
- SupplementaryCode/SupplementaryCode_README.rtf
