# Supplementary material for: Body size, shape and ecology in tetrapods
Source: Nat Commun. 2022 Jul 27;13:4340. doi: 10.1038/s41467-022-32028-2 (PMC9329317; doi:10.1038/s41467-022-32028-2)
Supplement: Supplementary file 4 — Supplementary Code 1-4 [file 41467_2022_32028_MOESM4_ESM.zip › SupplementaryCode/OuwieAnalysis/analyses/SupplementaryCode4.Rmd]

---
title: 'Supplementary Information - The evolution of body size and shape in tetrapods'
date: "`r format(Sys.time(), '%d %B %Y')`"
output: 
  pdf_document:
    toc: true
    toc_depth: 4
    latex_engine: lualatex
    extra_dependencies: ["float"]
  word_document:
    toc: true
    toc_depth: 4
header-includes:
  - \usepackage{float}
  - \floatplacement{figure}{H}
  - \floatplacement{table}{H}
  - \floatplacement{verbatim}{H}
  - \newcommand{\beginsupplement}{\setcounter{table}{0}  \renewcommand{\thetable}{S\arabic{table}} \setcounter{figure}{0} \renewcommand{\thefigure}{S\arabic{figure}}}
  - \usepackage{lscape}
  - \newcommand{\blandscape}{\begin{landscape}}
  - \newcommand{\elandscape}{\end{landscape}}
author:
  - Alice E. Maher^[Department of Musculoskeletal & Ageing Science, Institute of Life Course & Medical Sciences, University of Liverpool, William Henry Duncan Building, 6 West Derby Street, Liverpool, L7 8TX, UK]
  - Gustavo Burin^[Department of Life Sciences, The Natural History Museum, Cromwell Road, London, SW7 5BD, UK]
  - Philip G. Cox^[Department of Archaeology, University of York, PalaeoHub, Wentworth Way, Heslington, York YO10 5DD, UK]
  - Thomas W. Maddox^[School of Veterinary Science, Institute of Infection, Veterinary and Ecological Sciences, University of Liverpool, Small Animal Teaching Hospital, Leahurst Campus, Chester High Road, Neston, CH64 7TE, UK]
  - Susannah C. R. Maidment^[Department of Earth Sciences, The Natural History Museum, Cromwell Road, London, SW7 5BD, UK]
  - Natalie Cooper^[Department of Life Sciences, The Natural History Museum, Cromwell Road, London, SW7 5BD, UK]
  - Emma R. Schachner^[Department of Cell Biology & Anatomy, School of Medicine, Louisiana State University Health Sciences Center, New Orleans, LA, USA]
  - Karl T. Bates^[Department of Musculoskeletal & Ageing Science, Institute of Life Course & Medical Sciences, University of Liverpool, William Henry Duncan Building, 6 West Derby Street, Liverpool, L7 8TX, UK]
---

\beginsupplement

\newpage

```{r setup, include = FALSE, echo = FALSE}

knitr::opts_chunk$set(echo = FALSE, message = FALSE, warning = FALSE, fig.pos = "!h", out.extra = "")
##knitr::opts_chunk$set(cache = TRUE)

here::i_am('analyses/ouwie_analyses_final.Rmd')

library('ape')
library('phytools')
library('OUwie')
library('foreach')
library('doMC')
library('plyr')
library('dplyr')
library('kableExtra')
library('ggplot2')
library('cowplot')
library('RColorBrewer')
library('patchwork')

knitr::opts_chunk$set(echo = TRUE)

alice.linear <- read.csv(here::here('data/Alice-data-Normalised-Linear.csv'))[, -c(29:31)]
alice.volume <- read.csv(here::here('data/Alice-data-Normalised-Volume.csv'))[, -c(29:31)]
alice.volume.raw <- read.csv(here::here('data/AliceVolume.csv'))
alice.volume.raw$headneck <- alice.volume.raw$Skull / alice.volume.raw$Neck

alice.tree <- read.nexus(here::here('data/straptreenew.nex'))

traits.linear <- names(alice.linear)[8:28]
traits.vol <- names(alice.volume)[8:21]
traits.hnt <- c(8, 18, 21)
models <- c('BM1', 'BMS', 'OU1', 'OUM', 'OUMV', 'OUMA', 'OUMVA')

```

# Trophic Ecology

```{r simmap-diet-volume, eval = FALSE, code_folding = 'Code to run SIMMAP + OUwie analyses for Body Size', echo = FALSE}

simmap.er.vol <- make.simmap(tree = alice.tree, 
                            x = factor(setNames(alice.volume$Diet, alice.volume$Latin_name)), 
                            model = 'ER',
                            nsim = 1,
                            Q = 'mcmc',
                            pi = 'estimated')

simmap.sym.vol <- make.simmap(tree = alice.tree, 
                            x = factor(setNames(alice.volume$Diet, alice.volume$Latin_name)), 
                            model = 'SYM',
                            nsim = 1,
                            Q = 'mcmc',
                            pi = 'estimated')

simmap.ard.vol <- make.simmap(tree = alice.tree, 
                            x = factor(setNames(alice.volume$Diet, alice.volume$Latin_name)), 
                            model = 'ARD',
                            nsim = 1,
                            Q = 'mcmc',
                            pi = 'estimated')

AIC(simmap.er.vol, simmap.sym.vol, simmap.ard.vol) ## ER is the best model

traits <- names(alice.volume)[8:21]
models <- c('BM1', 'BMS', 'OU1', 'OUM', 'OUMV', 'OUMA', 'OUMVA')

registerDoMC(10)

ouwie.fit.volume <-
    foreach(i = 1:length(simmap.sample)) %dopar% {
        temp.res <- vector(mode = 'list', length = length(traits))
        for(k in 1:length(traits)){
            temp.res[[k]] <- vector(mode = 'list', length = length(models))
            for(j in 1:length(models)){
                temp.res[[k]][[j]] <- OUwie(simmaps.diet[[simmap.sample[i]]],
                                            data = alice.volume[, c(1, 7, 7 + k)],
                                            model = models[j],
                                            simmap.tree = TRUE          
                                            )
            }
        }
        temp.res
    }

saveRDS(ouwie.fit.volume, file = here::here('outputs/ouwie_fit_volume.RDS'))

```

## Body Size

```{r volume-results, echo = FALSE, eval = FALSE, code_folding = 'Code to import OUwie results, and extracting AICc values for Body Size'}

simmap.sample <- readRDS(here::here('outputs/simmaps_sample.RDS'))
ouwie.fit.volume <- readRDS(here::here('outputs/ouwie_fit_volume.RDS'))

## Extracting AICc values

for(x in 1:length(traits.vol)){
    assign(paste0(traits.vol[x], '.ouwie.aic.volume'),
           ldply(1:100,
                   function(y){
                       res <- setNames(data.frame(models,
                                         aicc = ldply(ouwie.fit.volume[[y]][[x]], '[[', 'AICc')), c('model', 'aicc'))
                       res$delta.aicc <- res$aicc - min(res$aicc)
                       return(res)}))
    }


aic.summary.vol <- as.data.frame(bind_rows(llply(1:length(traits.vol), function(i){table(get(paste0(traits.vol[i], '.ouwie.aic.volume'))$model[get(paste0(traits.vol[i], '.ouwie.aic.volume'))$delta.aicc == 0])})))
aic.summary.vol$trait <- traits.vol

save(aic.summary.vol, file = here::here('outputs/aic_summary_volume.RData'))

```

### Model selection

```{r aic-summary-volume, echo = FALSE, code_folding = 'AICc table - Body Size', layout = 'l-screen'}

load(here::here('outputs/aic_summary_volume.RData'))
kable(x = aic.summary.vol[14, c(3, 1, 2)], format = 'pandoc', caption = 'Number of times each model was selected as the best model for Body Size (Total_Convexhull_M3 volume). OUMA: OU with multiple optima and alpha; OUMVA: OU with multiple optima, alpha and sigma.', escape = FALSE, digits = 3, align = 'c', row.names = FALSE)

```

\newpage

### Parameter estimates

```{r parameter-values-volume, echo = FALSE, eval = FALSE, code_folding = 'Code to extract parameter estimates from best models for Body Size'}

## Extracting parameter values for best fitted models

for(i in 1:length(traits.vol)){
    print(traits.vol[i])
    temp.aic <- get(paste0(traits.vol[i], '.ouwie.aic.volume'))
    temp.aic$simmap <- rep(1:100, each = 7)
    temp.aic <- temp.aic[temp.aic$delta.aicc == 0,]
    temp <- llply(ouwie.fit.volume, '[[', i)
    mod.vect <- match(temp.aic$model, models)
    temp.pars <- ldply(1:100, function(x){rbind(temp[[x]][[mod.vect[x]]]$solution, temp[[x]][[mod.vect[x]]]$theta[,1])})
    temp.pars$par <- rep(c('alpha', 'sigma', 'theta'), 100)
    temp.final <- cbind(temp.aic[rep(1:100, each = 3), 'model'], temp.pars)
    names(temp.final)[1] <- 'model'
    rownames(temp.final) <- NULL
    ## names(temp.pars)[5:14] <- c(paste0(names(temp.pars)[5:9], '.alpha'), paste0(names(temp.pars)[5:9], '.sigma'))
    assign(paste0(traits.vol[i], '.best.pars.volume'), reshape2::melt(temp.final))
}

save(list = ls(pattern = 'best.pars.volume'), file = here::here('outputs/ouwie_best_pars_volume.RData'))

```

```{r plots-params-volume, echo = FALSE, layout = 'l-screen', fig.width = 20, fig.height = 7, fig.cap = 'Results for the OUwie analysis for Body Size. Panels A-C correspond to estimates of macroevolutionary optimum, selection strength, and evolutionary rate, respectively. In all three panels, each point correspond to the parameter estimate for one of the sampled simulated evolutionary regimes.', code_folding = 'Code to plot OUwie results - Body Size'}

load(here::here('outputs/ouwie_best_pars_volume.RData'))
volume.plot <- reshape2::melt(alice.volume)

bodysize.theta <-
    ggplot(subset(Total_Convexhull_M3.best.pars.volume[Total_Convexhull_M3.best.pars.volume$par == "theta",], value >= -0.5 & value <= 1)) +
    geom_jitter(aes(x = variable, y = value, colour = variable), alpha = 0.5, width = 0.3) +
    scale_colour_manual(values = c("#e23610", "#61cb56", "#402999", "#f6a000", "#b9e2ed")) +
    labs(x = "Diet", y = element_blank(), title = bquote(bold("Macroevolutionary optimum ("~theta~")"))) +
    cowplot::theme_cowplot() +
    theme(legend.position = "none",
          axis.text.x = element_blank(),
          plot.title = element_text(hjust = 0.5))

bodysize.alpha <-
    ggplot(subset(Total_Convexhull_M3.best.pars.volume[Total_Convexhull_M3.best.pars.volume$par == "alpha",], value >= -1 & value <= 1)) +
    geom_jitter(aes(x = variable, y = value, colour = variable), alpha = 0.5, width = 0.3) +
    scale_colour_manual(values = c("#e23610", "#61cb56", "#402999", "#f6a000", "#b9e2ed")) +
    labs(x = "Diet", y = element_blank(), title = bquote(bold("Selection strength ("~alpha~")"))) +
    cowplot::theme_cowplot() +
    theme(legend.position = "none",
          axis.text.x = element_blank(),
          plot.title = element_text(hjust = 0.5))

bodysize.sigma <-
    ggplot(subset(Total_Convexhull_M3.best.pars.volume[Total_Convexhull_M3.best.pars.volume$par == "sigma",], value >= -1 & value <= 1)) +
    geom_jitter(aes(x = variable, y = value, colour = variable), alpha = 0.5, width = 0.3) +
    scale_colour_manual(values = c("#e23610", "#61cb56", "#402999", "#f6a000", "#b9e2ed")) +
    labs(x = element_blank(), y = element_blank(), title = bquote(bold("Evolutionary rate ("~sigma~"2)"))) +
    #ylim(-0.01, 0.01) +
    cowplot::theme_cowplot() +
    theme(legend.position = "none",
          axis.text.x = element_blank(),
          plot.title = element_text(hjust = 0.5))

(bodysize.theta | bodysize.alpha | bodysize.sigma) +
    plot_annotation(tag_levels = "A")

```

\newpage

## Torso

### Model selection

```{r aic-summary-torso, echo = FALSE, code_folding = 'AICc table - Head, Neck, and Torso'}

load(here::here('outputs/aic_summary_hnt.RData'))
kable(x = aic.summary.hnt[c(2), c(3, 1, 2)], format = 'pandoc', caption = 'Number of times each model was selected as the best model for torso (Trunk) volume. OUMA: OU with multiple optima and alpha; OUMVA: OU with multiple optima, alpha and sigma.', escape = FALSE, digits = 3, align = 'c', row.names = FALSE)

```

\newpage

### Parameter estimates

```{r parameter-values-torso, echo = FALSE, eval = FALSE, code_folding = 'Code to extract parameter estimates from best models for Head, Neck, and Torso'}

## Extracting parameter values for best fitted models

for(i in 1:length(traits.hnt)){
    print(traits.hnt[i])
    temp.aic <- get(paste0(traits.hnt[i], '.ouwie.aic.hnt'))
    temp.aic$simmap <- rep(1:100, each = 7)
    temp.aic <- temp.aic[temp.aic$delta.aicc == 0,]
    temp <- llply(ouwie.fit.hnt, '[[', c(8, 18, 21)[i])
    mod.vect <- match(temp.aic$model, models)
    temp.pars <- ldply(1:100, function(x){rbind(temp[[x]][[mod.vect[x]]]$solution, temp[[x]][[mod.vect[x]]]$theta[,1])})
    temp.pars$par <- rep(c('alpha', 'sigma', 'theta'), 100)
    temp.final <- cbind(temp.aic[rep(1:100, each = 3), 'model'], temp.pars)
    names(temp.final)[1] <- 'model'
    rownames(temp.final) <- NULL
    ## names(temp.pars)[5:14] <- c(paste0(names(temp.pars)[5:9], '.alpha'), paste0(names(temp.pars)[5:9], '.sigma'))
    assign(paste0(traits.hnt[i], '.best.pars.hnt'), reshape2::melt(temp.final))
}

save(list = ls(pattern = 'best.pars.hnt'), file = here::here('outputs/ouwie_best_pars_hnt.RData'))

```

```{r plots-params-torso, echo = FALSE, layout = 'l-screen', fig.width = 20, fig.height = 7, fig.cap = 'Results for the OUwie analysis for torso (Trunk) volume. Each panel column from left to right correspond to estimates of macroevolutionary optimum, selection strength, and evolutionary rate, respectively. In all panels, each point correspond to the parameter estimate for one of the sampled simulated evolutionary regimes.', code_folding = 'Code to plot OUwie results - Head, Neck, and Torso'}

load(here::here('outputs/ouwie_best_pars_hnt.RData'))
hnt.plot <- reshape2::melt(alice.volume[, c(1, 7, 8, 9, 18)])

trunk.theta <-
    ggplot(subset(Trunk.best.pars.volume[Trunk.best.pars.volume$par == "theta",], value >= -0.5 & value <= 1)) +
    geom_jitter(aes(x = variable, y = value, colour = variable), alpha = 0.5, width = 0.3) +
    scale_colour_manual(values = c("#e23610", "#61cb56", "#402999", "#f6a000", "#b9e2ed")) +
    labs(x = element_blank(), y = element_blank()) +
    cowplot::theme_cowplot() +
    theme(legend.position = "none")

trunk.alpha <-
    ggplot(subset(Trunk.best.pars.volume[Trunk.best.pars.volume$par == "alpha",], value >= -1 & value <= 1)) +
    geom_jitter(aes(x = variable, y = value, colour = variable), alpha = 0.5, width = 0.3) +
    scale_colour_manual(values = c("#e23610", "#61cb56", "#402999", "#f6a000", "#b9e2ed")) +
    labs(x = element_blank(), y = element_blank()) +
    cowplot::theme_cowplot() +
    theme(legend.position = "none")

trunk.sigma <-
    ggplot(subset(Trunk.best.pars.volume[Trunk.best.pars.volume$par == "sigma",], value >= -1 & value <= 1)) +
    geom_jitter(aes(x = variable, y = value, colour = variable), alpha = 0.5, width = 0.3) +
    scale_colour_manual(values = c("#e23610", "#61cb56", "#402999", "#f6a000", "#b9e2ed")) +
    labs(x = element_blank(), y = element_blank()) +
#ylim(-0.01, 0.01) +
    cowplot::theme_cowplot() +
    theme(legend.position = "none")

(trunk.theta | trunk.alpha | trunk.sigma) +
    plot_annotation(tag_levels = "A")

```


\newpage

## Forelimb (full and segments) length and volume

### Model selection - Linear Measurements

```{r aic-summary-forelimb-linear, echo = FALSE, code_folding = 'AICc table - Head, Neck, and Torso'}

load(here::here('outputs/aic_summary_linear.RData'))
kable(x = aic.summary.linear[c(5:8, 10), c(4, 3, 1, 2)], format = 'pandoc', caption = 'Number of times each model was selected as the best model for forelimb (segments and total) linear measurements. OUMV: OU with multiple optima and sigma; OUMA: OU with multiple optima and alpha; OUMVA: OU with multiple optima, alpha and sigma.', escape = FALSE, digits = 3, align = 'c', row.names = FALSE)

```

\newpage

### Parameter estimates - Linear Measurements

```{r plots-params-forelimb-linear, echo = FALSE, layout = 'l-screen', fig.width = 20, fig.height = 20, fig.cap = 'Results for the OUwie analysis for forelimb (segments and total) linear measurements. Each panel column from left to right correspond to estimates of macroevolutionary optimum, selection strength, and evolutionary rate, respectively. A-C: Humerus; D-F: Forearm; G-I: MC; J-L: Manus; M-O: Forelimb. In all panels, each point correspond to the parameter estimate for one of the sampled simulated evolutionary regimes.', code_folding = 'Code to plot OUwie results - Body Size'}

load(here::here('outputs/ouwie_best_pars_linear.RData'))
linear.plot <- reshape2::melt(alice.linear)

humerus.theta <-
    ggplot(subset(Humerus.best.pars.linear[Humerus.best.pars.linear$par == "theta",], value >= -0.5 & value <= 1.5)) +
    geom_jitter(aes(x = variable, y = value, colour = variable), alpha = 0.5, width = 0.3) +
    scale_colour_manual(values = c("#e23610", "#61cb56", "#402999", "#f6a000", "#b9e2ed")) +
    labs(x = element_blank(), y = element_blank(), title = bquote(bold("Macroevolutionary optimum ("~theta~")"))) +
    cowplot::theme_cowplot() +
    theme(legend.position = "none",
          axis.text.x = element_blank(),
          plot.title = element_text(hjust = 0.5))

humerus.alpha <-
    ggplot(subset(Humerus.best.pars.linear[Humerus.best.pars.linear$par == "alpha",], value >= -1 & value <= 1)) +
    geom_jitter(aes(x = variable, y = value, colour = variable), alpha = 0.5, width = 0.3) +
    scale_colour_manual(values = c("#e23610", "#61cb56", "#402999", "#f6a000", "#b9e2ed")) +
    labs(x = element_blank(), y = element_blank(), title = bquote(bold("Selection strength ("~alpha~")"))) +
    cowplot::theme_cowplot() +
    theme(legend.position = "none",
          axis.text.x = element_blank(),
          plot.title = element_text(hjust = 0.5))

humerus.sigma <-
    ggplot(subset(Humerus.best.pars.linear[Humerus.best.pars.linear$par == "sigma",], value >= -1 & value <= 1)) +
    geom_jitter(aes(x = variable, y = value, colour = variable), alpha = 0.5, width = 0.3) +
    scale_colour_manual(values = c("#e23610", "#61cb56", "#402999", "#f6a000", "#b9e2ed")) +
    labs(x = element_blank(), y = element_blank(), title = bquote(bold("Evolutionary rate ("~sigma~"2)"))) +
    #ylim(-0.01, 0.01) +
    cowplot::theme_cowplot() +
    theme(legend.position = "none",
          axis.text.x = element_blank(),
          plot.title = element_text(face = "bold", hjust = 0.5))


forearm.theta <-
    ggplot(subset(Shank.best.pars.linear[Shank.best.pars.linear$par == "theta",], value >= -0.5 & value <= 1)) +
    geom_jitter(aes(x = variable, y = value, colour = variable), alpha = 0.5, width = 0.3) +
    scale_colour_manual(values = c("#e23610", "#61cb56", "#402999", "#f6a000", "#b9e2ed")) +
    labs(x = element_blank(), y = element_blank()) +
    cowplot::theme_cowplot() +
    theme(legend.position = "none",
          axis.text.x = element_blank(),
          plot.title = element_text(hjust = 0.5))

forearm.alpha <-
    ggplot(subset(Forearm.best.pars.linear[Forearm.best.pars.linear$par == "alpha",], value >= -1 & value <= 1)) +
    geom_jitter(aes(x = variable, y = value, colour = variable), alpha = 0.5, width = 0.3) +
    scale_colour_manual(values = c("#e23610", "#61cb56", "#402999", "#f6a000", "#b9e2ed")) +
    labs(x = element_blank(), y = element_blank()) +
    cowplot::theme_cowplot() +
    theme(legend.position = "none",
          axis.text.x = element_blank(),
          plot.title = element_text(hjust = 0.5))

forearm.sigma <-
    ggplot(subset(Forearm.best.pars.linear[Forearm.best.pars.linear$par == "sigma",], value >= -1 & value <= 1)) +
    geom_jitter(aes(x = variable, y = value, colour = variable), alpha = 0.5, width = 0.3) +
    scale_colour_manual(values = c("#e23610", "#61cb56", "#402999", "#f6a000", "#b9e2ed")) +
    labs(x = element_blank(), y = element_blank()) +
    #ylim(-0.01, 0.01) +
    cowplot::theme_cowplot() +
    theme(legend.position = "none",
          axis.text.x = element_blank(),
          plot.title = element_text(hjust = 0.5))


mc.theta <-
    ggplot(subset(MC.best.pars.linear[MC.best.pars.linear$par == "theta",], value >= -0.5 & value <= 1)) +
    geom_jitter(aes(x = variable, y = value, colour = variable), alpha = 0.5, width = 0.3) +
    scale_colour_manual(values = c("#e23610", "#61cb56", "#402999", "#f6a000", "#b9e2ed")) +
    labs(x = element_blank(), y = element_blank()) +
    cowplot::theme_cowplot() +
    theme(legend.position = "none",
          axis.text.x = element_blank(),
          plot.title = element_text(hjust = 0.5))

mc.alpha <-
    ggplot(subset(MC.best.pars.linear[MC.best.pars.linear$par == "alpha",], value >= -1 & value <= 1)) +
    geom_jitter(aes(x = variable, y = value, colour = variable), alpha = 0.5, width = 0.3) +
    scale_colour_manual(values = c("#e23610", "#61cb56", "#402999", "#f6a000", "#b9e2ed")) +
    labs(x = element_blank(), y = element_blank()) +
    cowplot::theme_cowplot() +
    theme(legend.position = "none",
          axis.text.x = element_blank(),
          plot.title = element_text(hjust = 0.5))

mc.sigma <-
    ggplot(subset(MC.best.pars.linear[MC.best.pars.linear$par == "sigma",], value >= -1 & value <= 1)) +
    geom_jitter(aes(x = variable, y = value, colour = variable), alpha = 0.5, width = 0.3) +
    scale_colour_manual(values = c("#e23610", "#61cb56", "#402999", "#f6a000", "#b9e2ed")) +
    labs(x = element_blank(), y = element_blank()) +
    #ylim(-0.01, 0.01) +
    cowplot::theme_cowplot() +
    theme(legend.position = "none",
          axis.text.x = element_blank(),
          plot.title = element_text(hjust = 0.5))


manus.theta <-
    ggplot(subset(Manus.best.pars.linear[Manus.best.pars.linear$par == "theta",], value >= -0.5 & value <= 1)) +
    geom_jitter(aes(x = variable, y = value, colour = variable), alpha = 0.5, width = 0.3) +
    scale_colour_manual(values = c("#e23610", "#61cb56", "#402999", "#f6a000", "#b9e2ed")) +
    labs(x = element_blank(), y = element_blank()) +
    cowplot::theme_cowplot() +
    theme(legend.position = "none",
          axis.text.x = element_blank(),
          plot.title = element_text(hjust = 0.5))

manus.alpha <-
    ggplot(subset(Manus.best.pars.linear[Manus.best.pars.linear$par == "alpha",], value >= -1 & value <= 1)) +
    geom_jitter(aes(x = variable, y = value, colour = variable), alpha = 0.5, width = 0.3) +
    scale_colour_manual(values = c("#e23610", "#61cb56", "#402999", "#f6a000", "#b9e2ed")) +
    labs(x = element_blank(), y = element_blank()) +
    cowplot::theme_cowplot() +
    theme(legend.position = "none",
          axis.text.x = element_blank(),
          plot.title = element_text(hjust = 0.5))

manus.sigma <-
    ggplot(subset(Manus.best.pars.linear[Manus.best.pars.linear$par == "sigma",], value >= -1 & value <= 1)) +
    geom_jitter(aes(x = variable, y = value, colour = variable), alpha = 0.5, width = 0.3) +
    scale_colour_manual(values = c("#e23610", "#61cb56", "#402999", "#f6a000", "#b9e2ed")) +
    labs(x = element_blank(), y = element_blank()) +
    #ylim(-0.01, 0.01) +
    cowplot::theme_cowplot() +
    theme(legend.position = "none",
          axis.text.x = element_blank(),
          plot.title = element_text(hjust = 0.5))


forelimb.theta <-
    ggplot(subset(Forelimb.best.pars.linear[Forelimb.best.pars.linear$par == "theta",], value >= -0.5 & value <= 1)) +
    geom_jitter(aes(x = variable, y = value, colour = variable), alpha = 0.5, width = 0.3) +
    scale_colour_manual(values = c("#e23610", "#61cb56", "#402999", "#f6a000", "#b9e2ed")) +
    labs(x = "Diet", y = element_blank()) +
    cowplot::theme_cowplot() +
    theme(legend.position = "none",
          plot.title = element_text(hjust = 0.5))

forelimb.alpha <-
    ggplot(subset(Forelimb.best.pars.linear[Forelimb.best.pars.linear$par == "alpha",], value >= -1 & value <= 1)) +
    geom_jitter(aes(x = variable, y = value, colour = variable), alpha = 0.5, width = 0.3) +
    scale_colour_manual(values = c("#e23610", "#61cb56", "#402999", "#f6a000", "#b9e2ed")) +
    labs(x = "Diet", y = element_blank()) +
    cowplot::theme_cowplot() +
    theme(legend.position = "none",
          plot.title = element_text(hjust = 0.5))

forelimb.sigma <-
    ggplot(subset(Forelimb.best.pars.linear[Forelimb.best.pars.linear$par == "sigma",], value >= -1 & value <= 1)) +
    geom_jitter(aes(x = variable, y = value, colour = variable), alpha = 0.5, width = 0.3) +
    scale_colour_manual(values = c("#e23610", "#61cb56", "#402999", "#f6a000", "#b9e2ed")) +
    labs(x = "Diet", y = element_blank()) +
    #ylim(-0.01, 0.01) +
    cowplot::theme_cowplot() +
    theme(legend.position = "none",
          plot.title = element_text(hjust = 0.5))

((humerus.theta | humerus.alpha | humerus.sigma) /
    (forearm.theta | forearm.alpha | forearm.sigma) /
    (mc.theta | mc.alpha | mc.sigma) /
    (manus.theta | manus.alpha | manus.sigma) /
    (forelimb.theta | forelimb.alpha | forelimb.sigma)) +
    plot_annotation(tag_levels = "A")

```

\newpage

### Model selection - Volume Measurements

```{r aic-summary-forelimb-volume, echo = FALSE, code_folding = 'AICc table - Head, Neck, and Torso'}

load(here::here('outputs/aic_summary_volume.RData'))
kable(x = aic.summary.vol[c(3:6, 12), c(3, 1, 2)], format = 'pandoc', caption = 'Number of times each model was selected as the best model for forelimb (segments and total) volume measurements. OUMA: OU with multiple optima and alpha; OUMVA: OU with multiple optima, alpha and sigma.', escape = FALSE, digits = 3, align = 'c', row.names = FALSE)

```

\newpage

### Parameter estimates - Volume Measurements

```{r plots-params-forelimb-volume, echo = FALSE, layout = 'l-screen', fig.width = 20, fig.height = 20, fig.cap = 'Results for the OUwie analysis for forelimb (segments and total) volume measurements. Each panel column from left to right correspond to estimates of macroevolutionary optimum, selection strength, and evolutionary rate, respectively. A-C: Humerus; D-F: Forearm; G-I: Mc; J-L: Manus; M-O: Forelimb. In all panels, each point correspond to the parameter estimate for one of the sampled simulated evolutionary regimes.', code_folding = 'Code to plot OUwie results - Body Size'}

load(here::here('outputs/ouwie_best_pars_volume.RData'))
volume.plot <- reshape2::melt(alice.volume)

humerus.theta <-
    ggplot(subset(Humerus.best.pars.volume[Humerus.best.pars.volume$par == "theta",], value >= -0.5 & value <= 1.5)) +
    geom_jitter(aes(x = variable, y = value, colour = variable), alpha = 0.5, width = 0.3) +
    scale_colour_manual(values = c("#e23610", "#61cb56", "#402999", "#f6a000", "#b9e2ed")) +
    labs(x = element_blank(), y = element_blank(), title = bquote(bold("Macroevolutionary optimum ("~theta~")"))) +
    cowplot::theme_cowplot() +
    theme(legend.position = "none",
          axis.text.x = element_blank(),
          plot.title = element_text(hjust = 0.5))

humerus.alpha <-
    ggplot(subset(Humerus.best.pars.volume[Humerus.best.pars.volume$par == "alpha",], value >= -1 & value <= 1)) +
    geom_jitter(aes(x = variable, y = value, colour = variable), alpha = 0.5, width = 0.3) +
    scale_colour_manual(values = c("#e23610", "#61cb56", "#402999", "#f6a000", "#b9e2ed")) +
    labs(x = element_blank(), y = element_blank(), title = bquote(bold("Selection strength ("~alpha~")"))) +
    cowplot::theme_cowplot() +
    theme(legend.position = "none",
          axis.text.x = element_blank(),
          plot.title = element_text(hjust = 0.5))

humerus.sigma <-
    ggplot(subset(Humerus.best.pars.volume[Humerus.best.pars.volume$par == "sigma",], value >= -1 & value <= 1)) +
    geom_jitter(aes(x = variable, y = value, colour = variable), alpha = 0.5, width = 0.3) +
    scale_colour_manual(values = c("#e23610", "#61cb56", "#402999", "#f6a000", "#b9e2ed")) +
    labs(x = element_blank(), y = element_blank(), title = bquote(bold("Evolutionary rate ("~sigma~"2)"))) +
    #ylim(-0.01, 0.01) +
    cowplot::theme_cowplot() +
    theme(legend.position = "none",
          axis.text.x = element_blank(),
          plot.title = element_text(face = "bold", hjust = 0.5))


forearm.theta <-
    ggplot(subset(Forearm.best.pars.volume[Forearm.best.pars.volume$par == "theta",], value >= -0.5 & value <= 1)) +
    geom_jitter(aes(x = variable, y = value, colour = variable), alpha = 0.5, width = 0.3) +
    scale_colour_manual(values = c("#e23610", "#61cb56", "#402999", "#f6a000", "#b9e2ed")) +
    labs(x = element_blank(), y = element_blank()) +
    cowplot::theme_cowplot() +
    theme(legend.position = "none",
          axis.text.x = element_blank(),
          plot.title = element_text(hjust = 0.5))

forearm.alpha <-
    ggplot(subset(Forearm.best.pars.volume[Forearm.best.pars.volume$par == "alpha",], value >= -1 & value <= 1)) +
    geom_jitter(aes(x = variable, y = value, colour = variable), alpha = 0.5, width = 0.3) +
    scale_colour_manual(values = c("#e23610", "#61cb56", "#402999", "#f6a000", "#b9e2ed")) +
    labs(x = element_blank(), y = element_blank()) +
    cowplot::theme_cowplot() +
    theme(legend.position = "none",
          axis.text.x = element_blank(),
          plot.title = element_text(hjust = 0.5))

forearm.sigma <-
    ggplot(subset(Forearm.best.pars.volume[Forearm.best.pars.volume$par == "sigma",], value >= -1 & value <= 1)) +
    geom_jitter(aes(x = variable, y = value, colour = variable), alpha = 0.5, width = 0.3) +
    scale_colour_manual(values = c("#e23610", "#61cb56", "#402999", "#f6a000", "#b9e2ed")) +
    labs(x = element_blank(), y = element_blank()) +
    #ylim(-0.01, 0.01) +
    cowplot::theme_cowplot() +
    theme(legend.position = "none",
          axis.text.x = element_blank(),
          plot.title = element_text(hjust = 0.5))


mc.theta <-
    ggplot(subset(MC.best.pars.volume[MC.best.pars.volume$par == "theta",], value >= -0.5 & value <= 1)) +
    geom_jitter(aes(x = variable, y = value, colour = variable), alpha = 0.5, width = 0.3) +
    scale_colour_manual(values = c("#e23610", "#61cb56", "#402999", "#f6a000", "#b9e2ed")) +
    labs(x = element_blank(), y = element_blank()) +
    cowplot::theme_cowplot() +
    theme(legend.position = "none",
          axis.text.x = element_blank(),
          plot.title = element_text(hjust = 0.5))

mc.alpha <-
    ggplot(subset(MC.best.pars.volume[MC.best.pars.volume$par == "alpha",], value >= -1 & value <= 1)) +
    geom_jitter(aes(x = variable, y = value, colour = variable), alpha = 0.5, width = 0.3) +
    scale_colour_manual(values = c("#e23610", "#61cb56", "#402999", "#f6a000", "#b9e2ed")) +
    labs(x = element_blank(), y = element_blank()) +
    cowplot::theme_cowplot() +
    theme(legend.position = "none",
          axis.text.x = element_blank(),
          plot.title = element_text(hjust = 0.5))

mc.sigma <-
    ggplot(subset(MC.best.pars.volume[MC.best.pars.volume$par == "sigma",], value >= -1 & value <= 1)) +
    geom_jitter(aes(x = variable, y = value, colour = variable), alpha = 0.5, width = 0.3) +
    scale_colour_manual(values = c("#e23610", "#61cb56", "#402999", "#f6a000", "#b9e2ed")) +
    labs(x = element_blank(), y = element_blank()) +
    #ylim(-0.01, 0.01) +
    cowplot::theme_cowplot() +
    theme(legend.position = "none",
          axis.text.x = element_blank(),
          plot.title = element_text(hjust = 0.5))


manus.theta <-
    ggplot(subset(Manus.best.pars.volume[Manus.best.pars.volume$par == "theta",], value >= -0.5 & value <= 1)) +
    geom_jitter(aes(x = variable, y = value, colour = variable), alpha = 0.5, width = 0.3) +
    scale_colour_manual(values = c("#e23610", "#61cb56", "#402999", "#f6a000", "#b9e2ed")) +
    labs(x = element_blank(), y = element_blank()) +
    cowplot::theme_cowplot() +
    theme(legend.position = "none",
          axis.text.x = element_blank(),
          plot.title = element_text(hjust = 0.5))

manus.alpha <-
    ggplot(subset(Manus.best.pars.volume[Manus.best.pars.volume$par == "alpha",], value >= -1 & value <= 1)) +
    geom_jitter(aes(x = variable, y = value, colour = variable), alpha = 0.5, width = 0.3) +
    scale_colour_manual(values = c("#e23610", "#61cb56", "#402999", "#f6a000", "#b9e2ed")) +
    labs(x = element_blank(), y = element_blank()) +
    cowplot::theme_cowplot() +
    theme(legend.position = "none",
          axis.text.x = element_blank(),
          plot.title = element_text(hjust = 0.5))

manus.sigma <-
    ggplot(subset(Manus.best.pars.volume[Manus.best.pars.volume$par == "sigma",], value >= -1 & value <= 1)) +
    geom_jitter(aes(x = variable, y = value, colour = variable), alpha = 0.5, width = 0.3) +
    scale_colour_manual(values = c("#e23610", "#61cb56", "#402999", "#f6a000", "#b9e2ed")) +
    labs(x = element_blank(), y = element_blank()) +
    #ylim(-0.01, 0.01) +
    cowplot::theme_cowplot() +
    theme(legend.position = "none",
          axis.text.x = element_blank(),
          plot.title = element_text(hjust = 0.5))


forelimb.theta <-
    ggplot(subset(Forelimb.best.pars.volume[Forelimb.best.pars.volume$par == "theta",], value >= -0.5 & value <= 1)) +
    geom_jitter(aes(x = variable, y = value, colour = variable), alpha = 0.5, width = 0.3) +
    scale_colour_manual(values = c("#e23610", "#61cb56", "#402999", "#f6a000", "#b9e2ed")) +
    labs(x = "Diet", y = element_blank()) +
    cowplot::theme_cowplot() +
    theme(legend.position = "none",
          plot.title = element_text(hjust = 0.5))

forelimb.alpha <-
    ggplot(subset(Forelimb.best.pars.volume[Forelimb.best.pars.volume$par == "alpha",], value >= -1 & value <= 1)) +
    geom_jitter(aes(x = variable, y = value, colour = variable), alpha = 0.5, width = 0.3) +
    scale_colour_manual(values = c("#e23610", "#61cb56", "#402999", "#f6a000", "#b9e2ed")) +
    labs(x = "Diet", y = element_blank()) +
    cowplot::theme_cowplot() +
    theme(legend.position = "none",
          plot.title = element_text(hjust = 0.5))

forelimb.sigma <-
    ggplot(subset(Forelimb.best.pars.volume[Forelimb.best.pars.volume$par == "sigma",], value >= -1 & value <= 1)) +
    geom_jitter(aes(x = variable, y = value, colour = variable), alpha = 0.5, width = 0.3) +
    scale_colour_manual(values = c("#e23610", "#61cb56", "#402999", "#f6a000", "#b9e2ed")) +
    labs(x = "Diet", y = element_blank()) +
    #ylim(-0.01, 0.01) +
    cowplot::theme_cowplot() +
    theme(legend.position = "none",
          plot.title = element_text(hjust = 0.5))

((humerus.theta | humerus.alpha | humerus.sigma) /
    (forearm.theta | forearm.alpha | forearm.sigma) /
    (mc.theta | mc.alpha | mc.sigma) /
    (manus.theta | manus.alpha | manus.sigma) /
    (forelimb.theta | forelimb.alpha | forelimb.sigma)) +
    plot_annotation(tag_levels = "A")

```


\newpage

## Hindlimb (full and segments) length and volume

### Model selection - Linear Measurements

```{r aic-summary-hindlimb-linear, echo = FALSE, code_folding = 'AICc table - Head, Neck, and Torso'}

load(here::here('outputs/aic_summary_linear.RData'))
kable(x = aic.summary.linear[c(1:4, 11), c(4, 1, 2)], format = 'pandoc', caption = 'Number of times each model was selected as the best model for hindlimb (segments and total) linear measurements. OUMA: OU with multiple optima and alpha; OUMVA: OU with multiple optima, alpha and sigma.', escape = FALSE, digits = 3, align = 'c', row.names = FALSE)

```

\newpage

### Parameter estimates - Linear Measurements

```{r plots-params-hindlimb-linear, echo = FALSE, layout = 'l-screen', fig.width = 20, fig.height = 20, fig.cap = 'Results for the OUwie analysis for hindlimb (segments and total) linear measurements. Each panel column from left to right correspond to estimates of macroevolutionary optimum, selection strength, and evolutionary rate, respectively. A-C: Femur; D-F: Shank; G-I: Metatarsal; J-L: Pes; M-O: Hindlimb. In all panels, each point correspond to the parameter estimate for one of the sampled simulated evolutionary regimes.', code_folding = 'Code to plot OUwie results - Body Size'}

load(here::here('outputs/ouwie_best_pars_linear.RData'))
linear.plot <- reshape2::melt(alice.linear)

femur.theta <-
    ggplot(subset(Femur.best.pars.linear[Femur.best.pars.linear$par == "theta",], value >= -0.5 & value <= 1.5)) +
    geom_jitter(aes(x = variable, y = value, colour = variable), alpha = 0.5, width = 0.3) +
    scale_colour_manual(values = c("#e23610", "#61cb56", "#402999", "#f6a000", "#b9e2ed")) +
    labs(x = element_blank(), y = element_blank(), title = bquote(bold("Macroevolutionary optimum ("~theta~")"))) +
    cowplot::theme_cowplot() +
    theme(legend.position = "none",
          axis.text.x = element_blank(),
          plot.title = element_text(hjust = 0.5))

femur.alpha <-
    ggplot(subset(Femur.best.pars.linear[Femur.best.pars.linear$par == "alpha",], value >= -1 & value <= 1)) +
    geom_jitter(aes(x = variable, y = value, colour = variable), alpha = 0.5, width = 0.3) +
    scale_colour_manual(values = c("#e23610", "#61cb56", "#402999", "#f6a000", "#b9e2ed")) +
    labs(x = element_blank(), y = element_blank(), title = bquote(bold("Selection strength ("~alpha~")"))) +
    cowplot::theme_cowplot() +
    theme(legend.position = "none",
          axis.text.x = element_blank(),
          plot.title = element_text(hjust = 0.5))

femur.sigma <-
    ggplot(subset(Femur.best.pars.linear[Femur.best.pars.linear$par == "sigma",], value >= -1 & value <= 1)) +
    geom_jitter(aes(x = variable, y = value, colour = variable), alpha = 0.5, width = 0.3) +
    scale_colour_manual(values = c("#e23610", "#61cb56", "#402999", "#f6a000", "#b9e2ed")) +
    labs(x = element_blank(), y = element_blank(), title = bquote(bold("Evolutionary rate ("~sigma~"2)"))) +
    #ylim(-0.01, 0.01) +
    cowplot::theme_cowplot() +
    theme(legend.position = "none",
          axis.text.x = element_blank(),
          plot.title = element_text(face = "bold", hjust = 0.5))


shank.theta <-
    ggplot(subset(Shank.best.pars.linear[Shank.best.pars.linear$par == "theta",], value >= -0.5 & value <= 1)) +
    geom_jitter(aes(x = variable, y = value, colour = variable), alpha = 0.5, width = 0.3) +
    scale_colour_manual(values = c("#e23610", "#61cb56", "#402999", "#f6a000", "#b9e2ed")) +
    labs(x = element_blank(), y = element_blank()) +
    cowplot::theme_cowplot() +
    theme(legend.position = "none",
          axis.text.x = element_blank(),
          plot.title = element_text(hjust = 0.5))

shank.alpha <-
    ggplot(subset(Shank.best.pars.linear[Shank.best.pars.linear$par == "alpha",], value >= -1 & value <= 1)) +
    geom_jitter(aes(x = variable, y = value, colour = variable), alpha = 0.5, width = 0.3) +
    scale_colour_manual(values = c("#e23610", "#61cb56", "#402999", "#f6a000", "#b9e2ed")) +
    labs(x = element_blank(), y = element_blank()) +
    cowplot::theme_cowplot() +
    theme(legend.position = "none",
          axis.text.x = element_blank(),
          plot.title = element_text(hjust = 0.5))

shank.sigma <-
    ggplot(subset(Shank.best.pars.linear[Shank.best.pars.linear$par == "sigma",], value >= -1 & value <= 1)) +
    geom_jitter(aes(x = variable, y = value, colour = variable), alpha = 0.5, width = 0.3) +
    scale_colour_manual(values = c("#e23610", "#61cb56", "#402999", "#f6a000", "#b9e2ed")) +
    labs(x = element_blank(), y = element_blank()) +
    #ylim(-0.01, 0.01) +
    cowplot::theme_cowplot() +
    theme(legend.position = "none",
          axis.text.x = element_blank(),
          plot.title = element_text(hjust = 0.5))


metatarsal.theta <-
    ggplot(subset(Metatarsal.best.pars.linear[Metatarsal.best.pars.linear$par == "theta",], value >= -0.5 & value <= 1)) +
    geom_jitter(aes(x = variable, y = value, colour = variable), alpha = 0.5, width = 0.3) +
    scale_colour_manual(values = c("#e23610", "#61cb56", "#402999", "#f6a000", "#b9e2ed")) +
    labs(x = element_blank(), y = element_blank()) +
    cowplot::theme_cowplot() +
    theme(legend.position = "none",
          axis.text.x = element_blank(),
          plot.title = element_text(hjust = 0.5))

metatarsal.alpha <-
    ggplot(subset(Metatarsal.best.pars.linear[Metatarsal.best.pars.linear$par == "alpha",], value >= -1 & value <= 1)) +
    geom_jitter(aes(x = variable, y = value, colour = variable), alpha = 0.5, width = 0.3) +
    scale_colour_manual(values = c("#e23610", "#61cb56", "#402999", "#f6a000", "#b9e2ed")) +
    labs(x = element_blank(), y = element_blank()) +
    cowplot::theme_cowplot() +
    theme(legend.position = "none",
          axis.text.x = element_blank(),
          plot.title = element_text(hjust = 0.5))

metatarsal.sigma <-
    ggplot(subset(Metatarsal.best.pars.linear[Metatarsal.best.pars.linear$par == "sigma",], value >= -1 & value <= 1)) +
    geom_jitter(aes(x = variable, y = value, colour = variable), alpha = 0.5, width = 0.3) +
    scale_colour_manual(values = c("#e23610", "#61cb56", "#402999", "#f6a000", "#b9e2ed")) +
    labs(x = element_blank(), y = element_blank()) +
    #ylim(-0.01, 0.01) +
    cowplot::theme_cowplot() +
    theme(legend.position = "none",
          axis.text.x = element_blank(),
          plot.title = element_text(hjust = 0.5))


pes.theta <-
    ggplot(subset(Pes.best.pars.linear[Pes.best.pars.linear$par == "theta",], value >= -0.5 & value <= 1)) +
    geom_jitter(aes(x = variable, y = value, colour = variable), alpha = 0.5, width = 0.3) +
    scale_colour_manual(values = c("#e23610", "#61cb56", "#402999", "#f6a000", "#b9e2ed")) +
    labs(x = element_blank(), y = element_blank()) +
    cowplot::theme_cowplot() +
    theme(legend.position = "none",
          axis.text.x = element_blank(),
          plot.title = element_text(hjust = 0.5))

pes.alpha <-
    ggplot(subset(Pes.best.pars.linear[Pes.best.pars.linear$par == "alpha",], value >= -1 & value <= 1)) +
    geom_jitter(aes(x = variable, y = value, colour = variable), alpha = 0.5, width = 0.3) +
    scale_colour_manual(values = c("#e23610", "#61cb56", "#402999", "#f6a000", "#b9e2ed")) +
    labs(x = element_blank(), y = element_blank()) +
    cowplot::theme_cowplot() +
    theme(legend.position = "none",
          axis.text.x = element_blank(),
          plot.title = element_text(hjust = 0.5))

pes.sigma <-
    ggplot(subset(Pes.best.pars.linear[Pes.best.pars.linear$par == "sigma",], value >= -1 & value <= 1)) +
    geom_jitter(aes(x = variable, y = value, colour = variable), alpha = 0.5, width = 0.3) +
    scale_colour_manual(values = c("#e23610", "#61cb56", "#402999", "#f6a000", "#b9e2ed")) +
    labs(x = element_blank(), y = element_blank()) +
    #ylim(-0.01, 0.01) +
    cowplot::theme_cowplot() +
    theme(legend.position = "none",
          axis.text.x = element_blank(),
          plot.title = element_text(hjust = 0.5))


hindlimb.theta <-
    ggplot(subset(Hindlimb.best.pars.linear[Hindlimb.best.pars.linear$par == "theta",], value >= -0.5 & value <= 5)) +
    geom_jitter(aes(x = variable, y = value, colour = variable), alpha = 0.5, width = 0.3) +
    scale_colour_manual(values = c("#e23610", "#61cb56", "#402999", "#f6a000", "#b9e2ed")) +
    labs(x = "Diet", y = element_blank()) +
    cowplot::theme_cowplot() +
    theme(legend.position = "none",
          plot.title = element_text(hjust = 0.5))

hindlimb.alpha <-
    ggplot(subset(Hindlimb.best.pars.linear[Hindlimb.best.pars.linear$par == "alpha",], value >= -1 & value <= 1)) +
    geom_jitter(aes(x = variable, y = value, colour = variable), alpha = 0.5, width = 0.3) +
    scale_colour_manual(values = c("#e23610", "#61cb56", "#402999", "#f6a000", "#b9e2ed")) +
    labs(x = "Diet", y = element_blank()) +
    cowplot::theme_cowplot() +
    theme(legend.position = "none",
          plot.title = element_text(hjust = 0.5))

hindlimb.sigma <-
    ggplot(subset(Hindlimb.best.pars.linear[Hindlimb.best.pars.linear$par == "sigma",], value >= -1 & value <= 1)) +
    geom_jitter(aes(x = variable, y = value, colour = variable), alpha = 0.5, width = 0.3) +
    scale_colour_manual(values = c("#e23610", "#61cb56", "#402999", "#f6a000", "#b9e2ed")) +
    labs(x = "Diet", y = element_blank()) +
    #ylim(-0.01, 0.01) +
    cowplot::theme_cowplot() +
    theme(legend.position = "none",
          plot.title = element_text(hjust = 0.5))

((femur.theta | femur.alpha | femur.sigma) /
    (shank.theta | shank.alpha | shank.sigma) /
    (metatarsal.theta | metatarsal.alpha | metatarsal.sigma) /
    (pes.theta | pes.alpha | pes.sigma) /
    (hindlimb.theta | hindlimb.alpha | hindlimb.sigma)) +
    plot_annotation(tag_levels = "A")

```

\newpage

### Model selection - Volume Measurements

```{r aic-summary-hindlimb-volume, echo = FALSE, code_folding = 'AICc table - Head, Neck, and Torso'}

load(here::here('outputs/aic_summary_volume.RData'))
kable(x = aic.summary.vol[c(3:6, 12), c(3, 1, 2)], format = 'pandoc', caption = 'Number of times each model was selected as the best model for hindlimb (segments and total) volume measurements. OUMA: OU with multiple optima and alpha; OUMVA: OU with multiple optima, alpha and sigma.', escape = FALSE, digits = 3, align = 'c', row.names = FALSE)

```

\newpage

### Parameter estimates - Volume Measurements

```{r plots-params-hindlimb-volume, echo = FALSE, layout = 'l-screen', fig.width = 20, fig.height = 20, fig.cap = 'Results for the OUwie analysis for hindlimb (segments and total) volume measurements. Each panel column from left to right correspond to estimates of macroevolutionary optimum, selection strength, and evolutionary rate, respectively. A-C: Femur; D-F: Shank; G-I: Metatarsal; J-L: Pes; M-O: Hindlimb. In all panels, each point correspond to the parameter estimate for one of the sampled simulated evolutionary regimes.', code_folding = 'Code to plot OUwie results - Body Size'}

load(here::here('outputs/ouwie_best_pars_volume.RData'))
volume.plot <- reshape2::melt(alice.volume)

femur.theta <-
    ggplot(subset(Femur.best.pars.volume[Femur.best.pars.volume$par == "theta",], value >= -0.5 & value <= 1.5)) +
    geom_jitter(aes(x = variable, y = value, colour = variable), alpha = 0.5, width = 0.3) +
    scale_colour_manual(values = c("#e23610", "#61cb56", "#402999", "#f6a000", "#b9e2ed")) +
    labs(x = element_blank(), y = element_blank(), title = bquote(bold("Macroevolutionary optimum ("~theta~")"))) +
    cowplot::theme_cowplot() +
    theme(legend.position = "none",
          axis.text.x = element_blank(),
          plot.title = element_text(hjust = 0.5))

femur.alpha <-
    ggplot(subset(Femur.best.pars.volume[Femur.best.pars.volume$par == "alpha",], value >= -1 & value <= 1)) +
    geom_jitter(aes(x = variable, y = value, colour = variable), alpha = 0.5, width = 0.3) +
    scale_colour_manual(values = c("#e23610", "#61cb56", "#402999", "#f6a000", "#b9e2ed")) +
    labs(x = element_blank(), y = element_blank(), title = bquote(bold("Selection strength ("~alpha~")"))) +
    cowplot::theme_cowplot() +
    theme(legend.position = "none",
          axis.text.x = element_blank(),
          plot.title = element_text(hjust = 0.5))

femur.sigma <-
    ggplot(subset(Femur.best.pars.volume[Femur.best.pars.volume$par == "sigma",], value >= -1 & value <= 1)) +
    geom_jitter(aes(x = variable, y = value, colour = variable), alpha = 0.5, width = 0.3) +
    scale_colour_manual(values = c("#e23610", "#61cb56", "#402999", "#f6a000", "#b9e2ed")) +
    labs(x = element_blank(), y = element_blank(), title = bquote(bold("Evolutionary rate ("~sigma~"2)"))) +
    #ylim(-0.01, 0.01) +
    cowplot::theme_cowplot() +
    theme(legend.position = "none",
          axis.text.x = element_blank(),
          plot.title = element_text(face = "bold", hjust = 0.5))


shank.theta <-
    ggplot(subset(Shank.best.pars.volume[Shank.best.pars.volume$par == "theta",], value >= -0.5 & value <= 1)) +
    geom_jitter(aes(x = variable, y = value, colour = variable), alpha = 0.5, width = 0.3) +
    scale_colour_manual(values = c("#e23610", "#61cb56", "#402999", "#f6a000", "#b9e2ed")) +
    labs(x = element_blank(), y = element_blank()) +
    cowplot::theme_cowplot() +
    theme(legend.position = "none",
          axis.text.x = element_blank(),
          plot.title = element_text(hjust = 0.5))

shank.alpha <-
    ggplot(subset(Shank.best.pars.volume[Shank.best.pars.volume$par == "alpha",], value >= -1 & value <= 1)) +
    geom_jitter(aes(x = variable, y = value, colour = variable), alpha = 0.5, width = 0.3) +
    scale_colour_manual(values = c("#e23610", "#61cb56", "#402999", "#f6a000", "#b9e2ed")) +
    labs(x = element_blank(), y = element_blank()) +
    cowplot::theme_cowplot() +
    theme(legend.position = "none",
          axis.text.x = element_blank(),
          plot.title = element_text(hjust = 0.5))

shank.sigma <-
    ggplot(subset(Shank.best.pars.volume[Shank.best.pars.volume$par == "sigma",], value >= -1 & value <= 1)) +
    geom_jitter(aes(x = variable, y = value, colour = variable), alpha = 0.5, width = 0.3) +
    scale_colour_manual(values = c("#e23610", "#61cb56", "#402999", "#f6a000", "#b9e2ed")) +
    labs(x = element_blank(), y = element_blank()) +
    #ylim(-0.01, 0.01) +
    cowplot::theme_cowplot() +
    theme(legend.position = "none",
          axis.text.x = element_blank(),
          plot.title = element_text(hjust = 0.5))


metatarsal.theta <-
    ggplot(subset(Metatarsal.best.pars.volume[Metatarsal.best.pars.volume$par == "theta",], value >= -0.5 & value <= 1)) +
    geom_jitter(aes(x = variable, y = value, colour = variable), alpha = 0.5, width = 0.3) +
    scale_colour_manual(values = c("#e23610", "#61cb56", "#402999", "#f6a000", "#b9e2ed")) +
    labs(x = element_blank(), y = element_blank()) +
    cowplot::theme_cowplot() +
    theme(legend.position = "none",
          axis.text.x = element_blank(),
          plot.title = element_text(hjust = 0.5))

metatarsal.alpha <-
    ggplot(subset(Metatarsal.best.pars.volume[Metatarsal.best.pars.volume$par == "alpha",], value >= -1 & value <= 1)) +
    geom_jitter(aes(x = variable, y = value, colour = variable), alpha = 0.5, width = 0.3) +
    scale_colour_manual(values = c("#e23610", "#61cb56", "#402999", "#f6a000", "#b9e2ed")) +
    labs(x = element_blank(), y = element_blank()) +
    cowplot::theme_cowplot() +
    theme(legend.position = "none",
          axis.text.x = element_blank(),
          plot.title = element_text(hjust = 0.5))

metatarsal.sigma <-
    ggplot(subset(Metatarsal.best.pars.volume[Metatarsal.best.pars.volume$par == "sigma",], value >= -1 & value <= 1)) +
    geom_jitter(aes(x = variable, y = value, colour = variable), alpha = 0.5, width = 0.3) +
    scale_colour_manual(values = c("#e23610", "#61cb56", "#402999", "#f6a000", "#b9e2ed")) +
    labs(x = element_blank(), y = element_blank()) +
    #ylim(-0.01, 0.01) +
    cowplot::theme_cowplot() +
    theme(legend.position = "none",
          axis.text.x = element_blank(),
          plot.title = element_text(hjust = 0.5))


pes.theta <-
    ggplot(subset(Pes.best.pars.volume[Pes.best.pars.volume$par == "theta",], value >= -0.5 & value <= 1)) +
    geom_jitter(aes(x = variable, y = value, colour = variable), alpha = 0.5, width = 0.3) +
    scale_colour_manual(values = c("#e23610", "#61cb56", "#402999", "#f6a000", "#b9e2ed")) +
    labs(x = element_blank(), y = element_blank()) +
    cowplot::theme_cowplot() +
    theme(legend.position = "none",
          axis.text.x = element_blank(),
          plot.title = element_text(hjust = 0.5))

pes.alpha <-
    ggplot(subset(Pes.best.pars.volume[Pes.best.pars.volume$par == "alpha",], value >= -1 & value <= 1)) +
    geom_jitter(aes(x = variable, y = value, colour = variable), alpha = 0.5, width = 0.3) +
    scale_colour_manual(values = c("#e23610", "#61cb56", "#402999", "#f6a000", "#b9e2ed")) +
    labs(x = element_blank(), y = element_blank()) +
    cowplot::theme_cowplot() +
    theme(legend.position = "none",
          axis.text.x = element_blank(),
          plot.title = element_text(hjust = 0.5))

pes.sigma <-
    ggplot(subset(Pes.best.pars.volume[Pes.best.pars.volume$par == "sigma",], value >= -1 & value <= 1)) +
    geom_jitter(aes(x = variable, y = value, colour = variable), alpha = 0.5, width = 0.3) +
    scale_colour_manual(values = c("#e23610", "#61cb56", "#402999", "#f6a000", "#b9e2ed")) +
    labs(x = element_blank(), y = element_blank()) +
    #ylim(-0.01, 0.01) +
    cowplot::theme_cowplot() +
    theme(legend.position = "none",
          axis.text.x = element_blank(),
          plot.title = element_text(hjust = 0.5))


hindlimb.theta <-
    ggplot(subset(Hindlimb.best.pars.volume[Hindlimb.best.pars.volume$par == "theta",], value >= -0.5 & value <= 1)) +
    geom_jitter(aes(x = variable, y = value, colour = variable), alpha = 0.5, width = 0.3) +
    scale_colour_manual(values = c("#e23610", "#61cb56", "#402999", "#f6a000", "#b9e2ed")) +
    labs(x = "Diet", y = element_blank()) +
    cowplot::theme_cowplot() +
    theme(legend.position = "none",
          plot.title = element_text(hjust = 0.5))

hindlimb.alpha <-
    ggplot(subset(Hindlimb.best.pars.volume[Hindlimb.best.pars.volume$par == "alpha",], value >= -1 & value <= 1)) +
    geom_jitter(aes(x = variable, y = value, colour = variable), alpha = 0.5, width = 0.3) +
    scale_colour_manual(values = c("#e23610", "#61cb56", "#402999", "#f6a000", "#b9e2ed")) +
    labs(x = "Diet", y = element_blank()) +
    cowplot::theme_cowplot() +
    theme(legend.position = "none",
          plot.title = element_text(hjust = 0.5))

hindlimb.sigma <-
    ggplot(subset(Hindlimb.best.pars.volume[Hindlimb.best.pars.volume$par == "sigma",], value >= -1 & value <= 1)) +
    geom_jitter(aes(x = variable, y = value, colour = variable), alpha = 0.5, width = 0.3) +
    scale_colour_manual(values = c("#e23610", "#61cb56", "#402999", "#f6a000", "#b9e2ed")) +
    labs(x = "Diet", y = element_blank()) +
    #ylim(-0.01, 0.01) +
    cowplot::theme_cowplot() +
    theme(legend.position = "none",
          plot.title = element_text(hjust = 0.5))

((femur.theta | femur.alpha | femur.sigma) /
    (shank.theta | shank.alpha | shank.sigma) /
    (metatarsal.theta | metatarsal.alpha | metatarsal.sigma) /
    (pes.theta | pes.alpha | pes.sigma) /
    (hindlimb.theta | hindlimb.alpha | hindlimb.sigma)) +
    plot_annotation(tag_levels = "A")

```

## Head and Neck

```{r hnt-volume, echo = FALSE, eval = FALSE, code_folding = 'Code to run SIMMAP + OUwie analyses for Head, Neck, and Torso'}

registerDoMC(12)

ouwie.fit.hnt <-
    foreach(i = 1:length(simmap.sample)) %dopar% {
        temp.res <- vector(mode = 'list', length = length(traits))
        for(k in length(traits.hnt)){
            temp.res[[k]] <- vector(mode = 'list', length = length(models))
            for(j in 1:length(models)){
                temp.res[[k]][[j]] <- OUwie(simmaps.diet[[simmap.sample[i]]],
                                            data = alice.volume[, c(1, 7, traits.hnt[k])],
                                            model = models[j],
                                            simmap.tree = TRUE          
                                            )
            }
        }
        temp.res
    }

saveRDS(ouwie.fit.hnt, file = here('outputs/ouwie_fit_hnt.RDS'))

```

```{r hnt-results, echo = FALSE, eval = FALSE, code_folding = 'Code to import OUwie results, and extracting AICc values for Head, Neck, and Torso'}

simmap.sample <- readRDS(here::here('outputs/simmaps_sample.RDS'))
ouwie.fit.hnt <- readRDS(here::here('outputs/ouwie_fit_hnt.RDS'))

## Extracting AICc values

for(x in 1:3){
    assign(paste0(names(alice.volume)[c(8, 18, 21)[x]], '.ouwie.aic.hnt'),
           ldply(1:100,
                   function(y){
                       res <- setNames(data.frame(models,
                                         aicc = ldply(ouwie.fit.hnt[[y]][[c(8, 18, 21)[x]]], '[[', 'AICc')), c('model', 'aicc'))
                       res$delta.aicc <- res$aicc - min(res$aicc)
                       return(res)}))
    }


aic.summary.hnt <- as.data.frame(bind_rows(llply(1:length(traits.hnt), function(i){table(get(paste0(traits.hnt[i], '.ouwie.aic.hnt'))$model[get(paste0(traits.hnt[i], '.ouwie.aic.hnt'))$delta.aicc == 0])})))
aic.summary.hnt$trait <- traits.hnt

save(aic.summary.hnt, file = here::here('outputs/aic_summary_hnt.RData'))

```

### Model selection

```{r aic-summary-hnt, echo = FALSE, code_folding = 'AICc table - Head, Neck, and Torso'}

load(here::here('outputs/aic_summary_hnt.RData'))
kable(x = aic.summary.hnt[c(1, 3), c(3, 1, 2)], format = 'pandoc', caption = 'Number of times each model was selected as the best model for head (Skull) and neck volumes. OUMA: OU with multiple optima and alpha; OUMVA: OU with multiple optima, alpha and sigma.', escape = FALSE, digits = 3, align = 'c', row.names = FALSE)

```

\newpage

### Parameter estimates

```{r parameter-values-hnt, echo = FALSE, eval = FALSE, code_folding = 'Code to extract parameter estimates from best models for Head, Neck, and Torso'}

## Extracting parameter values for best fitted models

for(i in 1:length(traits.hnt)){
    print(traits.hnt[i])
    temp.aic <- get(paste0(traits.hnt[i], '.ouwie.aic.hnt'))
    temp.aic$simmap <- rep(1:100, each = 7)
    temp.aic <- temp.aic[temp.aic$delta.aicc == 0,]
    temp <- llply(ouwie.fit.hnt, '[[', c(8, 18, 21)[i])
    mod.vect <- match(temp.aic$model, models)
    temp.pars <- ldply(1:100, function(x){rbind(temp[[x]][[mod.vect[x]]]$solution, temp[[x]][[mod.vect[x]]]$theta[,1])})
    temp.pars$par <- rep(c('alpha', 'sigma', 'theta'), 100)
    temp.final <- cbind(temp.aic[rep(1:100, each = 3), 'model'], temp.pars)
    names(temp.final)[1] <- 'model'
    rownames(temp.final) <- NULL
    ## names(temp.pars)[5:14] <- c(paste0(names(temp.pars)[5:9], '.alpha'), paste0(names(temp.pars)[5:9], '.sigma'))
    assign(paste0(traits.hnt[i], '.best.pars.hnt'), reshape2::melt(temp.final))
}

save(list = ls(pattern = 'best.pars.hnt'), file = here::here('outputs/ouwie_best_pars_hnt.RData'))

```

```{r plots-params-hnt, echo = FALSE, layout = 'l-screen', fig.width = 20, fig.height = 14, fig.cap = 'Results for the OUwie analysis for Head and Neck volumes. Each panel column from left to right correspond to estimates of macroevolutionary optimum, selection strength, and evolutionary rate, respectively. A-C: Head (Skull); D-F: Neck. In all panels, each point correspond to the parameter estimate for one of the sampled simulated evolutionary regimes.', code_folding = 'Code to plot OUwie results - Head, Neck, and Torso'}

load(here::here('outputs/ouwie_best_pars_hnt.RData'))
hnt.plot <- reshape2::melt(alice.volume[, c(1, 7, 8, 9, 18)])

skull.theta <-
    ggplot(subset(Skull.best.pars.volume[Skull.best.pars.volume$par == "theta",], value >= -0.5 & value <= 1)) +
    geom_jitter(aes(x = variable, y = value, colour = variable), alpha = 0.5, width = 0.3) +
    scale_colour_manual(values = c("#e23610", "#61cb56", "#402999", "#f6a000", "#b9e2ed")) +
    labs(x = element_blank(), y = element_blank(), title = bquote(bold("Macroevolutionary optimum ("~theta~")"))) +
    cowplot::theme_cowplot() +
    theme(legend.position = "none",
          axis.text.x = element_blank(),
          plot.title = element_text(hjust = 0.5))

skull.alpha <-
    ggplot(subset(Skull.best.pars.volume[Skull.best.pars.volume$par == "alpha",], value >= -1 & value <= 1)) +
    geom_jitter(aes(x = variable, y = value, colour = variable), alpha = 0.5, width = 0.3) +
    scale_colour_manual(values = c("#e23610", "#61cb56", "#402999", "#f6a000", "#b9e2ed")) +
    labs(x = element_blank(), y = element_blank(), title = bquote(bold("Selection strength ("~alpha~")"))) +
    cowplot::theme_cowplot() +
    theme(legend.position = "none",
          axis.text.x = element_blank(),
          plot.title = element_text(hjust = 0.5))

skull.sigma <-
    ggplot(subset(Skull.best.pars.volume[Skull.best.pars.volume$par == "sigma",], value >= -1 & value <= 1)) +
    geom_jitter(aes(x = variable, y = value, colour = variable), alpha = 0.5, width = 0.3) +
    scale_colour_manual(values = c("#e23610", "#61cb56", "#402999", "#f6a000", "#b9e2ed")) +
    labs(x = element_blank(), y = element_blank(), title = bquote(bold("Evolutionary rate ("~sigma~"2)"))) +
    #ylim(-0.01, 0.01) +
    cowplot::theme_cowplot() +
    theme(legend.position = "none",
          axis.text.x = element_blank(),
          plot.title = element_text(hjust = 0.5))


neck.theta <-
    ggplot(subset(Neck.best.pars.volume[Neck.best.pars.volume$par == "theta",], value >= -0.5 & value <= 1)) +
    geom_jitter(aes(x = variable, y = value, colour = variable), alpha = 0.5, width = 0.3) +
    scale_colour_manual(values = c("#e23610", "#61cb56", "#402999", "#f6a000", "#b9e2ed")) +
    labs(x = element_blank(), y = element_blank()) +
    cowplot::theme_cowplot() +
    theme(legend.position = "none",
          axis.text.x = element_blank(),
          plot.title = element_text(hjust = 0.5))

neck.alpha <-
    ggplot(subset(Neck.best.pars.volume[Neck.best.pars.volume$par == "alpha",], value >= -1 & value <= 1)) +
    geom_jitter(aes(x = variable, y = value, colour = variable), alpha = 0.5, width = 0.3) +
    scale_colour_manual(values = c("#e23610", "#61cb56", "#402999", "#f6a000", "#b9e2ed")) +
    labs(x = element_blank(), y = element_blank()) +
    cowplot::theme_cowplot() +
    theme(legend.position = "none",
          axis.text.x = element_blank(),
          plot.title = element_text(hjust = 0.5))

neck.sigma <-
    ggplot(subset(Neck.best.pars.volume[Neck.best.pars.volume$par == "sigma",], value >= -1 & value <= 1)) +
    geom_jitter(aes(x = variable, y = value, colour = variable), alpha = 0.5, width = 0.3) +
    scale_colour_manual(values = c("#e23610", "#61cb56", "#402999", "#f6a000", "#b9e2ed")) +
    labs(x = element_blank(), y = element_blank()) +
#ylim(-0.01, 0.01) +
    cowplot::theme_cowplot() +
    theme(legend.position = "none",
          axis.text.x = element_blank(),
          plot.title = element_text(hjust = 0.5))

((skull.theta | skull.alpha | skull.sigma) /
    (neck.theta | neck.alpha | neck.sigma)) +
    plot_annotation(tag_levels = "A")

```

\newpage

## Head to Neck Ratio

```{r headneck-volume, echo = FALSE, eval = FALSE, code_folding = 'Code to run SIMMAP + OUwie analyses for Head, Neck, and Torso'}

traits.headneck <- names(alice.volume.raw)[22]
registerDoMC(12)

ouwie.fit.headneck <-
    foreach(i = 1:length(simmap.sample)) %dopar% {
        temp.res <- vector(mode = 'list', length = length(traits))
        for(k in length(traits.headneck)){
            temp.res[[k]] <- vector(mode = 'list', length = length(models))
            for(j in 1:length(models)){
                temp.res[[k]][[j]] <- OUwie(simmaps.diet[[simmap.sample[i]]],
                                            data = alice.volume[, c(1, 7, traits.headneck[k])],
                                            model = models[j],
                                            simmap.tree = TRUE          
                                            )
            }
        }
        temp.res
    }

saveRDS(ouwie.fit.headneck, file = here('outputs/ouwie_fit_headneckratio.RDS'))

```

```{r headneck-results, echo = FALSE, eval = FALSE, code_folding = 'Code to import OUwie results, and extracting AICc values for head-to-neck ratio.'}

simmap.sample <- readRDS(here::here('outputs/simmaps_sample.RDS'))
ouwie.fit.headneck <- readRDS(here::here('outputs/ouwie_fit_headneckratio.RDS'))

## Extracting AICc values

assign(paste0(names(alice.volume.raw)[c(22)[x]], '.ouwie.aic.volume'),
       ldply(1:100,
             function(y){
                 res <- setNames(data.frame(models,
                                            aicc = ldply(ouwie.fit.headneck[[y]][[1]], '[[', 'AICc')), c('model', 'aicc'))
                 res$delta.aicc <- res$aicc - min(res$aicc)
                 return(res)}))


aic.summary.headneck <- as.data.frame(bind_rows(llply(1:length(traits.headneck), function(i){table(get(paste0(traits.headneck[i], '.ouwie.aic.volume'))$model[get(paste0(traits.headneck[i], '.ouwie.aic.volume'))$delta.aicc == 0])})))
aic.summary.headneck$trait <- traits.headneck

save(aic.summary.headneck, file = here::here('outputs/aic_summary_headneck.RData'))

```

### Model selection

```{r aic-summary-headneck, echo = FALSE, code_folding = 'AICc table - Head, Neck, and Torso'}

load(here::here('outputs/aic_summary_headneck.RData'))
kable(x = aic.summary.headneck[, c(3, 1, 2)], format = 'pandoc', caption = 'Number of times each model was selected as the best model for head-to-neck ratio. OUMA: OU with multiple optima and alpha; OUMVA: OU with multiple optima, alpha and sigma.', escape = FALSE, digits = 3, align = 'c', row.names = FALSE)

```

\newpage

### Parameter estimates

```{r parameter-values-headneck, echo = FALSE, eval = FALSE, code_folding = 'Code to extract parameter estimates from best models for head-to-neck ratio.'}

## Extracting parameter values for best fitted models

for(i in 1:length(traits.headneck)){
    print(traits.headneck[i])
    temp.aic <- get(paste0(traits.headneck[i], '.ouwie.aic.volume'))
    temp.aic$simmap <- rep(1:100, each = 7)
    temp.aic <- temp.aic[temp.aic$delta.aicc == 0,]
    temp <- ouwie.fit.headneck
    mod.vect <- match(temp.aic$model, models)
    temp.pars <- ldply(1:100, function(x){rbind(temp[[x]][[1]][[mod.vect[x]]]$solution, temp[[x]][[1]][[mod.vect[x]]]$theta[,1])})
    temp.pars$par <- rep(c('alpha', 'sigma', 'theta'), 100)
    temp.final <- cbind(temp.aic[rep(1:100, each = 3), 'model'], temp.pars)
    names(temp.final)[1] <- 'model'
    rownames(temp.final) <- NULL
    ## names(temp.pars)[5:14] <- c(paste0(names(temp.pars)[5:9], '.alpha'), paste0(names(temp.pars)[5:9], '.sigma'))
    assign(paste0(traits.headneck[i], '.best.pars.volume'), reshape2::melt(temp.final))
}

save(list = ls(pattern = 'best.pars.volume'), file = here::here('outputs/ouwie_best_pars_headneck.RData'))

```

```{r plots-params-headneck, echo = FALSE, layout = 'l-screen', fig.width = 20, fig.height = 7, fig.cap = 'Results for the OUwie analysis for head-to-neck ratio. Panels A-C correspond to estimates of macroevolutionary optimum, selection strength, and evolutionary rate, respectively. In all three panels, each point correspond to the parameter estimate for one of the sampled simulated evolutionary regimes.', code_folding = 'Code to plot OUwie results - head-to-neck ratio'}

load(here::here('outputs/ouwie_best_pars_headneck.RData'))
headneck.plot <- reshape2::melt(alice.volume.raw[, c(1, 7, 8, 9, 22)])

traits.headneck <- names(alice.volume.raw)[c(22)]

headneck.theta <-
    ggplot(subset(headneck.best.pars.volume[headneck.best.pars.volume$par == "theta",], value >= -0.5 & value <= 100)) +
    geom_jitter(aes(x = variable, y = value, colour = variable), alpha = 0.5, width = 0.3) +
    scale_colour_manual(values = c("#e23610", "#61cb56", "#402999", "#f6a000", "#b9e2ed")) +
    labs(x = element_blank(), y = element_blank(), title = bquote(bold("Macroevolutionary optimum ("~theta~")"))) +
    cowplot::theme_cowplot() +
    theme(legend.position = "none",
          plot.title = element_text(hjust = 0.5))

headneck.alpha <-
    ggplot(subset(headneck.best.pars.volume[headneck.best.pars.volume$par == "alpha",], value >= -1 & value <= 1)) +
    geom_jitter(aes(x = variable, y = value, colour = variable), alpha = 0.5, width = 0.3) +
    scale_colour_manual(values = c("#e23610", "#61cb56", "#402999", "#f6a000", "#b9e2ed")) +
    labs(x = element_blank(), y = element_blank(), title = bquote(bold("Selection strength ("~alpha~")"))) +
    cowplot::theme_cowplot() +
    theme(legend.position = "none",
          plot.title = element_text(hjust = 0.5))

headneck.sigma <-
    ggplot(subset(headneck.best.pars.volume[headneck.best.pars.volume$par == "sigma",], value >= -1 & value <= 1)) +
    geom_jitter(aes(x = variable, y = value, colour = variable), alpha = 0.5, width = 0.3) +
    scale_colour_manual(values = c("#e23610", "#61cb56", "#402999", "#f6a000", "#b9e2ed")) +
    labs(x = element_blank(), y = element_blank(), title = bquote(bold("Evolutionary rate ("~sigma~"2)"))) +
    #ylim(-0.01, 0.01) +
    cowplot::theme_cowplot() +
    theme(legend.position = "none",
          plot.title = element_text(hjust = 0.5))

(headneck.theta | headneck.alpha | headneck.sigma) +
    plot_annotation(tag_levels = "A")

```
