# Supplementary material for: Body size, shape and ecology in tetrapods
Source: Nat Commun. 2022 Jul 27;13:4340. doi: 10.1038/s41467-022-32028-2 (PMC9329317; doi:10.1038/s41467-022-32028-2)
Supplement: Supplementary file 4 — Supplementary Code 1-4 [file 41467_2022_32028_MOESM4_ESM.zip › SupplementaryCode/OuwieAnalysis/data/Alice-data-Normalised-Linear.csv]

Latin_name	Extinct_Extant	Class	Order	Family	LO	Diet	Femur	Shank	Metatarsal	Pes	Humerus	Forearm	MC	Manus	GA	Forelimb	Hindlimb	Average_leg_length	GAHindlimb	GAForelimb	GaAvLeg	HindlimbForelimb	FemurMet	FemurPhall	HumerusMeta	HumerusFP	Total_Convexhull_M3
Acanthixalus_spinosus	Extant	Amphibia	Anuran	Hyperoliidae	Saltatorial	Omnivore	1.185	1.273	0.702	0.642	0.683	0.48	0.399	0.415	1.485	1.978	3.803	2.89	0.39	0.751	0.514	1.923	1.688	1.845	1.711	1.647	1.56E-06
Accipiter_cooperii	Extant	Aves	Accipitriformes	Accipitridae	Active flight	Carnivore	0.896	1.234	0.945	0.8	1.058	1.128	0.569	0.406	1.468	3.16	3.876	3.518	0.379	0.464	0.508	1.226	0.948	1.121	1.859	2.606	2.13E-04
Acinoyx_jubatus	Extant	Mammalia	Carnivora	Felidae	Quadrupedal striding	Carnivore	0.975	1.062	0.787	0.322	0.776	0.974	0.366	0.237	2.211	2.353	3.145	2.749	0.703	0.94	0.765	1.337	1.238	3.03	2.121	3.268	1.05E-02
Acris_crepitans	Extant	Amphibia	Anuran	Hylidae	Saltatorial	Insectivore	1.192	1.521	0.678	0.993	0.624	0.405	0.363	0.335	1.516	1.727	4.384	3.056	0.346	0.878	0.525	2.538	1.759	1.2	1.72	1.86	5.28E-07
Acrocanthosaurus	Extinct	Dinosauria	Saurischia	Theropoda	Bipedal striding	Carnivore	0.607	0.476	0.27	0.251	0.195	0.143	0.137	0.106	1.4085	0.581	1.604	1.092	0.878	2.423	0.487	2.759	2.247	2.423	1.426	1.841	5.78E+00
Adenomera_andreae	Extant	Amphibia	Anuran	Leptodactylidae	Saltatorial	Insectivore	0.951	1.096	0.587	0.744	0.646	0.424	0.282	0.294	1.496	1.646	3.379	2.512	0.443	0.909	0.518	2.052	1.621	1.278	2.293	2.198	7.58E-07
Adenomus_kelaartii	Extant	Amphibia	Anuran	Bufonidae	Saltatorial	Carnivore	0.93	0.927	0.48	0.656	0.792	0.529	0.34	0.343	1.832	2.004	2.993	2.498	0.612	0.914	0.634	1.494	1.937	1.418	2.329	2.306	2.63E-06
Aechmophorus_occidentalis	Extant	Aves	Podicipediformes	Podicipedidae	Active flight	Carnivore	0.407	1.269	0.755	0.709	1.206	1.05	0.521	0.364	1.34	3.141	3.14	3.141	0.427	0.427	0.464	0.999	0.539	0.574	2.315	3.316	8.36E-04
Agalychnis_calcarifer	Extant	Amphibia	Anuran	Hylidae	Saltatorial	Carnivore	1.35	1.415	0.812	0.706	0.786	0.511	0.411	0.299	1.947	2.007	4.282	3.145	0.455	0.97	0.674	2.134	1.663	1.912	1.914	2.628	1.30E-05
Ailurus_fulgens	Extant	Mammalia	Carnivora	Ailuridae	Arboreal	Omnivore	0.763	0.774	0.481	0.279	0.727	0.732	0.259	0.219	2.256	1.936	2.297	2.117	0.982	1.165	0.781	1.186	1.587	2.732	2.811	3.316	2.26E-03
Alcedo_atthis	Extant	Aves	Coraciiformes	Alcedinidae	Active flight	Piscivore	0.448	0.678	0.197	0.447	0.593	0.806	0.414	0.189	0.967	2.001	1.77	1.885	0.546	0.483	0.335	0.885	2.27	1	1.432	3.142	3.37E-05
Alectoris_rufa	Extant	Aves	Galliformes	Phasianidae	Bipedal striding	Omnivore	0.775	1.043	0.562	0.643	0.741	0.766	0.483	0.25	1.141	2.239	3.023	2.631	0.377	0.51	0.395	1.35	1.378	1.204	1.535	2.962	2.47E-04
Alligator_mississippiensis	Extant	Reptilia	Crocodilia	Alligatoridae	Semi aquatic	Carnivore	0.562	0.486	0.42	0.333	0.491	0.392	0.224	0.222	1.774	1.329	1.8	1.565	0.986	1.335	0.614	1.354	1.338	1.687	2.192	2.207	2.99E-04
Allosaurus_fragilis	Extinct	Dinosauria	Saurischia	Theropoda	Bipedal striding	Carnivore	0.693	0.649	0.273	0.403	0.225	0.269	0.102	0.11	1.484	0.705	2.017	1.361	0.736	2.105	0.514	2.86	2.541	1.72	2.21	2.053	1.10E+00
Amargasaurus	Extinct	Dinosauria	Saurischia	Sauropodomorpha	Quadrupedal striding	Herbivore	0.564	0.436	0.156	0.173	0.445	0.331	0.148	0.086	1.406	1.01	1.329	1.17	1.058	1.392	0.487	1.315	3.615	3.249	3.014	5.197	3.29E+00
Amblyrhynchus_cristatus	Extant	Reptilia	Squamata	Iguanidae	Semi aquatic	Herbivore	0.656	0.464	0.394	0.468	0.566	0.434	0.247	0.366	2.257	1.613	1.982	1.797	1.139	1.399	0.781	1.229	1.665	1.402	2.285	1.547	1.43E-03
Ambystoma_mavortium	Extant	Amphibia	Caudata	Ambystomatidae	Fossorial	Carnivore	0.394	0.237	0.253	0.213	0.445	0.269	0.25	0.195	2.066	1.158	1.097	1.127	1.884	1.784	0.715	0.947	1.562	1.852	1.782	2.278	2.61E-05
Ambystoma_tigrinum	Extant	Amphibia	Caudata	Ambystomatidae	Fossorial	Carnivore	0.38	0.266	0.307	0.231	0.454	0.284	0.292	0.236	2.301	1.266	1.184	1.225	1.944	1.818	0.796	0.935	1.237	1.649	1.552	1.921	1.41E-05
Amnirana_albolabris	Extant	Amphibia	Anuran	Ranidae	Saltatorial	Carnivore	1.109	1.376	0.704	0.697	0.681	0.428	0.302	0.183	1.764	1.593	3.886	2.739	0.454	1.108	0.61	2.44	1.576	1.591	2.258	3.725	1.19E-05
Amphicyon_ingens	Extinct	Mammalia	Carnivora	Amphicyonidae	Quadrupedal striding	Carnivore	0.721	0.59	0.368	0.145	0.671	0.674	0.189	0.156	2.101	1.69	1.824	1.757	1.152	1.243	0.727	1.079	1.958	4.972	3.556	4.314	2.62E-01
Amphiuma_means	Extant	Amphibia	Caudata	Amphiumidae	Semi aquatic	Carnivore	0.146	0.062	0.035	0.034	0.093	0.041	0.022	0.034	10.832	0.191	0.276	0.233	39.261	56.819	3.748	1.447	4.219	4.254	4.16	2.72	5.48E-05
Anatotitan_copei	Extinct	Dinosauria	Ornithischia	Ornithipoda	Quadrupedal striding	Herbivore	0.855	0.695	0.238	0.278	0.544	0.465	0.218	0.113	1.632	1.34	2.067	1.703	0.789	1.218	0.565	1.543	3.59	3.072	2.493	4.823	2.58E+00
Anaxyrus_fowleri	Extant	Amphibia	Anuran	Bufonidae	Saltatorial	Insectivore	0.948	0.983	0.465	0.575	0.69	0.505	0.347	0.164	1.522	1.705	2.972	2.339	0.512	0.893	0.527	1.743	2.037	1.648	1.99	4.209	5.81E-06
Anaxyrus_quercicus	Extant	Amphibia	Anuran	Bufonidae	Saltatorial	Carnivore	0.627	0.637	0.336	0.476	0.566	0.388	0.302	0.124	1.758	1.38	2.077	1.728	0.847	1.274	0.608	1.505	1.868	1.319	1.877	4.562	1.94E-06
Anaxyrus_terrestris	Extant	Amphibia	Anuran	Bufonidae	Saltatorial	Carnivore	0.84	0.882	0.455	0.633	0.708	0.499	0.303	0.145	1.479	1.655	2.81	2.233	0.526	0.893	0.512	1.698	1.846	1.327	2.339	4.877	7.74E-06
Anotheca_spinosa	Extant	Amphibia	Anuran	Hylidae	Saltatorial	Carnivore	1.283	1.421	0.832	0.75	0.658	0.439	0.368	0.253	1.735	1.719	4.286	3.003	0.405	1.009	0.6	2.493	1.542	1.711	1.786	2.597	1.10E-05
Anous_stolidus	Extant	Aves	Charadriiformes	Laridae	Soaring	Piscivore	0.518	0.832	0.474	0.669	1.158	1.387	0.716	0.722	1.369	3.984	2.493	3.238	0.549	0.344	0.474	0.626	1.092	0.774	1.618	1.603	1.28E-05
Anser_anser	Extant	Aves	Anseriformes	Anatidae	Active flight	Herbivore	0.447	0.896	0.555	0.538	1.019	1.033	0.548	0.427	1.086	3.026	2.436	2.731	0.446	0.359	0.376	0.805	0.806	0.833	1.86	2.383	4.92E-03
Ansonia_mcgregori	Extant	Amphibia	Anuran	Bufonidae	Saltatorial	Omnivore	1.139	1.312	0.693	0.812	0.847	0.665	0.37	0.342	2.007	2.224	3.956	3.09	0.507	0.902	0.694	1.779	1.643	1.404	2.289	2.482	3.45E-06
Antigone_canadensis	Extant	Aves	Gruiformes	Gruidae	Soaring	Omnivore	0.637	1.63	1.36	0.459	1.136	1.39	0.553	0.481	1.534	3.56	4.086	3.823	0.376	0.431	0.531	1.148	0.468	1.39	2.053	2.361	4.89E-03
Antilocapra_americana	Extant	Mammalia	Artiodactyla	Antilocapridae	Quadrupedal striding	Herbivore	0.725	0.794	0.842	0.292	0.58	0.733	0.716	0.299	1.645	2.328	2.652	2.49	0.62	0.707	0.569	1.139	0.861	2.484	0.81	1.937	2.50E-02
Aotus_trivirgatus	Extant	Mammalia	Primates	Aotidae	Arboreal	Omnivore	1.044	1.115	0.607	0.204	0.747	0.392	0.358	0.183	2.457	1.679	2.969	2.324	0.827	1.463	0.85	1.768	1.721	5.123	2.085	4.081	7.86E-04
Apalone_spinifera	Extant	Reptilia	Testudines	Trionychidae	Aquatic	Carnivore	0.388	0.322	0.252	0.37	0.39	0.2	0.18	0.288	1.377	1.058	1.332	1.195	1.034	1.301	0.476	1.259	1.541	1.049	2.17	1.354	3.32E-04
Apatosaurus	Extinct	Dinosauria	Saurischia	Sauropodomorpha	Quadrupedal striding	Herbivore	0.989	0.729	0.154	0.221	0.874	0.484	0.101	0.186	1.4478	1.646	2.092	1.869	1.408	1.79	1.019	1.271	6.443	4.486	8.613	4.698	2.67E+01
Aptenodytes_forsteri	Extant	Aves	Sphenisciformes	Spheniscidae	Semi aquatic	Carnivore	0.485	1.019	0.106	0.273	0.528	0.384	0.276	0.348	1.368	1.537	1.882	1.71	0.727	0.89	0.474	1.225	4.562	1.777	1.913	1.517	1.02E-02
Apteryx_australis_lawyi	Extant	Aves	Struthioformes	Apterygidae	Bipedal striding	Omnivore	0.919	1.401	0.508	0.788	0.123	0.228	0.088	0.114	1.436	0.552	3.615	2.083	0.397	2.603	0.497	6.556	1.81	1.167	1.4	1.077	1.40E-03
Apteryx_owenii	Extant	Aves	Struthioniformes	Apterygidae	Bipedal striding	Omnivore	0.963	1.352	0.578	0.662	0.272	0.441	0.262	0.113	1.365	1.088	3.556	2.322	0.384	1.255	0.472	3.268	1.667	1.454	1.041	2.405	5.43E-04
Archaeopteryx_lithographica	Extinct	Dinosauria	Saurischia	Theropoda	Bipedal striding	Carnivore	0.847	1.022	0.449	0.449	1.064	0.997	0.349	0.887	1.628	3.297	2.767	3.032	0.588	0.494	0.563	0.839	1.889	1.889	3.05	1.199	5.86E-05
Archaeotherium_mortoni	Extinct	Mammalia	Artiodactyla	Entelodontidae	Quadrupedal striding	Carnivore	0.555	0.455	0.505	0.123	0.551	0.626	0.351	0.185	1.594	1.714	1.638	1.676	0.973	0.93	0.551	0.956	1.099	4.522	1.57	2.979	9.97E-02
Arctictis_binturoung	Extant	Mammalia	Carnivora	Viverridae	Arboreal	Herbivore	0.723	0.654	0.411	0.213	0.736	0.719	0.26	0.204	1.986	1.919	2	1.96	0.993	1.035	0.687	1.042	1.759	3.392	2.834	3.609	6.96E-03
Ardenna_grisea	Extant	Aves	Procellariiformes	Procellariidae	Soaring	Piscivore	0.431	0.995	0.628	0.667	1.192	1.185	0.649	0.649	1.576	3.676	2.721	3.198	0.579	0.429	0.545	0.74	0.686	0.646	1.837	1.837	6.68E-04
Arthroleptella_lightfooti	Extant	Amphibia	Anuran	Pyxicephalidae	Saltatorial	Insectivore	0.933	0.979	0.586	0.642	0.599	0.416	0.272	0.296	1.332	1.583	3.141	2.362	0.424	0.841	0.461	1.984	1.592	1.454	2.201	2.022	1.18E-07
Arthroleptis_bioko	Extant	Amphibia	Anuran	Arthroleptidae	Saltatorial	Insectivore	1.206	1.408	0.714	0.86	0.756	0.582	0.341	0.261	1.662	1.94	4.188	3.064	0.397	0.857	0.575	2.159	1.689	1.401	2.212	2.896	1.17E-06
Ateles	Extant	Mammalia	Primates	Atelidae	Arboreal	Herbivore	1.011	0.974	0.502	0.351	1.04	1.164	0.327	0.478	1.406	3.01	2.838	2.924	0.495	0.467	0.486	0.943	2.013	2.879	3.18	2.175	4.76E-03
Atelopes_ignescens	Extant	Amphibia	Anuran	Bufonidae	Saltatorial	Insectivore	0.853	0.817	0.546	0.656	0.617	0.449	0.404	0.184	1.524	1.654	2.872	2.263	0.531	0.922	0.527	1.736	1.564	1.301	1.528	3.348	2.16E-06
Atelopus_oxyrhynchus	Extant	Amphibia	Anuran	Bufonidae	Saltatorial	Insectivore	0.907	0.951	0.604	0.611	0.78	0.521	0.311	0.172	1.913	1.784	3.072	2.428	0.623	1.072	0.662	1.722	1.502	1.485	2.506	4.527	2.68E-06
Atlasaurus_imelakai	Extinct	Dinosauria	Saurischia	Sauropodomorpha	Quadrupedal striding	Herbivore	0.726	0.472	0.148	0.096	0.758	0.5	0.093	0.06	1.4617	1.41	1.442	1.426	1.013	1.036	0.506	1.022	4.907	7.537	8.153	12.703	1.53E+01
Australopithecus_afarensis	Extinct	Mammalia	Primates	Hominidae	Bipedal striding	Omnivore	1.152	1.009	0.475	0.081	0.906	0.892	0.305	0.305	1.287	2.408	2.717	2.562	0.474	0.534	0.445	1.128	2.425	14.278	2.971	2.971	1.06E-02
Avahi_laniger	Extant	Mammalia	Primates	Indriidae	Arboreal	Herbivore	1.428	0.87	0.582	0.42	0.688	0.94	0.295	0.467	1.783	2.39	3.3	2.845	0.54	0.746	0.617	1.381	2.452	3.396	2.333	1.471	5.38E-04
Bactrosaurus_johnstoni	Extinct	Dinosauria	Ornithischia	Ornithipoda	Quadrupedal striding	Herbivore	0.812	0.783	0.257	0.243	0.369	0.413	0.271	0.196	1.532	1.249	2.094	1.672	0.731	1.227	0.53	1.677	3.165	3.339	1.36	1.887	7.21E-01
Balebreviceps_hillmani	Extant	Amphibia	Anuran	Brevicipitidae	Saltatorial	Carnivore	0.653	0.67	0.474	0.433	0.666	0.37	0.275	0.154	1.881	1.466	2.23	1.848	0.843	1.283	0.651	1.521	1.379	1.509	2.42	4.315	1.75E-06
Barbourula_busuanensis	Extant	Amphibia	Anuran	Bombinatoridae	Aquatic	Carnivore	1.024	1.022	0.542	0.546	0.591	0.365	0.347	0.193	1.637	1.496	3.134	2.315	0.522	1.094	0.567	2.095	1.889	1.874	1.704	3.06	2.55E-05
Barosaurus	Extinct	Dinosauria	Saurischia	Sauropodomorpha	Quadrupedal striding	Herbivore	0.584	0.362	0.119	0.147	0.395	0.551	0.14	0.102	1.0168	1.188	1.212	1.2	0.993	1.013	0.416	1.02	4.885	3.981	2.834	3.869	1.70E+01
Barycholos_pulcher	Extant	Amphibia	Anuran	Brachycephalidae	Saltatorial	Insectivore	1.136	1.391	0.764	0.885	0.713	0.487	0.373	0.252	1.565	1.826	4.176	3.001	0.375	0.857	0.541	2.287	1.488	1.285	1.912	2.825	3.34E-07
Batrachyla_taeniata	Extant	Amphibia	Anuran	Ceratophryidae	Saltatorial	Insectivore	1.137	1.354	0.754	0.916	0.685	0.451	0.401	0.219	1.585	1.755	4.16	2.958	0.381	0.903	0.549	2.37	1.508	1.241	1.707	3.132	2.25E-06
Bison_bison	Extant	Mammalia	Artiodactyla	Bovidae	Quadrupedal striding	Herbivore	0.557	0.475	0.48	0.186	0.549	0.368	0.301	0.18	1.846	1.398	1.696	1.547	1.088	1.32	0.639	1.213	1.16	3	1.826	3.043	4.74E-01
Blastoceros_pampaeus	Extinct	Mammalia	Artiodactyla	Cervidae	Quadrupedal striding	Herbivore	0.611	0.806	0.825	0.247	0.563	0.625	0.616	0.252	1.826	2.056	2.49	2.273	0.733	0.888	0.632	1.211	0.741	2.474	0.915	2.236	2.74E-02
Bolitoglossa_franklini	Extant	Amphibia	Caudata	Plethodontidae	Arboreal	Insectivore	0.47	0.301	0.288	0.269	0.486	0.287	0.431	0.227	2.759	1.431	1.328	1.38	2.077	1.928	0.955	0.928	1.633	1.75	1.125	2.139	1.23E-06
Bos_gaurus	Extant	Mammalia	Artiodactyla	Bovidae	Quadrupedal striding	Herbivore	0.491	0.504	0.581	0.217	0.578	0.566	0.351	0.205	1.952	1.7	1.793	1.746	1.089	1.148	0.675	1.055	0.846	2.266	1.644	2.824	9.37E-01
Bos_taurus	Extant	Mammalia	Artiodactyla	Bovidae	Quadrupedal striding	Herbivore	0.622	0.495	0.534	0.247	0.445	0.51	0.312	0.242	1.7	1.509	1.898	1.704	0.896	1.127	0.588	1.258	1.164	2.513	1.429	1.837	2.20E-01
Brachycephalus_albolineatus	Extant	Amphibia	Anuran	Brachycephalidae	Saltatorial	Insectivore	0.725	0.694	0.487	0.284	0.679	0.416	0.192	0.085	1.539	1.372	2.19	1.781	0.703	1.121	0.532	1.596	1.489	2.548	3.546	7.975	6.45E-08
Brachycephalus_ephippium	Extant	Amphibia	Anuran	Brachycephalidae	Saltatorial	Insectivore	0.779	0.852	0.538	0.414	0.678	0.46	0.219	0.114	1.442	1.47	2.582	2.026	0.559	0.981	0.499	1.756	1.449	1.882	3.099	5.966	2.88E-07
Branta_leucopsis	Extant	Aves	Anseriformes	Anatidae	Active flight	Herbivore	0.571	1.034	0.592	0.535	1.157	1.189	0.662	0.589	1.333	3.597	2.733	3.165	0.488	0.371	0.461	0.76	0.964	1.068	1.748	1.963	1.05E-03
Bronchocela_cristatella	Extant	Reptilia	Squamata	Agamidae	Arboreal	Insectivore	1.125	0.951	0.607	0.689	0.801	0.67	0.264	0.489	2.167	2.223	3.372	2.798	0.643	0.975	0.75	1.517	1.855	1.632	3.038	1.638	7.89E-06
Brontops_robustus	Extinct	Mammalia	Perissodactyla	Brontotheriidae	Quadrupedal striding	Herbivore	0.575	0.348	0.272	0.221	0.455	0.448	0.217	0.279	1.39	1.399	1.416	1.408	0.982	0.994	0.481	1.013	2.112	2.6	2.099	1.63	2.40E+00
Brookesia_superciliaris	Extant	Reptilia	Squamata	Chamaeleonidae	Arboreal	Insectivore	0.585	0.457	0.159	0.135	0.605	0.502	0.105	0.143	1.828	1.355	1.336	1.345	1.368	1.35	0.633	0.986	3.684	4.33	5.786	4.245	5.55E-06
Buergeria_japonica	Extant	Amphibia	Anuran	Rhacophoridae	Saltatorial	Insectivore	1.373	1.514	0.719	1.006	0.71	0.462	0.329	0.212	1.572	1.713	4.612	3.163	0.341	0.917	0.544	2.692	1.911	1.365	2.16	3.356	1.53E-06
Buteo_buteo	Extant	Aves	Accipitriformes	Accipitridae	Soaring	Carnivore	0.785	1.119	0.828	0.501	1.085	1.355	0.673	0.398	1.379	3.51	3.233	3.372	0.427	0.393	0.477	0.921	0.948	1.566	1.611	2.726	6.01E-04
Buteo_jamaicensis	Extant	Aves	Accipitriformes	Accipitridae	Soaring	Carnivore	0.77	1.08	0.792	0.582	1.136	1.304	0.584	0.336	1.119	3.36	3.224	3.292	0.347	0.333	0.387	0.96	0.972	1.324	1.947	3.384	1.01E-03
Cabassous_chacoensis	Extant	Mammalia	Cingulata	Chlamyphoridae	Quadrupedal striding	Insectivore	0.606	0.419	0.441	0.192	0.522	0.534	0.263	0.306	2.178	1.625	1.657	1.641	1.314	1.341	0.754	1.02	1.375	3.154	1.987	1.707	5.14E-04
Cacosternum_boettgeri	Extant	Amphibia	Anuran	Pyxicephalidae	Saltatorial	Insectivore	0.895	1.031	0.607	0.838	0.633	0.349	0.264	0.253	1.828	1.5	3.371	2.435	0.542	1.219	0.633	2.248	1.473	1.068	2.399	2.499	4.48E-07
Cacosternum_namaquense	Extant	Amphibia	Anuran	Pyxicephalidae	Saltatorial	Insectivore	1.015	0.988	0.576	0.796	0.709	0.446	0.295	0.173	1.947	1.622	3.375	2.498	0.577	1.201	0.674	2.081	1.763	1.274	2.402	4.106	4.38E-07
Caenagnathus	Extinct	Dinosauria	Saurischia	Theropoda	Bipedal striding	Omnivore	1.018	1.159	0.564	0.675	0.534	0.474	0.257	0.685	1.24	1.95	3.416	2.683	0.363	0.636	0.429	1.752	1.804	1.507	2.078	0.779	7.44E-03
Callulina_kisiwamsitu	Extant	Amphibia	Anuran	Brevicipitidae	Saltatorial	Insectivore	0.868	0.784	0.496	0.487	0.6	0.504	0.3	0.216	1.478	1.619	2.635	2.127	0.561	0.913	0.511	1.627	1.747	1.782	2	2.777	4.88E-06
Camarasaurus	Extinct	Dinosauria	Saurischia	Sauropodomorpha	Quadrupedal striding	Herbivore	0.639	0.401	0.142	0.122	0.454	0.309	0.136	0.059	1.3273	0.958	1.303	1.131	1.085	1.477	0.489	1.361	4.513	5.254	3.326	7.742	1.32E+01
Camelus_dromedarius	Extant	Mammalia	Artiodactyla	Camelidae	Quadrupedal striding	Herbivore	0.667	0.598	0.713	0.234	0.553	0.746	0.573	0.238	1.942	2.109	2.212	2.161	0.878	0.921	0.672	1.049	0.936	2.852	0.965	2.324	4.66E-01
Canis_lupus_famililiaris	Extant	Mammalia	Carnivora	Canidae	Quadrupedal striding	Carnivore	0.698	0.823	0.549	0.343	0.637	0.833	0.332	0.28	1.856	2.081	2.412	2.247	0.769	0.892	0.642	1.159	1.271	2.037	1.918	2.277	3.66E-02
Caracal_caracal	Extant	Mammalia	Carnivora	Felidae	Quadrupedal striding	Carnivore	0.915	0.948	0.66	0.288	0.691	0.828	0.344	0.249	2.393	2.112	2.811	2.461	0.851	1.133	0.828	1.331	1.387	3.181	2.007	2.776	5.13E-03
Cardiglossa_cyaneospila	Extant	Amphibia	Anuran	Arthroleptidae	Saltatorial	Insectivore	1.062	1.072	0.569	0.76	0.805	0.586	0.399	0.254	1.618	2.044	3.462	2.753	0.467	0.791	0.56	1.694	1.867	1.397	2.018	3.168	1.35E-06
Cariama_cristata	Extant	Aves	Cariamiformes	Cariamidae	Bipedal striding	Carnivore	0.773	1.765	1.804	0.582	0.957	0.966	0.358	0.294	1.665	2.576	4.923	3.749	0.338	0.646	0.576	1.911	0.428	1.328	2.673	3.251	1.28E-03
Castor_canadensis	Extant	Mammalia	Rodentia	Castoridae	Semi aquatic	Herbivore	0.501	0.643	0.491	0.305	0.361	0.477	0.15	0.118	1.685	1.107	1.94	1.524	0.868	1.523	0.583	1.754	1.02	1.64	2.413	3.057	8.94E-03
Casuarius_casuarius	Extant	Aves	Struthioformes	Casuariidae	Bipedal striding	Herbivore	0.745	1.26	0.874	0.653	0.221	0.107	0.107	0.107	1.413	0.542	3.532	2.037	0.4	2.606	0.489	6.514	0.852	1.14	2.071	2.071	1.72E-02
Cathartes_aura	Extant	Aves	Accipitriformes	Cathartidae	Soaring	Carnivore	0.534	1.046	0.543	0.707	1.294	1.589	1.082	0.272	1.036	4.236	2.83	3.533	0.366	0.244	0.358	0.668	0.984	0.756	1.196	4.755	1.25E-03
Cavia_porcellus	Extant	Mammalia	Rodentia	Caviidae	Quadrupedal striding	Herbivore	0.503	0.632	0.349	0.22	0.476	0.485	0.19	0.176	2.063	1.326	1.705	1.516	1.21	1.556	0.714	1.286	1.44	2.283	2.504	2.706	4.54E-04
Centrolene_buckleyi	Extant	Amphibia	Anuran	Centrolenidae	Arboreal	Omnivore	1.369	1.451	0.87	0.884	0.813	0.512	0.476	0.264	1.828	2.065	4.574	3.32	0.4	0.885	0.633	2.215	1.574	1.548	1.708	3.078	8.52E-07
Cephalophus_niger	Extant	Mammalia	Artiodactyla	Bovidae	Quadrupedal striding	Herbivore	0.67	0.71	0.688	0.28	0.471	0.591	0.485	0.209	2.047	1.757	2.348	2.052	0.872	1.165	0.708	1.337	0.975	2.398	0.972	2.257	1.43E-02
Ceratophora_stoddartii	Extant	Reptilia	Squamata	Agamidae	Arboreal	Omnivore	0.936	0.743	0.359	0.475	0.715	0.603	0.273	0.395	2.132	1.986	2.513	2.25	0.848	1.073	0.738	1.265	2.608	1.969	2.615	1.81	5.63E-06
Cervus_elephas	Extant	Mammalia	Artiodactyla	Cervidae	Quadrupedal striding	Herbivore	0.544	0.633	0.671	0.202	0.428	0.602	0.474	0.206	1.724	1.711	2.05	1.88	0.841	1.008	0.597	1.198	0.81	2.686	0.902	2.075	1.37E-01
Cetiosaurus	Extinct	Dinosauria	Saurischia	Sauropodomorpha	Quadrupedal striding	Herbivore	0.75	0.472	0.14	0.123	0.416	0.323	0.118	0.118	1.0159	0.975	1.485	1.23	1.113	1.695	0.572	1.523	5.368	6.09	3.54	3.523	6.05E+00
Chelonia_mydas	Extant	Reptilia	Testudines	Cheloniidae	Aquatic	Omnivore	0.215	0.167	0.18	0.28	0.322	0.192	0.3	0.292	1.383	1.106	0.842	0.974	1.642	1.25	0.478	0.761	1.194	0.77	1.074	1.105	6.54E-03
Chelus_fimbriata	Extant	Reptilia	Testudines	Chelidae	Aquatic	Carnivore	0.399	0.253	0.223	0.159	0.314	0.154	0.184	0.133	1.053	0.785	1.034	0.909	1.019	1.342	0.364	1.317	1.785	2.516	1.707	2.36	9.22E-03
Chelydra_serpentina	Extant	Reptilia	Testudines	Chelydridae	Aquatic	Omnivore	0.403	0.3	0.163	0.264	0.39	0.246	0.21	0.269	1.08	1.114	1.13	1.122	0.956	0.969	0.374	1.014	2.47	1.525	1.855	1.449	2.66E-03
Chiniquodon_theotonicus	Extinct	Mammalia	Therapsida	Chiniquodontidae	Quadrupedal striding	Carnivore	0.459	0.338	0.28	0.14	0.377	0.319	0.285	0.168	2.096	1.149	1.218	1.183	1.721	1.825	0.725	1.06	1.638	3.286	1.32	2.247	3.93E-02
Chiromantis_rufescens	Extant	Amphibia	Anuran	Rhacophoridae	Saltatorial	Insectivore	1.316	1.423	0.82	0.816	0.802	0.485	0.433	0.424	2.041	2.143	4.375	3.259	0.467	0.952	0.706	2.041	1.605	1.612	1.853	1.894	3.51E-06
Chlorocebut_aethiops	Extant	Mammalia	Primates	Cercopithecidae	Arboreal	Omnivore	0.958	0.931	0.492	0.261	0.739	0.841	0.242	0.346	2.294	2.168	2.641	2.405	0.868	1.058	0.794	1.218	1.946	3.673	3.056	2.134	3.44E-03
Choloepus_didactylus	Extant	Mammalia	Pilosa	Megalonychidae	Arboreal	Herbivore	0.813	0.78	0.343	0.468	0.788	1.045	0.314	0.509	2.213	2.657	2.404	2.53	0.92	0.833	0.766	0.905	2.372	1.738	2.507	1.546	8.10E-03
Coelogenys_paca	Extant	Mammalia	Rodentia	Cuniculidae	Quadrupedal striding	Herbivore	0.596	0.61	0.431	0.222	0.483	0.528	0.213	0.15	2.169	1.375	1.86	1.617	1.166	1.578	0.751	1.353	1.383	2.681	2.27	3.216	3.27E-03
Coelophysis	Extinct	Dinosauria	Saurischia	Therapoda	Bipedal striding	Carnivore	0.596	0.828	0.385	0.361	0.385	0.292	0.154	0.174	1.818	1.006	2.171	1.589	0.837	1.806	0.629	2.157	1.547	1.652	2.5	2.209	1.43E-02
Condylura_cristata_cristata	Extant	Mammalia	Euliptophyla	Talpidae	Fossorial	Carnivore	0.474	0.752	0.504	0.297	0.32	0.593	0.191	0.276	1.732	1.38	2.026	1.703	0.855	1.255	0.599	1.468	0.939	1.597	1.678	1.159	2.73E-05
Conraua_crassipes	Extant	Amphibia	Anuran	Conrauidae	Saltatorial	Carnivore	1.005	1.068	0.511	0.733	0.659	0.423	0.336	0.263	1.294	1.681	3.318	2.5	0.39	0.77	0.448	1.974	1.966	1.371	1.959	2.507	8.69E-06
Cordylus_namakuiyus	Extant	Reptilia	Squamata	Cordylidae	Quadrupedal striding	Insectivore	0.541	0.375	0.277	0.325	0.482	0.357	0.195	0.268	1.864	1.302	1.519	1.41	1.228	1.432	0.645	1.167	1.95	1.662	2.478	1.799	2.13E-05
Cornufer_guppyi	Extant	Amphibia	Anuran	Cycloramphidae	Saltatorial	Carnivore	1.134	1.296	0.585	0.896	0.615	0.358	0.399	0.218	1.268	1.591	3.911	2.751	0.324	0.797	0.439	2.459	1.937	1.265	1.54	2.819	2.20E-04
Corucia_zebrata_	Extant	Reptilia	Squamata	Scincidae	Arboreal	Herbivore	0.495	0.286	0.283	0.489	0.485	0.363	0.188	0.377	2.296	1.413	1.554	1.483	1.478	1.625	0.795	1.099	1.75	1.012	2.575	1.287	3.86E-04
Corvus_macrohyrchos	Extant	Aves	Passeriformes	Corvidae	Active flight	Omnivore	0.66	1.116	0.837	0.449	0.691	1.084	0.576	0.411	1.066	2.763	3.062	2.912	0.348	0.386	0.369	1.108	0.789	1.47	1.198	1.68	4.60E-04
Craugastor_laciteps	Extant	Amphibia	Anuran	Brachycephalidae	Saltatorial	Insectivore	1.162	1.392	0.762	0.823	0.568	0.459	0.334	0.17	1.429	1.532	4.139	2.835	0.345	0.933	0.495	2.702	1.526	1.411	1.7	3.34	7.44E-06
Crocodylus_johnstoni	Extant	Reptilia	Crocodilia	Crocodylidae	Semi aquatic	Carnivore	0.51	0.408	0.268	0.184	0.441	0.311	0.191	0.11	1.834	1.052	1.371	1.211	1.338	1.743	0.635	1.303	1.903	2.77	2.302	4.023	1.24E-02
Crocodylus_niloticus	Extant	Reptilia	Crocodilia	Crocodylidae	Semi aquatic	Carnivore	0.702	0.524	0.566	0.242	0.592	0.38	0.233	0.128	2.888	1.333	2.034	1.683	1.42	2.167	0.999	1.526	1.239	2.894	2.538	4.626	6.94E-04
Cryptobranchus_alleganiensis	Extant	Amphibia	Caudata	Cryptobranchidae	Aquatic	Carnivore	0.454	0.253	0.381	0.268	0.46	0.207	0.295	0.201	4.424	1.164	1.356	1.26	3.263	3.802	1.531	1.165	1.192	1.695	1.56	2.287	5.34E-05
Cycloramphus_asper	Extant	Amphibia	Anuran	Cycloramphidae	Saltatorial	Insectivore	1.073	1.098	0.566	0.43	0.439	0.397	0.338	0.348	1.506	1.522	3.167	2.344	0.476	0.989	0.521	2.08	1.896	2.496	1.299	1.261	9.56E-06
Cynomys_ludovicionus	Extant	Mammalia	Rodentia	Sciuridae	Fossorial	Herbivore	0.662	0.716	0.432	0.279	0.489	0.663	0.143	0.22	2.193	1.515	2.09	1.803	1.05	1.447	0.759	1.379	1.532	2.374	3.419	2.221	2.17E-04
Dachshund	Extant	Mammalia	Carnivora	Canidae	Quadrupedal striding	Carnivore	0.428	0.403	0.389	0.187	0.4	0.418	0.253	0.203	2.123	1.275	1.407	1.341	1.509	1.666	0.735	1.104	1.102	2.289	1.582	1.965	3.36E-03
Dama_dama	Extant	Mammalia	Artiodactyla	Cervidae	Quadrupedal striding	Herbivore	0.643	0.681	0.814	0.294	0.463	0.629	0.602	0.292	1.791	1.986	2.432	2.209	0.736	0.901	0.62	1.224	0.79	2.188	0.769	1.586	3.09E-02
Datasaurus_bashenensis	Extinct	Dinosauria	Saurischia	Sauropodomorpha	Quadrupedal striding	Herbivore	0.709	0.393	0.134	0.139	0.488	0.306	0.104	0.086	1.503	0.985	1.374	1.179	1.094	1.527	0.52	1.396	5.278	5.112	4.668	5.657	4.89E+00
Daubentonia_madagascariensis	Extant	Mammalia	Primates	Daubentoniidae	Arboreal	Omnivore	1.096	1.04	0.618	0.595	0.762	1.111	0.354	0.624	2.087	2.851	3.349	3.1	0.623	0.732	0.722	1.174	1.775	1.843	2.153	1.22	9.81E-04
Dendrocopos_major	Extant	Aves	Piciformes	Picidae	Active flight	Omnivore	0.623	0.899	0.606	0.447	0.782	1.048	0.456	0.346	1.368	2.633	2.576	2.605	0.531	0.519	0.473	0.979	1.028	1.393	1.714	2.26	9.45E-05
Desmana_moschata	Extant	Mammalia	Eulipotphyla	Talpidae	Semi aquatic	Carnivore	0.436	0.747	0.623	0.296	0.374	0.529	0.28	0.109	1.479	1.292	2.101	1.697	0.704	1.145	0.512	1.627	0.7	1.474	1.333	3.429	2.44E-04
Diadectes_phaseolinus_	Extinct	Reptiliomorpha	Diadectomorpha	Diadectidae	Semi aquatic	Herbivore	0.322	0.272	0.198	0.162	0.325	0.306	0.173	0.13	1.885	0.934	0.954	0.944	1.975	2.017	0.652	1.021	1.626	1.984	1.875	2.503	9.82E-02
Dicerorhinus_sumatrensis	Extant	Mammalia	Perissodactyla	Rhinocerotidae	Quadrupedal striding	Herbivore	0.546	0.381	0.189	0.175	0.419	0.493	0.288	0.103	1.492	1.303	1.291	1.297	1.156	1.145	0.516	0.99	2.896	3.128	1.456	4.054	3.63E-01
Diceros_bicornis	Extant	Mammalia	Perissodactyla	Rhinocerotidae	Quadrupedal striding	Herbivore	0.47	0.357	0.305	0.136	0.492	0.499	0.251	0.115	1.553	1.357	1.269	1.313	1.224	1.144	0.537	0.935	1.541	3.456	1.957	4.27	5.83E-01
Dicraeosaurus	Extinct	Dinosauria	Saurischia	Sauropodomorpha	Quadrupedal striding	Herbivore	0.703	0.437	0.117	0.079	0.418	0.291	0.124	0.093	1.516	0.926	1.337	1.131	1.134	1.638	0.525	1.445	5.99	8.853	3.377	4.503	5.10E+00
Didelphis_virginiana	Extant	Mammalia	Didelphimorphia	Didelphidae	Arboreal	Omnivore	0.723	0.712	0.362	0.292	0.55	0.581	0.163	0.23	2.536	1.524	2.089	1.806	1.214	1.664	0.878	1.371	1.995	2.477	3.374	2.395	4.06E-04
Dilophosaurus_wetherilli	Extinct	Dinosauria	Saurischia	Theropoda	Bipedal striding	Carnivore	0.749	0.753	0.402	0.395	0.356	0.254	0.13	0.233	1.762	0.974	2.298	1.636	0.767	1.81	0.61	2.36	1.863	1.895	2.745	1.527	3.76E-01
Dimetrodon_incisivus	Extinct	Mammalia	Sphenacodontidae	Sphenacodontinae	Quadrupedal striding	Carnivore	0.357	0.334	0.264	0.129	0.345	0.346	0.168	0.092	1.693	0.951	1.085	1.018	1.561	1.78	0.586	1.141	1.351	2.759	2.054	3.768	9.47E-02
Dinohippus_leidyanus	Extinct	Mammalia	Perissodactyla	Equidae	Quadrupedal striding	Herbivore	0.598	0.564	0.64	0.263	0.461	0.639	0.5	0.242	1.766	1.842	2.065	1.953	0.855	0.959	0.611	1.121	0.935	2.274	0.923	1.906	1.19E-01
Diplodocus_carnegii	Extinct	Dinosauria	Saurischia	Sauropodomorpha	Quadrupedal striding	Herbivore	0.68	0.47	0.149	0.103	0.577	0.334	0.153	0.105	1.3535	1.17	1.403	1.286	1.141	1.369	0.554	1.2	4.56	6.603	3.77	5.514	1.06E+01
Diplodocus_longus	Extinct	Dinosauria	Saurischia	Sauropodomorpha	Quadrupedal striding	Herbivore	0.714	0.564	0.156	0.168	0.521	0.458	0.19	0.088	1.3388	1.258	1.602	1.43	0.835	1.064	0.463	1.274	4.581	4.243	2.74	5.887	6.98E+00
Discoglossus_pictus	Extant	Amphibia	Anuran	Alytidae	Saltatorial	Insectivore	1.102	1.289	0.717	0.764	0.646	0.355	0.312	0.138	1.605	1.451	3.872	2.662	0.415	1.106	0.555	2.668	1.538	1.442	2.07	4.664	4.38E-06
Dobermann	Extant	Mammalia	Carnivora	Canidae	Quadrupedal striding	Carnivore	0.726	0.721	0.55	0.233	0.661	0.799	0.327	0.153	1.881	1.939	2.231	2.085	0.843	0.97	0.651	1.151	1.32	3.111	2.021	4.333	2.81E-02
Dracaena_guianensis	Extant	Reptilia	Squamata	Teiidae	Quadrupedal striding	Carnivore	0.502	0.423	0.374	0.411	0.486	0.327	0.32	0.345	2.162	1.477	1.711	1.594	1.264	1.463	0.748	1.158	1.343	1.221	1.518	1.411	4.79E-04
Draco_blandfordii	Extant	Reptilia	Squamata	Agamidae	Scansorial	Insectivore	0.81	0.677	0.304	0.381	0.793	0.723	0.225	0.371	3.131	2.113	2.172	2.142	1.441	1.482	1.083	1.028	2.665	2.123	3.52	2.137	1.85E-05
Draco_dussumieri	Extant	Reptilia	Squamata	Agamidae	Scansorial	Insectivore	0.822	0.637	0.351	0.226	0.773	0.704	0.199	0.426	2.65	2.103	2.036	2.069	1.302	1.26	0.917	0.968	2.343	3.64	3.878	1.813	3.89E-06
Draco_maculatus	Extant	Reptilia	Squamata	Agamidae	Scansorial	Insectivore	0.651	0.469	0.315	0.416	0.581	0.484	0.183	0.295	2.22	1.543	1.851	1.697	1.199	1.438	0.768	1.199	2.063	1.565	3.169	1.965	6.80E-06
Dreadnoughtus_schrani	Extinct	Dinosauria	Saurischia	Sauropodomorpha	Quadrupedal striding	Herbivore	0.604	0.328	0.106	0.077	0.514	0.308	0.102	0.055	1.3227	0.979	1.115	1.047	1.222	1.391	0.471	1.139	5.719	7.851	5.06	9.344	2.69E+01
Dromaius_novaehollandiae	Extant	Aves	Struthioformes	Casuariidae	Bipedal striding	Omnivore	0.738	1.361	1.164	0.562	0.312	0.154	0.136	0.082	1.203	0.684	3.824	2.254	0.315	1.759	0.416	5.592	0.634	1.312	2.289	3.783	2.10E-02
Duttaphrynus_dodsoni	Extant	Amphibia	Anuran	Bufonidae	Fossorial	Carnivore	1.073	1.168	0.605	0.62	0.846	0.595	0.324	0.228	1.766	1.993	3.466	2.73	0.509	0.886	0.611	1.739	1.775	1.732	2.611	3.706	4.37E-06
Edaphosaurus_boanerges_	Extinct	Reptiliomorpha	Eupelycosauria	Edaphosauridae	Quadrupedal striding	Herbivore	0.369	0.255	0.262	0.191	0.347	0.293	0.204	0.112	1.767	0.955	1.077	1.016	1.641	1.849	0.611	1.127	1.41	1.931	1.698	3.101	6.94E-02
Edmontonia	Extinct	Dinosauria	Ornithischia	Nodosauridae	Quadrupedal striding	Herbivore	0.505	0.341	0.117	0.097	0.333	0.237	0.064	0.087	1.363	0.721	1.059	0.89	1.288	1.891	0.472	1.469	4.323	5.213	5.2	3.836	2.80E+00
Edmontosaurus	Extinct	Dinosauria	Ornithischia	Ornithipoda	Quadrupedal striding	Herbivore	0.847	0.647	0.34	0.236	0.433	0.426	0.214	0.097	1.816	1.17	2.071	1.62	0.877	1.552	0.628	1.769	2.489	3.594	2.018	4.455	4.95E-01
Egernia_whitii	Extant	Reptilia	Squamata	Scincidae	Fossorial	Omnivore	0.376	0.315	0.211	0.178	0.421	0.29	0.122	0.137	2.419	0.97	1.079	1.025	2.242	2.493	0.837	1.112	1.784	2.107	3.458	3.066	6.30E-06
Elephantulus_rozeti	Extant	Mammalia	Eulipotphyla	Soricidae	Saltatorial	Insectivore	0.717	1.13	0.864	0.185	0.556	0.767	0.241	0.11	1.75	1.674	2.895	2.285	0.604	1.045	0.605	1.729	0.83	3.88	2.306	5.056	2.59E-05
Elephas_maximus	Extant	Mammalia	Proboscidae	Elephantidae	Quadrupedal striding	Herbivore	0.7	0.41	0.194	0.077	0.571	0.586	0.202	0.084	1.487	1.443	1.38	1.412	1.077	1.03	0.515	0.956	3.618	9.121	2.824	6.769	2.21E+00
Eleutherodactylus_atkinsi	Extant	Amphibia	Anuran	Leptodactylidae	Saltatorial	Insectivore	1.04	1.174	0.704	0.716	0.621	0.472	0.383	0.191	1.87	1.667	3.634	2.65	0.515	1.122	0.647	2.18	1.477	1.452	1.619	3.241	1.22E-06
Eleutherodactylus_orientalis	Extant	Amphibia	Anuran	Leptodactylidae	Saltatorial	Insectivore	1.043	1.147	0.682	0.57	0.722	0.578	0.272	0.249	1.47	1.821	3.442	2.631	0.427	0.807	0.508	1.89	1.529	1.828	2.66	2.895	9.14E-08
Elgaria_coerulea	Extant	Reptilia	Squamata	Anguidae	Quadrupedal striding	Carnivore	0.449	0.288	0.251	0.303	0.361	0.273	0.153	0.198	2.379	0.985	1.291	1.138	1.843	2.415	0.823	1.311	1.788	1.48	2.354	1.818	1.41E-05
Equus_ferrus_caballus	Extant	Mammalia	Perissodactyla	Equidae	Quadrupedal striding	Herbivore	0.694	0.695	0.667	0.307	0.5	0.713	0.448	0.309	2.165	1.97	2.363	2.167	0.916	1.099	0.749	1.2	1.04	2.257	1.117	1.618	2.97E-01
Equus_scotti	Extinct	Mammalia	Perissodactyla	Equidae	Quadrupedal striding	Herbivore	0.596	0.467	0.552	0.248	0.438	0.593	0.428	0.409	2.126	1.868	1.863	1.866	1.141	1.138	0.736	0.997	1.079	2.398	1.023	1.073	3.18E-01
Erinaceus_europaeus	Extant	Mammalia	Eulipotyphla	Erinaceidae	Quadrupedal striding	Omnivore	0.92	1.184	0.679	0.297	0.892	1.202	0.379	0.277	3.193	2.75	3.081	2.915	1.037	1.161	1.105	1.12	1.355	3.095	2.353	3.217	3.85E-04
Eryops_megacephalus	Extinct	Batrachomorpha	Temnospondyli	Eryopidae	Semi aquatic	Carnivore	0.334	0.294	0.194	0.118	0.343	0.26	0.228	0.147	1.479	0.979	0.94	0.959	1.573	1.511	0.512	0.961	1.72	2.823	1.504	2.335	6.24E-02
Euoplocephalus_tutus	Extinct	Dinosauria	Ornithischia	Ankylosauridae	Quadrupedal striding	Herbivore	0.472	0.389	0.13	0.125	0.318	0.243	0.098	0.09	1.352	0.751	1.114	0.932	1.213	1.801	0.468	1.485	3.637	3.783	3.235	3.534	2.35E+00
Eupsophus_roseus	Extant	Amphibia	Anuran	Leptodactylidae	Saltatorial	Insectivore	1.194	1.289	0.648	0.799	0.691	0.434	0.335	0.172	1.446	1.632	3.93	2.781	0.368	0.886	0.5	2.408	1.843	1.495	2.064	4.006	3.34E-06
Eurycea_robusta	Extant	Amphibia	Caudata	Plethodontidae	Aquatic	Carnivore	0.673	0.416	0.256	0.168	0.514	0.412	0.223	0.147	2.378	1.297	1.512	1.405	1.573	1.834	0.823	1.166	2.631	4.013	2.304	3.502	2.19E-06
Eurycea_sosorum	Extant	Amphibia	Caudata	Plethodontidae	Aquatic	Carnivore	0.513	0.245	0.28	0.173	0.473	0.23	0.198	0.127	3.35	1.028	1.211	1.12	2.765	3.258	1.159	1.178	1.836	2.961	2.386	3.709	2.15E-07
Falco_colombarius	Extant	Aves	Falconiformes	Falconidae	Active flight	Carnivore	0.735	1.156	0.827	0.601	0.796	1.043	1.874	0.381	1.09	4.093	3.319	3.706	0.328	0.266	0.377	0.811	0.889	1.224	0.425	2.089	7.31E-05
Fejervarya_limnocharis	Extant	Amphibia	Anuran	Dicroglossidae	Saltatorial	Carnivore	1.19	1.469	0.714	1.003	0.591	0.37	0.378	0.261	1.36	1.599	4.378	2.988	0.311	0.851	0.471	2.738	1.666	1.186	1.564	2.259	1.58E-05
Felis_catus	Extant	Mammalia	Carnivora	Felidae	Quadrupedal striding	Carnivore	0.901	0.862	0.588	0.685	0.749	0.834	0.267	0.198	2.492	2.048	3.036	2.542	0.821	1.217	0.862	1.482	1.532	1.315	2.806	3.792	3.02E-03
Gastonia_burgei	Extinct	Dinosauria	Ornithischia	Ornithipoda	Quadrupedal striding	Herbivore	0.486	0.288	0.185	0.111	0.318	0.241	0.161	0.145	1.398	0.865	1.07	0.968	1.306	1.615	0.484	1.236	2.625	4.366	1.974	2.188	5.27E-01
Gastrophryne_carolinensis	Extant	Amphibia	Anuran	Microhylidae	Saltatorial	Insectivore	0.829	0.978	0.568	0.819	0.614	0.371	0.272	0.179	1.903	1.436	3.194	2.315	0.596	1.326	0.658	2.224	1.461	1.013	2.259	3.437	3.80E-07
Gastrotheca_peruana	Extant	Amphibia	Anuran	Hemiphractidae	Saltatorial	Insectivore	1.01	1.047	0.616	0.747	0.666	0.431	0.36	0.217	1.702	1.673	3.42	2.547	0.498	1.017	0.589	2.044	1.639	1.352	1.851	3.074	3.68E-06
Gavia_arctica	Extant	Aves	Gaviiformes	Gaviidae	Active flight	Carnivore	0.436	1.579	0.677	0.398	1.413	1.233	0.63	0.145	1.321	3.421	3.09	3.256	0.427	0.386	0.457	0.903	0.645	1.095	2.245	9.736	1.11E-03
Gavia_pacifica	Extant	Aves	Gaviiformes	Gaviidae	Active flight	Carnivore	0.416	1.431	0.653	0.756	1.356	1.135	0.767	0.464	1.362	3.723	3.256	3.489	0.418	0.366	0.471	0.875	0.637	0.55	1.768	2.925	2.07E-03
Geochelone_carbonaria	Extant	Reptilia	Testudines	Testudinidae	Quadrupedal striding	Herbivore	0.3	0.232	0.121	0.06	0.395	0.258	0.112	0.043	1.075	0.808	0.713	0.761	1.507	1.329	0.372	0.882	2.476	5.022	3.509	9.194	9.22E-03
Gigantaspinosaurus_sichuanensis	Extinct	Dinosauria	Ornithischia	Stegosauridae	Quadrupedal striding	Carnivore	0.563	0.378	0.211	0.152	0.357	0.249	0.153	0.111	1.192	0.87	1.304	1.087	0.914	1.37	0.412	1.499	2.665	3.709	2.34	3.219	1.59E+00
Giraffa_camelopardalis	Extant	Mammalia	Artiodactyla	Giraffidae	Quadrupedal striding	Herbivore	0.57	0.624	1.025	0.249	0.514	0.948	0.885	0.263	1.418	2.609	2.468	2.538	0.575	0.544	0.491	0.946	0.556	2.291	0.581	1.956	5.24E-01
Giraffatitan	Extinct	Dinosauria	Saurischia	Sauropodomorpha	Quadrupedal striding	Herbivore	0.645	0.458	0.072	0.077	0.71	0.476	0.09	0.153	1.1018	1.428	1.252	1.34	1.216	1.065	0.526	0.876	8.957	8.357	7.9	4.655	2.53E+01
Glossotherium_robustus	Extinct	Mammalia	Pilosa	Mylodontidae	Quadrupedal striding	Herbivore	0.534	0.232	0.318	0.133	0.397	0.347	0.16	0.198	1.52	1.102	1.217	1.159	1.249	1.38	0.526	1.105	1.676	3.998	2.477	2.008	6.79E-01
Gomphothrium_productum	Extinct	Mammalia	Proboscidae	Gomphotheriidae	Quadrupedal striding	Herbivore	0.569	0.381	0.117	0.131	0.492	0.419	0.215	0.17	1.494	1.296	1.198	1.247	1.247	1.153	0.517	0.924	4.871	4.345	2.288	2.904	1.43E+00
Gopherus_agassizii	Extant	Reptilia	Testudines	Testudinidae	Quadrupedal striding	Herbivore	0.296	0.229	0.104	0.102	0.404	0.245	0.1	0.081	1.043	0.83	0.731	0.781	1.426	1.257	0.361	0.881	2.836	2.901	4.061	4.999	4.23E-03
Gopherus_berlandieri	Extant	Reptilia	Testudines	Testudinidae	Quadrupedal striding	Herbivore	0.336	0.237	0.13	0.068	0.429	0.286	0.099	0.076	1.017	0.89	0.771	0.83	1.32	1.143	0.352	0.866	2.592	4.929	4.343	5.628	3.81E-03
Gopherus_polyphemus	Extant	Reptilia	Testudines	Testudinidae	Quadrupedal striding	Herbivore	0.312	0.261	0.1	0.107	0.397	0.261	0.093	0.081	1.06	0.832	0.781	0.806	1.357	1.274	0.367	0.938	3.132	2.905	4.259	4.93	4.68E-03
Gorgosaurus	Extinct	Dinosauria	Saurischia	Theropoda	Bipedal striding	Carnivore	0.711	0.682	0.472	0.34	0.273	0.17	0.119	0.229	1.36	0.791	2.206	1.498	0.617	1.721	0.471	2.79	1.506	2.092	2.293	1.191	1.40E+00
Gorilla_gorilla	Extant	Mammalia	Primates	Hominidae	Quadrupedal striding	Herbivore	0.858	0.696	0.422	0.222	0.986	0.786	0.31	0.305	1.113	2.387	2.197	2.292	0.506	0.466	0.385	0.92	2.033	3.871	3.182	3.234	7.37E-02
Gulo_gulo	Extant	Mammalia	Carnivora	Mustelidae	Quadrupedal striding	Carnivore	0.818	0.743	0.584	0.257	0.654	0.673	0.444	0.154	2.197	1.926	2.403	2.164	0.914	1.141	0.76	1.248	1.4	3.182	1.474	4.242	9.35E-03
Gyrinophilus_porphyriticus	Extant	Amphibia	Caudata	Plethodontidae	Semi aquatic	Carnivore	0.511	0.214	0.292	0.28	0.453	0.214	0.217	0.155	3.273	1.04	1.297	1.168	2.524	3.147	1.133	1.247	1.75	1.827	2.087	2.916	2.35E-07
Heloderma_horridum	Extant	Reptilia	Squamata	Helodermatidae	Scansorial	Carnivore	0.409	0.291	0.195	0.295	0.386	0.321	0.243	0.287	2.677	1.237	1.19	1.214	2.249	2.163	0.926	0.962	2.098	1.387	1.588	1.347	5.60E-04
Helophryne_natalensis	Extant	Amphibia	Anuran	Heleophrynidae	Saltatorial	Insectivore	1.157	1.255	0.653	0.715	0.755	0.571	0.4	0.242	1.746	1.967	3.78	2.874	0.462	0.888	0.604	1.922	1.773	1.617	1.886	3.124	1.05E-05
Hemisus_guineensis	Extant	Amphibia	Anuran	Hemisotidae	Fossorial	Carnivore	0.866	0.888	0.479	0.472	0.461	0.331	0.221	0.114	1.791	1.127	2.705	1.916	0.662	1.589	0.62	2.4	1.809	1.837	2.084	4.032	1.75E-06
Hemphractus_proboscideus	Extant	Amphibia	Anuran	Hemiphractidae	Saltatorial	Carnivore	1.208	1.444	0.887	0.437	0.609	0.533	0.369	0.404	1.61	1.916	3.976	2.946	0.405	0.841	0.557	2.076	1.363	2.766	1.651	1.508	1.17E-05
Herpestes_brachyurus	Extant	Mammalia	Carnivora	Herpestidae	Quadrupedal striding	Carnivore	0.629	0.71	0.583	0.277	0.602	0.751	0.304	0.203	2.123	1.861	2.2	2.03	0.965	1.141	0.735	1.182	1.078	2.266	1.982	2.968	1.07E-03
Heterodontosaurus_tucki	Extinct	Dinosauria	Ornithischia	Heterodontosauridae	Bipedal striding	Herbivore	0.772	1.038	0.433	0.498	0.555	0.476	0.18	0.195	1.781	1.406	2.74	2.073	0.65	1.267	0.616	1.949	1.783	1.551	3.08	2.852	2.51E-03
Hexaprotodon_liberiensis	Extant	Mammalia	Artiodactyla	Hippopotamidae	Semi aquatic	Herbivore	0.569	0.439	0.414	0.207	0.479	0.436	0.248	0.181	1.761	1.344	1.629	1.487	1.081	1.31	0.61	1.212	1.373	2.743	1.933	2.651	7.47E-02
Hildebranta_ornata	Extant	Amphibia	Anuran	Ptychadenidae	Fossorial	Insectivore	0.995	1.051	0.5	0.488	0.578	0.387	0.271	0.107	1.566	1.343	3.035	2.189	0.516	1.166	0.542	2.26	1.991	2.038	2.136	5.41	1.01E-05
Hippopotamus_amphibius	Extant	Mammalia	Artiodactyla	Hippopotamidae	Semi aquatic	Herbivore	0.54	0.294	0.31	0.125	0.374	0.407	0.204	0.124	1.617	1.108	1.269	1.189	1.274	1.459	0.559	1.145	1.739	4.302	1.834	3.017	6.96E-01
Holophoneus_primaevus	Extinct	Mammalia	Carnivora	Nimravidae	Quadrupedal striding	Carnivore	0.817	0.643	0.439	0.232	0.696	0.65	0.214	0.203	2.193	1.763	2.131	1.947	1.029	1.244	0.759	1.209	1.861	3.515	3.256	3.422	1.62E-02
Homo_sapien	Extant	Mammalia	Primates	Hominidae	Bipedal striding	Omnivore	1.162	1.128	0.463	0.135	0.993	0.662	0.212	0.212	1.321	2.078	2.888	2.483	0.457	0.636	0.457	1.39	2.509	8.608	4.688	4.688	5.24E-02
Hyaenodon_horridis	Extinct	Mammalia	Creodonta	Hyaenodontidae	Quadrupedal striding	Carnivore	0.726	0.608	0.468	0.209	0.623	0.662	0.322	0.209	2.233	1.815	2.011	1.913	1.111	1.23	0.773	1.108	1.551	3.465	1.936	2.976	2.24E-02
Hyalinobatrachium_fleishmanni	Extant	Amphibia	Anuran	Centrolenidae	Saltatorial	Insectivore	1.543	1.616	0.93	0.821	0.773	0.534	0.452	0.432	2.004	2.19	4.91	3.55	0.408	0.915	0.693	2.242	1.659	1.878	1.711	1.787	2.87E-07
Hydrochaeris_hydrochaeris	Extant	Mammalia	Rodentia	Caviidae	Semi aquatic	Herbivore	0.591	0.596	0.429	0.202	0.443	0.493	0.241	0.148	1.963	1.324	1.818	1.571	1.08	1.483	0.679	1.374	1.378	2.933	1.84	2.993	3.20E-02
Hyla_andersonii	Extant	Amphibia	Anuran	Hylidae	Saltatorial	Insectivore	1.204	1.255	0.632	0.712	0.649	0.448	0.348	0.333	1.747	1.778	3.803	2.791	0.459	0.983	0.605	2.139	1.905	1.69	1.867	1.95	2.11E-06
Hyla_boans	Extant	Amphibia	Anuran	Hylidae	Saltatorial	Insectivore	1.541	1.568	0.875	0.81	0.72	0.469	0.384	0.371	2.156	1.944	4.793	3.369	0.45	1.109	0.746	2.466	1.76	1.903	1.874	1.938	2.65E-05
Hyla_chrysoscelis	Extant	Amphibia	Anuran	Hylidae	Saltatorial	Insectivore	1.14	1.186	0.651	0.766	0.654	0.431	0.356	0.25	1.789	1.691	3.743	2.717	0.478	1.058	0.619	2.213	1.75	1.488	1.835	2.612	3.19E-06
Hyla_cinerea	Extant	Amphibia	Anuran	Hylidae	Saltatorial	Insectivore	1.306	1.555	0.906	0.874	0.699	0.496	0.314	0.266	2.058	1.774	4.64	3.207	0.443	1.16	0.712	2.615	1.442	1.495	2.228	2.63	2.22E-06
Hylobates_agilis	Extant	Mammalia	Primates	Hylobatidae	Arboreal	Omnivore	1.144	1.106	0.398	0.328	1.33	1.474	0.395	0.519	1.479	3.718	2.975	3.347	0.497	0.398	0.512	0.8	2.874	3.491	3.363	2.562	4.83E-03
Hylobates_lar	Extant	Mammalia	Primates	Hylobatidae	Arboreal	Omnivore	1.109	1.029	0.449	0.366	1.243	1.482	0.442	0.5222	1.478	5.755	2.954	4.355	0.5	0.257	0.512	0.513	2.469	3.029	2.814	0.48	6.68E-03
Hystrix_spp	Extant	Mammalia	Rodentia	Hystricidae	Quadrupedal striding	Herbivore	0.517	0.522	0.284	0.176	0.468	0.483	0.184	0.155	1.999	1.291	1.498	1.394	1.334	1.549	0.692	1.161	1.82	2.942	2.546	3.012	8.31E-03
Iguana_rhinolopha	Extant	Reptilia	Squamata	Iguanidae	Arboreal	Herbivore	0.662	0.543	0.344	0.438	0.524	0.428	0.267	0.195	2.064	1.414	1.987	1.701	1.039	1.46	0.714	1.405	1.921	1.512	1.961	2.685	2.07E-03
Iguanodon_bernissartensis	Extinct	Dinosauria	Ornithischia	Ornithipoda	Quadrupedal striding	Herbivore	0.609	0.619	0.281	0.171	0.46	0.289	0.182	0.12	1.49	1.052	1.68	1.366	0.887	1.417	0.516	1.597	2.168	3.562	2.524	3.82	3.56E+00
Indirana_phrynoderma	Extant	Amphibia	Anuran	Ranixalidae	Saltatorial	Omnivore	1.159	1.359	0.7	0.78	0.608	0.378	0.33	0.163	1.408	1.479	3.998	2.738	0.352	0.952	0.487	2.703	1.655	1.487	1.846	3.728	1.95E-06
Ischnocnema_gualteri	Extant	Amphibia	Anuran	Brachycephalidae	Saltatorial	Omnivore	1.092	1.193	0.704	0.705	0.628	0.479	0.302	0.192	1.341	1.601	3.695	2.648	0.363	0.837	0.464	2.308	1.552	1.549	2.078	3.266	2.95E-07
Jobaria	Extinct	Dinosauria	Saurischia	Sauropodomorpha	Quadrupedal striding	Herbivore	0.847	0.437	0.066	0.104	0.651	0.609	0.126	0.087	1.3863	1.472	1.453	1.462	1.022	1.008	0.514	0.987	12.838	8.169	5.167	7.52	1.31E+01
Keratocephalus_moloch	Extinct	Mammalia	Therapsida	Tapinocephalidae	Quadrupedal striding	Herbivore	0.436	0.3	0.172	0.324	0.553	0.367	0.172	0.274	1.786	1.366	1.231	1.299	1.451	1.307	0.618	0.901	2.542	1.348	3.208	2.021	3.50E-01
Kinosternon_hirtipes_tarascense	Extant	Reptilia	Testudines	Kinosternidae	Semi aquatic	Carnivore	0.349	0.288	0.128	0.269	0.382	0.254	0.139	0.251	1.208	1.026	1.034	1.03	1.168	1.178	0.418	1.009	2.731	1.296	2.753	1.524	1.71E-04
Labrador	Extant	Mammalia	Carnivora	Canidae	Quadrupedal striding	Carnivore	0.625	0.594	0.462	0.215	0.598	0.753	0.316	0.222	1.758	1.889	1.896	1.892	0.927	0.931	0.608	1.004	1.353	2.909	1.891	2.697	1.86E-02
Lagopus_muta	Extant	Aves	Galliformes	Phasianidae	Active flight	Omnivore	0.794	1.053	0.457	0.314	0.891	0.84	0.507	0.361	1.792	2.599	2.619	2.609	0.684	0.69	0.62	1.008	1.738	2.526	1.756	2.467	3.05E-04
Lama_guanicoe	Extant	Mammalia	Artiodactyla	Camelidae	Quadrupedal striding	Herbivore	0.663	0.644	0.624	0.221	0.507	0.626	0.548	0.242	1.84	1.923	2.152	2.037	0.855	0.957	0.637	1.119	1.063	3.005	0.925	2.094	1.10E-01
Larus_occidentalis	Extant	Aves	Charadriiformes	Laridae	Soaring	Carnivore	0.583	1.099	0.701	0.598	1.312	1.527	0.79	0.658	1.371	4.287	2.981	3.634	0.46	0.32	0.474	0.695	0.83	0.973	1.66	1.995	8.30E-04
Lechriodus_melanopyga	Extant	Amphibia	Anuran	Myobatrachidae	Saltatorial	Carnivore	1.152	1.285	0.604	0.622	0.696	0.448	0.301	0.207	1.547	1.652	3.662	2.657	0.423	0.937	0.535	2.216	1.908	1.853	2.309	3.366	1.28E-05
Lemmus_lemmus	Extant	Mammalia	Rodentia	Cricetidae	Fossorial	Herbivore	0.755	0.775	0.438	0.142	0.538	0.614	0.241	0.116	2.336	1.509	2.11	1.809	1.107	1.549	0.808	1.398	1.722	5.331	2.233	4.658	3.61E-05
Leopardus_geoffroyi	Extant	Mammalia	Carnivora	Felidae	Quadrupedal striding	Carnivore	0.839	0.798	0.653	0.202	0.717	0.721	0.353	0.233	2.549	2.023	2.493	2.258	1.022	1.259	0.882	1.232	1.285	4.149	2.03	3.081	1.54E-03
Lepidobatrachus_laevis	Extant	Amphibia	Anuran	Ceratophryidae	Saltatorial	Carnivore	0.685	0.64	0.264	0.588	0.483	0.38	0.392	0.258	1.185	1.514	2.177	1.845	0.544	0.783	0.41	1.439	2.596	1.165	1.234	1.872	6.03E-05
Lepilemur_mustelinus	Extant	Mammalia	Primates	Lepilemuridae	Arboreal	Herbivore	1.184	1.164	0.535	0.429	0.614	0.83	0.256	0.31	2.355	2.009	3.311	2.66	0.711	1.172	0.815	1.648	2.213	2.76	2.402	1.982	2.81E-04
Leptobrachium_hasseltii	Extant	Amphibia	Anuran	Megophryidae	Saltatorial	Omnivore	0.912	0.89	0.414	0.47	0.695	0.566	0.336	0.259	1.648	1.856	2.686	2.271	0.614	0.888	0.57	1.447	2.203	1.943	2.068	2.686	9.28E-06
Leptodactylodon_ovatus	Extant	Amphibia	Anuran	Arthroleptidae	Saltatorial	Omnivore	1.026	1.088	0.54	0.951	0.717	0.48	0.391	0.138	1.542	1.725	3.605	2.665	0.428	0.893	0.533	2.089	1.902	1.079	1.833	5.2	2.76E-06
Leptopelis_notatus	Extant	Amphibia	Anuran	Arthroleptidae	Arboreal	Insectivore	1.167	1.138	0.546	0.666	0.695	0.446	0.397	0.378	1.776	1.916	3.517	2.717	0.505	0.927	0.615	1.836	2.135	1.751	1.751	1.836	1.47E-05
Limnonectes_macrocephalus	Extant	Amphibia	Anuran	Dicroglossidae	Saltatorial	Carnivore	1.105	1.271	0.537	0.94	0.63	0.384	0.4	0.282	1.572	1.696	3.852	2.774	0.408	0.927	0.544	2.272	2.059	1.175	1.574	2.234	3.67E-05
Lissotrition_vulgaris	Extant	Amphibia	Caudata	Salamandridae	Semi aquatic	Carnivore	0.447	0.247	0.364	0.341	0.503	0.266	0.288	0.312	2.275	1.37	1.399	1.384	1.627	1.661	0.787	1.021	1.229	1.31	1.747	1.613	8.86E-07
Loxodonta_africana	Extant	Mammalia	Proboscidea	Elephantidae	Quadrupedal striding	Herbivore	0.844	0.498	0.122	0.103	0.677	0.575	0.153	0.124	1.701	1.528	1.566	1.547	1.086	1.113	0.589	1.025	6.912	8.217	4.427	5.483	2.73E+00
Lufengosaurus_huenei	Extinct	Dinosauria	Saurischia	Sauropodomorpha	Quadrupedal striding	Herbivore	0.66	0.563	0.276	0.214	0.372	0.25	0.067	0.167	1.611	0.857	1.713	1.285	0.941	1.88	0.557	1.999	2.391	3.081	5.564	2.224	5.05E-01
Lutra_lutra	Extant	Mammalia	Carnivora	Mustelidae	Semi aquatic	Carnivore	0.449	0.564	0.477	0.318	0.498	0.487	0.247	0.423	2.019	1.656	1.808	1.732	1.117	1.22	0.699	1.092	0.942	1.415	2.013	1.176	3.03E-03
Lycaenops_ornatus	Extinct	Mammalia	Therapsida	Gorgonopsidae	Quadrupedal striding	Carnivore	0.624	0.509	0.277	0.145	0.558	0.495	0.234	0.169	1.947	1.456	1.554	1.505	1.253	1.338	0.674	1.068	2.252	4.311	2.385	3.3	1.74E-02
Lyriocephalus_scutatus	Extant	Reptilia	Squamata	Agamidae	Arboreal	Omnivore	0.844	0.662	0.383	0.307	0.749	0.649	0.27	0.346	2.224	2.014	2.194	2.104	1.013	1.104	0.769	1.09	2.204	2.752	2.772	2.166	3.49E-05
Macaca_fuscata	Extant	Mammalia	Primates	Cercopithecidae	Quadrupedal striding	Omnivore	0.905	0.89	0.566	0.358	0.767	0.892	0.308	0.308	1.682	2.275	2.719	2.497	0.619	0.739	0.582	1.195	1.599	2.53	2.486	2.491	2.50E-03
Mamenchisaurus_constructus	Extinct	Dinosauria	Saurischia	Sauropodomorpha	Quadrupedal striding	Herbivore	0.664	0.436	0.167	0.093	0.518	0.352	0.132	0.089	1.5563	1.092	1.36	1.226	1.144	1.426	0.538	1.246	3.973	7.123	3.927	5.798	9.78E+00
Mamenchisaurus_jingyanensis	Extinct	Dinosauria	Saurischia	Sauropodomorpha	Quadrupedal striding	Herbivore	0.696	0.377	0.162	0.094	0.49	0.31	0.129	0.053	1.6193	0.981	1.329	1.155	1.219	1.65	0.56	1.354	4.31	7.405	3.795	9.311	1.03E+01
Mammut_americanum	Extinct	Mammalia	Proboscidae	Mammutidae	Quadrupedal striding	Herbivore	0.574	0.406	0.212	0.063	0.524	0.479	0.162	0.094	1.423	1.258	1.254	1.256	1.135	1.131	0.493	0.997	2.704	9.152	3.226	5.579	5.44E+00
Mammuthus_jeffersoni	Extinct	Mammalia	Proboscidae	Elephantidae	Quadrupedal striding	Herbivore	0.721	0.473	0.293	0.088	0.663	0.598	0.207	0.118	1.184	1.586	1.576	1.581	0.751	0.747	0.41	0.994	2.462	8.192	3.196	5.626	4.49E+00
Marasuchas_lilloensis	Extinct	Dinosauria	Dinosauromorpha	Dinosauriformes	Bipedal striding	Carnivore	0.928	1.191	0.595	0.648	0.613	0.735	0.263	0.193	2.171	1.804	3.362	2.583	0.646	1.204	0.751	1.864	1.559	1.432	2.333	3.182	1.71E-04
Martes_melampus_melampus	Extant	Mammalia	Carnivora	Mustelidae	Arboreal	Omnivore	0.816	0.916	0.575	0.287	0.677	0.638	0.34	0.263	2.524	1.918	2.594	2.256	0.973	1.316	0.873	1.353	1.421	2.848	1.995	2.573	9.32E-04
Megaladapsis_edwardsi	Extinct	Mammalia	Primates	Megaladapidae	Arboreal	Herbivore	0.551	0.448	0.401	0.229	0.61	0.675	0.268	0.299	1.805	1.852	1.63	1.741	1.108	0.975	0.625	0.88	1.373	2.404	2.277	2.041	6.06E-02
Megaloceros_giganteus	Extinct	Mammalia	Artiodactyla	Cervidae	Quadrupedal striding	Herbivore	0.672	0.687	0.718	0.318	0.555	0.707	0.511	0.304	1.982	2.077	2.396	2.236	0.827	0.954	0.686	1.154	0.936	2.117	1.087	1.824	3.02E-01
Melanophryniscus_stelzneri	Extant	Amphibia	Anuran	Bufonidae	Saltatorial	Insectivore	0.873	0.902	0.58	0.684	0.827	0.465	0.385	0.207	1.781	1.884	3.039	2.461	0.586	0.946	0.616	1.613	1.506	1.275	2.151	4.007	6.06E-07
Meles_meles	Extant	Mammalia	Carnivora	Mustelidae	Fossorial	Omnivore	0.584	0.557	0.412	0.171	0.496	0.577	0.291	0.128	2.393	1.492	1.723	1.608	1.389	1.604	0.828	1.155	1.418	3.421	1.704	3.87	4.78E-03
Mertensophryne_micranotis	Extant	Amphibia	Anuran	Bufonidae	Arboreal	Insectivore	0.816	0.814	0.506	0.361	0.733	0.535	0.271	0.115	1.873	1.654	2.497	2.075	0.75	1.132	0.648	1.51	1.613	2.261	2.704	6.379	2.94E-07
Merychippus_quintus	Extinct	Mammalia	Perissodactyla	Equidae	Quadrupedal striding	Herbivore	0.697	0.663	0.746	0.181	0.447	0.682	0.593	0.153	2.216	1.875	2.287	2.081	0.969	1.182	0.767	1.22	0.934	3.846	0.753	2.918	5.66E-02
Mesaspis_moreletii	Extant	Reptilia	Squamata	Anguidae	Arboreal	Carnivore	0.425	0.255	0.247	0.33	0.381	0.271	0.149	0.229	2.357	1.03	1.257	1.144	1.874	2.288	0.815	1.221	1.719	1.291	2.566	1.663	4.20E-06
Micrixalus_herrei	Extant	Amphibia	Anuran	Micrixalidae	Saltatorial	Insectivore	1.185	1.379	0.623	0.717	0.799	0.462	0.33	0.174	1.513	1.765	3.904	2.835	0.387	0.857	0.524	2.212	1.903	1.652	2.422	4.577	3.10E-07
Microbbatrachella_capensis	Extant	Amphibia	Anuran	Pyxicephalidae	Saltatorial	Insectivore	0.899	1.125	0.65	0.934	0.628	0.381	0.274	0.343	1.709	1.626	3.608	2.617	0.474	1.051	0.591	2.219	1.382	0.962	2.289	1.832	1.78E-07
Microcarbo_melanoleucos	Extant	Aves	Suliformes	Phalacrocoracidae	Active flight	Omnivore	0.476	0.82	0.523	0.707	1.215	1.357	0.673	0.482	1.961	3.727	2.526	3.127	0.776	0.526	0.679	0.678	0.911	0.674	1.806	2.522	3.28E-04
Microcebus_rufus	Extant	Mammalia	Primates	Cheirogaleidae	Arboreal	Omnivore	0.831	0.967	0.596	0.405	0.558	0.816	0.252	0.406	2.003	2.032	2.799	2.415	0.716	0.986	0.693	1.378	1.395	2.05	2.215	1.374	4.49E-05
Microraptor_gui	Extinct	Dinosauria	Saurischia	Theropoda	Bipedal striding	Carnivore	1.014	1.288	0.665	0.443	0.813	0.75	0.475	0.348	1.415	2.386	3.41	2.898	0.415	0.593	0.49	1.429	1.524	2.286	1.711	2.333	7.91E-04
Microtus_scalopsoides	Extant	Mammalia	Rodentia	Cricetidae	Fossorial	Herbivore	0.527	0.6	0.397	0.197	0.486	0.453	0.172	0.151	2.188	1.262	1.721	1.491	1.272	1.734	0.757	1.363	1.327	2.679	2.823	3.227	1.34E-05
Moloch_horridus	Extant	Reptilia	Squamata	Agamidae	Quadrupedal striding	Insectivore	0.675	0.508	0.217	0.202	0.64	0.508	0.17	0.144	1.814	1.462	1.603	1.532	1.132	1.241	0.628	1.097	3.106	3.336	3.756	4.452	1.98E-05
Molossus_rufus	Extant	Mammalia	Chiroptera	Molossidae	Active flight	Insectivore	0.664	0.596	0.213	0.271	1.222	1.806	1.092	0.685	1.724	4.805	1.744	3.275	0.989	0.359	0.597	0.363	3.112	2.454	1.118	1.782	1.58E-05
Moschops_capensis	Extinct	Mammalia	Therapsida	Tapinocephalidae	Quadrupedal striding	Omnivore	0.445	0.332	0.158	0.133	0.447	0.327	0.196	0.112	1.568	1.082	1.069	1.075	1.467	1.449	0.543	0.988	2.812	3.344	2.285	3.988	5.59E-01
Mus_musculus	Extant	Mammalia	Rodentia	Muridae	Quadrupedal striding	Omnivore	0.652	0.773	0.516	0.237	0.463	0.549	0.151	0.171	2.013	1.333	2.178	1.756	0.924	1.509	0.696	1.633	1.264	2.75	3.071	2.704	1.31E-05
Musophaga_violacea	Extant	Aves	Musophagiformes	Musophagidae	Active flight	Omnivore	0.772	1.189	0.689	0.748	0.704	0.809	0.422	0.249	1.436	2.184	3.398	2.791	0.422	0.657	0.497	1.556	1.12	1.032	1.669	2.825	2.41E-04
Mustela_erminea	Extant	Mammalia	Carnivora	Mustelidae	Scansorial	Carnivore	0.639	0.686	0.51	0.273	0.629	0.526	0.207	0.228	3.154	1.59	2.109	1.849	1.496	1.984	1.091	1.327	1.253	2.344	3.044	2.761	3.70E-05
Myrmecophaga_tridactyla	Extant	Mammalia	Pilosa	Myrmecophagidae	Quadrupedal striding	Insectivore	0.795	0.704	0.354	0.167	0.545	0.841	0.305	0.055	1.951	1.747	2.021	1.884	0.966	1.117	0.675	1.157	2.246	4.756	1.787	9.942	1.90E-02
Nanger_dama	Extant	Mammalia	Artiodactyla	Bovidae	Quadrupedal striding	Herbivore	0.663	0.895	0.978	0.333	0.463	0.855	0.859	0.352	1.936	2.53	2.87	2.7	0.675	0.765	0.67	1.134	0.678	1.995	0.539	1.314	4.09E-02
Nasalis_larvatus	Extant	Mammalia	Primates	Cercopithecidae	Arboreal	Herbivore	1.165	1.031	0.531	0.297	0.969	1.128	0.334	0.384	2.195	2.816	3.023	2.92	0.726	0.779	0.759	1.074	2.193	3.919	2.9	2.522	5.35E-03
Nasikabatrachus_sahyadrensis	Extant	Amphibia	Anuran	Sooglossidae	Fossorial	Insectivore	0.861	0.759	0.362	0.807	0.461	0.287	0.262	0.118	1.811	1.129	2.788	1.958	0.65	1.605	0.627	2.471	2.38	1.066	1.762	3.9	2.98E-05
Natalobatrachus_bonebergi	Extant	Amphibia	Anuran	Pyxicephalidae	Scansorial	Insectivore	1.233	1.433	0.714	0.768	0.726	0.5	0.36	0.367	1.6	1.953	4.148	3.05	0.386	0.819	0.554	2.123	1.727	1.606	2.016	1.977	1.44E-06
Necturus_lewisi	Extant	Amphibia	Caudata	Proteidae	Aquatic	Carnivore	0.31	0.212	0.165	0.142	0.306	0.148	0.205	0.147	3.55	0.806	0.829	0.818	4.28	4.403	1.228	1.029	1.88	2.188	1.491	2.077	8.95E-06
Neobatrachus_pictus	Extant	Amphibia	Anuran	Myobatrachidae	Fossorial	Insectivore	0.794	0.767	0.376	0.549	0.666	0.501	0.319	0.168	1.511	1.654	2.486	2.07	0.608	0.913	0.523	1.503	2.111	1.445	2.087	3.961	6.35E-06
Neohipparion_affine	Extinct	Mammalia	Perissodactyla	Equidae	Quadrupedal striding	Herbivore	0.614	0.623	0.685	0.262	0.428	0.655	0.523	0.236	1.978	1.842	2.184	2.013	0.906	1.074	0.685	1.185	0.897	2.346	0.819	1.813	9.83E-02
Neuquensaurus	Extinct	Dinosauria	Saurischia	Sauropodomorpha	Quadrupedal striding	Herbivore	0.62	0.433	0.173	0.163	0.401	0.432	0.129	0.179	1.617	1.14	1.39	1.265	1.163	1.418	0.559	1.219	3.587	3.795	3.107	2.24	1.58E+00
Nothoprocta_pentlandii	Extant	Aves	Tinamiformes	Tinamidae	Bipedal striding	Omnivore	0.852	1.147	0.628	0.411	0.879	0.971	0.5	0.387	1.677	2.737	3.039	2.888	0.552	0.613	0.58	1.11	1.356	2.074	1.758	2.271	2.70E-04
Notophryne_broadleyi	Extant	Amphibia	Anuran	Pyxicephalidae	Saltatorial	Insectivore	1.179	1.27	0.605	0.801	0.606	0.471	0.353	0.177	1.697	1.607	3.854	2.73	0.44	1.056	0.587	2.398	1.948	1.472	1.714	3.419	5.05E-07
Numida_meleagris	Extant	Aves	Galliformes	Numididae	Bipedal striding	Omnivore	0.835	1.112	0.455	0.599	0.771	0.795	0.488	0.231	1.292	2.287	3.002	2.644	0.43	0.565	0.447	1.313	1.834	1.393	1.579	3.333	9.91E-04
Nyctereutes_procyonoides	Extant	Mammalia	Carnivora	Canidae	Quadrupedal striding	Omnivore	0.705	0.723	0.502	0.196	0.591	0.604	0.299	0.214	2.231	1.707	2.126	1.916	1.049	1.307	0.772	1.245	1.405	3.607	1.977	2.767	3.16E-03
Nycteris_grandis	Extant	Mammalia	Chiroptera	Nycteridae	Active flight	Carnivore	0.956	1.116	0.203	0.296	1.074	2.016	1.86	1.078	1.29	6.029	2.571	4.3	0.502	0.214	0.446	0.426	4.71	3.223	0.577	0.996	1.87E-05
Nyctibates_corrugatus	Extant	Amphibia	Anuran	Arthroleptidae	Saltatorial	Insectivore	1.128	1.195	0.585	0.639	0.818	0.639	0.394	0.361	1.698	2.212	3.547	2.879	0.479	0.768	0.588	1.603	1.927	1.766	2.079	2.264	4.69E-06
Nyctibatrachus_aliciae	Extant	Amphibia	Anuran	Nyctibatrachidae	Saltatorial	Insectivore	1.128	1.119	0.51	0.834	0.653	0.496	0.398	0.281	1.428	1.828	3.591	2.709	0.398	0.781	0.494	1.964	2.211	1.352	1.642	2.322	1.37E-06
Nycticorax_nycticorax	Extant	Aves	Pelecaniformes	Ardeidae	Active flight	Piscivore	0.727	1.265	0.811	0.66	1.21	1.347	0.619	0.459	1.583	3.635	3.463	3.549	0.457	0.436	0.548	0.953	0.897	1.102	1.956	2.636	8.03E-04
Nyctixalus_pictus	Extant	Amphibia	Anuran	Rhacophoridae	Arboreal	Insectivore	1.198	1.127	0.647	0.893	1.008	0.774	0.492	0.239	2.364	2.514	3.865	3.189	0.612	0.94	0.818	1.537	1.853	1.341	2.047	4.215	1.86E-06
Odontobatrachus_natator	Extant	Amphibia	Anuran	Petropedetidae	Saltatorial	Carnivore	1.255	1.295	0.607	0.81	0.701	0.482	0.349	0.196	1.767	1.727	3.967	2.847	0.446	1.023	0.612	2.297	2.067	1.549	2.011	3.573	6.13E-06
Odontophrynus_americanus	Extant	Amphibia	Anuran	Odontophrynidae	Fossorial	Insectivore	0.774	0.695	0.33	0.638	0.602	0.444	0.316	0.176	1.596	1.538	2.437	1.988	0.655	1.037	0.552	1.584	2.348	1.213	1.908	3.42	1.23E-05
Oenanthe_oenanthe	Extant	Aves	Passeriformes	Muscicapidae	Active flight	Insectivore	0.684	1.266	0.953	0.661	0.678	0.957	0.512	0.336	1.101	2.482	3.564	3.023	0.309	0.444	0.381	1.436	0.718	1.035	1.324	2.018	2.17E-05
Okapia_johnstoni	Extant	Mammalia	Artiodactyla	Giraffidae	Quadrupedal striding	Herbivore	0.575	0.608	0.798	0.28	0.487	0.831	0.575	0.256	1.594	2.15	2.261	2.205	0.705	0.742	0.552	1.052	0.72	2.054	0.847	1.901	1.73E-01
Omeiosaurus_tianfuensis	Extinct	Dinosauria	Saurischia	Sauropodomorpha	Quadrupedal striding	Herbivore	0.574	0.459	0.22	0.143	0.504	0.376	0.126	0.124	1.4838	1.131	1.397	1.264	1.062	1.312	0.513	1.235	2.61	4.007	3.989	4.055	9.50E+00
Oophaga_pumilio	Extant	Amphibia	Anuran	Dendrobatidae	Saltatorial	Insectivore	1.062	1.157	0.669	0.647	0.912	0.665	0.322	0.195	1.738	2.094	3.535	2.814	0.492	0.83	0.601	1.688	1.588	1.641	2.827	4.684	3.30E-07
Ophiacodon_retroversus	Extinct	Reptiliomorpha	Eupelycosauria	Ophiacodontidae	Quadrupedal striding	Carnivore	0.422	0.351	0.304	0.15	0.348	0.326	0.21	0.1	2.15	0.984	1.227	1.106	1.752	2.184	0.744	1.247	1.389	2.817	1.656	3.48	5.75E-02
Oreobates_quixensis	Extant	Amphibia	Anuran	Brachycephalidae	Saltatorial	Insectivore	1.209	1.394	0.633	0.791	0.726	0.561	0.325	0.305	1.446	1.916	4.027	2.971	0.359	0.755	0.5	2.102	1.909	1.527	2.233	2.383	4.76E-06
Ornithorhynchus_anatinus	Extant	Mammalia	Monotremata	Ornithorhynchidae	Semi aquatic	Carnivore	0.436	0.59	0.449	0.167	0.41	0.436	0.295	0.167	2.051	1.307	1.641	1.474	1.25	1.569	0.71	1.255	0.971	2.615	1.391	2.462	4.40E-04
Oryctolagus_cuniculus	Extant	Mammalia	Lagomorpha	Leporidae	Saltatorial	Herbivore	0.856	0.909	0.601	0.273	0.607	0.687	0.212	0.229	2.613	1.734	2.639	2.187	0.99	1.507	0.904	1.522	1.423	3.138	2.868	2.649	1.50E-03
Osteolaemus_tetraspis	Extant	Reptilia	Crocodilia	Crocodylidae	Semi aquatic	Carnivore	0.494	0.482	0.372	0.233	0.463	0.386	0.229	0.133	2.044	1.21	1.582	1.396	1.293	1.689	0.707	1.307	1.327	2.119	2.021	3.482	5.51E-03
Osteopilus_septentrionalis	Extant	Amphibia	Anuran	Hylidae	Saltatorial	Carnivore	1.191	1.37	0.736	0.798	0.715	0.516	0.356	0.256	1.944	1.844	4.096	2.97	0.475	1.054	0.673	2.221	1.618	1.493	2.006	2.798	1.81E-05
Otarid	Extant	Mammalia	Carnivora	Otariidae	Semi aquatic	Carnivore	0.282	0.484	0.395	0.443	0.308	0.474	0.263	0.272	2.302	1.317	1.604	1.461	1.435	1.748	0.797	1.218	0.713	0.636	1.172	1.133	1.38E-02
Pachytriton_labiatus	Extant	Amphibia	Caudata	Salamandridae	Aquatic	Carnivore	0.436	0.205	0.281	0.209	0.412	0.233	0.219	0.168	2.769	1.032	1.131	1.082	2.448	2.683	0.958	1.096	1.553	2.081	1.885	2.446	3.26E-06
Paguma_larvata	Extant	Mammalia	Carnivora	Viverridae	Scansorial	Omnivore	0.685	0.679	0.264	0.128	0.623	0.607	0.164	0.193	2.393	1.587	1.756	1.672	1.363	1.507	0.828	1.106	2.598	5.349	3.79	3.236	2.01E-03
Palaeoparadoxis_tabatai	Extinct	Mammalia	Desmostylia	Paleoparadoxiidae	Semi aquatic	Herbivore	0.436	0.452	0.376	0.173	0.46	0.477	0.268	0.179	1.896	1.383	1.437	1.41	1.319	1.37	0.656	1.039	1.158	2.527	1.72	2.576	3.60E-01
Paluxysaurus	Extinct	Dinosauria	Saurischia	Sauropodomorpha	Quadrupedal striding	Herbivore	0.643	0.388	0.121	0.075	0.503	0.379	0.118	0.12	1.5177	1.121	1.227	1.174	1.237	1.353	0.525	1.094	5.305	8.582	4.249	4.187	1.20E+01
Panthera_leo	Extant	Mammalia	Carnivora	Felidae	Quadrupedal striding	Carnivore	0.762	0.711	0.538	0.253	0.698	0.78	0.275	0.241	2.031	1.994	2.264	2.129	0.897	1.018	0.703	1.135	1.415	3.008	2.54	2.894	5.33E-02
Panthera_pardus	Extant	Mammalia	Carnivora	Felidae	Quadrupedal striding	Carnivore	0.855	0.772	0.57	0.253	0.744	0.802	0.314	0.224	2.283	2.085	2.449	2.267	0.932	1.095	0.79	1.175	1.5	3.386	2.367	3.317	2.33E-02
Panthera_tigris	Extant	Mammalia	Carnivora	Felidae	Quadrupedal striding	Carnivore	0.79	0.716	0.494	0.245	0.705	0.759	0.31	0.229	2.274	2.003	2.245	2.124	1.013	1.135	0.787	1.121	1.6	3.225	2.275	3.081	8.49E-02
Paracerathrium_tianshanensis	Extinct	Mammalia	Perissodactyla	Hyracodontidae	Quadrupedal striding	Herbivore	0.611	0.408	0.369	0.285	0.473	0.468	0.331	0.173	1.5932	1.446	1.673	1.56	0.952	1.102	0.551	1.158	1.656	2.142	1.427	2.737	7.27E+00
Passer_domesticus	Extant	Aves	Passeriformes	Passeridae	Active flight	Omnivore	0.662	1.011	0.657	0.579	0.636	0.776	0.413	0.323	1.189	2.149	2.91	2.53	0.409	0.553	0.412	1.354	1.008	1.143	1.54	1.968	2.16E-05
Patagosaurus	Extinct	Dinosauria	Saurischia	Sauropodomorpha	Quadrupedal striding	Herbivore	0.662	0.473	0.183	0.092	0.49	0.412	0.072	0.082	1.368	1.056	1.41	1.233	1.077	1.169	0.526	1.085	3.616	7.154	3.172	2.008	8.58E+00
Pecari_tajacu	Extant	Mammalia	Artiodactlya	Tayassuidae	Quadrupedal striding	Omnivore	0.623	0.626	0.434	0.268	0.515	0.553	0.302	0.265	1.824	1.636	1.95	1.793	0.935	1.115	0.631	1.192	1.435	2.324	1.703	1.944	1.95E-02
Pelecanus_occidentalis	Extant	Aves	Pelicaniformes	Pelecanidae	Soaring	Piscivore	0.514	0.7	0.463	0.722	1.609	1.919	0.739	0.241	1.139	4.507	2.4	3.453	0.475	0.253	0.394	0.532	1.109	0.711	2.177	6.688	5.68E-03
Pelecanus_onocrotalus	Extant	Aves	Pelecaniformes	Pelecanidae	Soaring	Piscivore	0.482	0.799	0.52	0.47	1.335	1.644	0.617	0.475	1.293	4.071	2.27	3.171	0.57	0.318	0.447	0.558	0.926	1.025	2.163	2.811	7.51E-03
Peltophryne_guentheri	Extant	Amphibia	Anuran	Bufonidae	Saltatorial	Insectivore	0.769	0.842	0.44	0.584	0.752	0.541	0.301	0.178	1.829	1.772	2.635	2.204	0.694	1.032	0.633	1.487	1.746	1.315	2.499	4.234	1.44E-05
Pelusios_castaneus	Extant	Reptilia	Testudines	Pelomedusidae	Semi aquatic	Carnivore	0.393	0.271	0.142	0.098	0.348	0.196	0.136	0.097	1.073	0.777	0.904	0.841	1.187	1.381	0.371	1.163	2.774	3.998	2.557	3.597	2.44E-04
Pengornis_houi	Extinct	Dinosauria	Saurischia	Theropoda	Bipedal striding	Carnivore	1.228	0.962	0.512	0.716	1.269	1.474	0.614	0.307	1.146	3.664	3.418	3.541	0.335	0.313	0.397	0.933	2.4	1.714	2.067	4.133	1.06E-04
Phascolarctos_cinereus	Extant	Mammalia	Diprotodontia	Phascolarctidae	Arboreal	Herbivore	0.755	0.62	0.276	0.23	0.618	0.734	0.297	0.263	2.235	1.912	1.881	1.897	1.188	1.169	0.773	0.984	2.732	3.278	2.08	2.345	4.60E-03
Phascolonus_gigas	Extinct	Mammalia	Diprotodontia	Vombatidae	Scansorial	Herbivore	0.515	0.304	0.313	0.166	0.372	0.34	0.165	0.082	2.165	0.959	1.298	1.129	1.668	2.257	0.749	1.354	1.644	3.103	2.262	4.543	2.29E-01
Philautus_surdus	Extant	Amphibia	Anuran	Rhacophoridae	Arboreal	Insectivore	1.266	1.386	0.698	0.685	0.658	0.494	0.35	0.307	1.606	1.809	4.036	2.922	0.398	0.888	0.556	2.231	1.814	1.848	1.88	2.143	1.49E-06
Phodopus_roborovskii	Extant	Mammalia	Rodentia	Cricetidae	Fossorial	Omnivore	0.658	0.768	0.339	0.172	0.53	0.636	0.197	0.159	1.899	1.521	1.937	1.729	0.98	1.248	0.657	1.273	1.943	3.827	2.697	3.329	1.33E-05
Phoenicopterus_roseus	Extant	Aves	Phoenicopteriformes	Phoenicopteridae	Active flight	Carnivore	0.495	1.913	1.677	0.653	1.486	1.517	0.596	0.34	1.711	3.938	4.739	4.339	0.361	0.435	0.592	1.203	0.295	0.758	2.494	4.377	2.19E-03
Phrynobatrachus_krefftii	Extant	Amphibia	Anuran	Phrynobatrachidae	Saltatorial	Insectivore	1.194	1.264	0.533	0.828	0.689	0.395	0.297	0.189	1.543	1.57	3.818	2.694	0.404	0.983	0.534	2.432	2.241	1.441	2.319	3.644	3.20E-06
Phrynosoma_cornutum	Extant	Reptilia	Squamata	Phrynosomatidae	Quadrupedal striding	Insectivore	0.55	0.542	0.362	0.205	0.559	0.435	0.198	0.158	1.605	1.35	1.66	1.505	0.967	1.189	0.555	1.229	1.519	2.679	2.82	3.545	3.00E-05
Phrynosoma_mccalli	Extant	Reptilia	Squamata	Phrynosomatidae	Quadrupedal striding	Insectivore	0.672	0.555	0.346	0.342	0.544	0.476	0.249	0.286	2.081	1.555	1.914	1.735	1.087	1.338	0.72	1.231	1.94	1.963	2.179	1.903	7.81E-06
Phyllobates_bicolor	Extant	Amphibia	Anuran	Dendrobatidae	Saltatorial	Carnivore	1.094	1.249	0.693	0.776	0.863	0.573	0.334	0.197	1.556	1.967	3.813	2.89	0.408	0.791	0.538	1.938	1.578	1.411	2.584	4.374	3.24E-06
Picus_viridis	Extant	Aves	Piciformes	Picidae	Active flight	Insectivore	0.651	0.908	0.428	0.582	0.822	0.771	0.325	0.291	1.439	2.209	2.569	2.389	0.56	0.651	0.498	1.163	1.52	1.118	2.526	2.824	1.83E-04
Pipa_parva	Extant	Amphibia	Anuran	Pipidae	Aquatic	Carnivore	0.968	1.011	0.571	1.055	0.464	0.313	0.302	0.163	1.564	1.241	3.605	2.423	0.434	1.26	0.541	2.904	1.696	0.918	1.538	2.855	2.63E-06
Plateosaurus_Engelhardti	Extinct	Dinosauria	Saurischia	Sauropodomorpha	Bipedal striding	Herbivore	0.702	0.612	0.252	0.386	0.449	0.25	0.15	0.175	1.862	1.024	1.951	1.487	0.954	1.818	0.644	1.906	2.787	1.818	2.985	2.561	5.04E-01
Platygonus_leptorhinus	Extinct	Mammalia	Artiodactyla	Tayassuidae	Quadrupedal striding	Herbivore	0.538	0.54	0.508	0.249	0.535	0.627	0.325	0.224	1.969	1.711	1.834	1.772	1.074	1.151	0.681	1.072	1.06	2.163	1.649	2.391	4.68E-02
Platymantis_polillensis	Extant	Amphibia	Anuran	Ceratobatrachidae	Arboreal	Insectivore	1.212	1.386	0.717	0.738	0.709	0.472	0.287	0.306	1.583	1.774	4.052	2.913	0.391	0.893	0.548	2.284	1.69	1.643	2.469	2.317	5.59E-07
Pogona_vitticeps	Extant	Reptilia	Squamata	Agamidae	Scansorial	Omnivore	0.545	0.519	0.27	0.217	0.442	0.484	0.154	0.224	2.024	1.304	1.551	1.427	1.305	1.552	0.7	1.189	2.022	2.515	2.869	1.979	2.17E-04
Pongo_abelii	Extant	Mammalia	Primates	Hominidae	Arboreal	Herbivore	0.811	0.726	0.486	0.475	0.996	0.984	0.402	0.498	1.367	2.88	2.497	2.688	0.548	0.475	0.473	0.867	1.669	1.706	2.479	1.998	3.14E-02
Poyntonia_paludicola	Extant	Amphibia	Anuran	Pyxicephalidae	Saltatorial	Insectivore	0.971	1.003	0.553	0.827	0.654	0.457	0.362	0.301	1.633	1.774	3.355	2.564	0.487	0.92	0.565	1.891	1.757	1.174	1.805	2.174	7.91E-07
Probreviceps_macrodactylus	Extant	Amphibia	Anuran	Brevicipitidae	Fossorial	Insectivore	0.852	0.849	0.475	0.521	0.643	0.534	0.282	0.154	1.722	1.613	2.696	2.154	0.638	1.068	0.596	1.672	1.791	1.635	2.277	4.185	7.09E-06
Procavia_capensis	Extant	Mammalia	Hyracoidea	Procaviidae	Scansorial	Herbivore	0.6	0.533	0.341	0.171	0.547	0.489	0.209	0.113	2.234	1.357	1.645	1.501	1.358	1.646	0.773	1.212	1.759	3.512	2.613	4.848	1.94E-03
Proceratophrys_boiei	Extant	Amphibia	Anuran	Leptodactylidae	Saltatorial	Insectivore	0.809	0.793	0.404	0.515	0.695	0.559	0.318	0.178	1.362	1.75	2.521	2.136	0.54	0.778	0.471	1.44	2.001	1.569	2.185	3.911	9.33E-06
Procyon_lotor	Extant	Mammalia	Carnivora	Procyonidae	Scansorial	Omnivore	0.792	0.896	0.566	0.177	0.879	0.828	0.289	0.187	2.046	2.184	2.432	2.308	0.841	0.937	0.708	1.114	1.399	4.472	3.036	4.693	3.26E-03
Protoceratops_andrewsi	Extinct	Dinosauria	Ornithischia	Ceratopsidae	Quadrupedal striding	Herbivore	0.575	0.629	0.318	0.234	0.496	0.354	0.133	0.14	1.201	1.123	1.756	1.44	0.684	1.07	0.416	1.563	1.811	2.46	3.728	3.545	6.30E-02
Pseudacris_ornata	Extant	Amphibia	Anuran	Hylidae	Fossorial	Insectivore	1.029	1.122	0.683	0.828	0.664	0.503	0.342	0.208	1.706	1.717	3.661	2.689	0.466	0.993	0.59	2.132	1.507	1.242	1.941	3.187	1.36E-06
Pteronotus_parnellii	Extant	Mammalia	Chiroptera	Mormoopidae	Active flight	Insectivore	0.902	0.882	0.291	0.237	1.345	2.442	2.185	0.969	1.394	6.94	2.311	4.626	0.603	0.201	0.482	0.333	3.103	3.807	0.616	1.388	8.74E-06
Puma_yagouaroundi	Extant	Mammalia	Carnivora	Felidae	Quadrupedal striding	Carnivore	0.74	0.687	0.569	0.245	0.565	0.484	0.294	0.227	2.523	1.569	2.24	1.905	1.126	1.607	0.873	1.427	1.301	3.025	1.923	2.486	3.69E-03
Pyxicephalus_adspersus	Extant	Amphibia	Anuran	Pyxicephalidae	Fossorial	Carnivore	0.766	0.765	0.343	0.498	0.588	0.363	0.275	0.105	1.141	1.331	2.373	1.852	0.481	0.857	0.395	1.783	2.232	1.539	2.139	5.574	1.08E-04
Rana_clamitans	Extant	Amphibia	Anuran	Ranidae	Saltatorial	Carnivore	1.069	1.275	0.588	0.905	0.629	0.411	0.316	0.198	1.661	1.554	3.836	2.695	0.433	1.069	0.575	2.468	1.818	1.181	1.991	3.183	1.24E-05
Rangifer_tarandus	Extant	Mammalia	Artiodactyla	Cervidae	Quadrupedal striding	Herbivore	0.492	0.547	0.593	0.221	0.397	0.512	0.386	0.222	1.695	1.517	1.853	1.685	0.914	1.117	0.586	1.222	0.829	2.23	1.03	1.787	2.26E-01
Ranodon_sibiricus	Extant	Amphibia	Caudata	Hynobiidae	Semi aquatic	Carnivore	0.455	0.343	0.357	0.266	0.55	0.339	0.226	0.155	2.546	1.27	1.42	1.345	1.792	2.004	0.881	1.118	1.275	1.712	2.429	3.55	1.22E-05
Rapetosaurus_krausei	Extinct	Dinosauria	Saurischia	Sauropodomorpha	Quadrupedal striding	Herbivore	0.633	0.436	0.154	0.171	0.457	0.351	0.104	0.105	1.511	1.016	1.394	1.205	1.084	1.487	0.523	1.372	4.109	3.705	4.41	4.368	1.04E+00
Rattus_rattus	Extant	Mammalia	Rodentia	Muridae	Fossorial	Omnivore	0.619	0.711	0.501	0.265	0.503	0.591	0.202	0.165	2.136	1.461	2.095	1.778	1.02	1.462	0.739	1.434	1.236	2.339	2.486	3.041	1.91E-04
Rhampholeon_brevicaudatus	Extant	Reptilia	Squamata	Chamaeleonidae	Scansorial	Insectivore	0.586	0.492	0.238	0.156	0.617	0.588	0.25	0.146	2.321	1.6	1.471	1.536	1.577	1.45	0.803	0.92	2.46	3.747	2.469	4.23	2.18E-06
Rhea_americana	Extant	Aves	Struthioniformes	Rheidae	Bipedal striding	Omnivore	0.748	1.121	1.055	0.423	0.933	0.721	0.197	0.182	1.308	2.034	3.347	2.69	0.391	0.643	0.453	1.646	0.709	1.77	4.737	5.129	1.75E-02
Rhinoderma_darwinii	Extant	Amphibia	Anuran	Cycloramphidae	Saltatorial	Insectivore	1.021	1.124	0.621	0.754	0.619	0.448	0.259	0.205	1.664	1.532	3.52	2.526	0.473	1.086	0.576	2.298	1.644	1.355	2.387	3.013	6.50E-07
Rhinophrynus_dorsalis	Extant	Amphibia	Anuran	Rhinophrynidae	Fossorial	Insectivore	0.789	0.667	0.339	0.78	0.58	0.383	0.323	0.095	1.446	1.381	2.575	1.978	0.562	1.047	0.501	1.865	2.327	1.011	1.799	6.079	4.95E-06
Rhyacotriton_olympicus	Extant	Amphibia	Caudata	Rhyacotritonidae	Semi aquatic	Insectivore	0.449	0.256	0.31	0.194	0.427	0.228	0.268	0.172	2.855	1.095	1.209	1.152	2.361	2.608	0.988	1.105	1.447	2.311	1.593	2.475	1.04E-06
Rhynchonycteris_naso	Extant	Mammalia	Chiroptera	Emballonuridae	Active flight	Insectivore	0.709	0.657	0.178	0.198	1.12	1.887	1.539	0.455	1.309	5	1.741	3.371	0.752	0.262	0.453	0.348	3.989	3.576	0.728	2.464	4.27E-06
Rousettus_aegyptiacus	Extant	Mammalia	Chiroptera	Pteropodidae	Active flight	Herbivore	0.617	0.873	0.204	0.279	1.209	1.995	1.399	1.498	1.705	6.101	1.972	4.037	0.865	0.28	0.59	0.323	3.022	2.212	0.865	0.807	1.03E-04
Sacalia_quadriocellata	Extant	Reptilia	Testudines	Geomydidae	Semi aquatic	Omnivore	0.393	0.292	0.181	0.189	0.376	0.218	0.141	0.166	1.332	0.901	1.056	0.979	1.261	1.477	0.461	1.171	2.171	2.079	2.672	2.27	2.23E-04
Sagittarius_serpentarius	Extant	Aves	Accipitriformes	Sagittariidae	Bipedal striding	Carnivore	0.69	1.95	1.91	0.478	1.163	1.324	0.568	0.443	1.24	3.499	5.029	4.264	0.247	0.355	0.429	1.437	0.361	1.443	2.048	2.625	3.38E-03
Sagunius_oedipus	Extant	Mammalia	Primates	Callitrichidae	Arboreal	Omnivore	0.921	0.949	0.6	0.386	0.694	0.786	0.202	0.322	1.946	2.004	2.856	2.43	0.681	0.971	0.673	1.426	1.536	2.386	3.434	2.156	3.41E-04
Saimiri_sciureus	Extant	Mammalia	Primates	Cebidae	Arboreal	Omnivore	1.037	0.979	0.357	0.154	0.826	0.867	0.247	0.157	2.239	2.097	2.527	2.312	0.886	1.068	0.775	1.205	2.9	6.742	3.35	5.25	4.83E-04
Sauroctonus_parringtoni	Extinct	Mammalia	Therapsida	Gorgonopsidae	Quadrupedal striding	Carnivore	0.634	0.456	0.292	0.235	0.52	0.421	0.253	0.311	2.04	1.505	1.617	1.561	1.262	1.355	0.706	1.074	2.17	2.701	2.056	1.675	2.92E-02
Sciuridae_sp	Extant	Mammalia	Rodentia	Sciuridae	Scansorial	Omnivore	0.733	0.836	0.517	0.267	0.499	0.6	0.169	0.208	2.773	1.476	2.354	1.915	1.178	1.879	0.96	1.595	1.418	2.743	2.948	2.399	1.91E-04
Sciurocheirus_alleni	Extant	Mammalia	Primates	Galagidae	Arboreal	Omnivore	0.952	1.136	0.854	0.396	0.571	0.869	0.196	0.338	1.743	1.975	3.339	2.657	0.522	0.883	0.603	1.691	1.115	2.403	2.905	1.689	2.17E-05
Selasphorus_sasin	Extant	Aves	Apodiformes	Trochilidae	Active flight	Omnivore	0.566	0.81	0.338	0.247	0.332	0.322	0.391	0.586	1.172	1.631	1.962	1.796	0.597	0.718	0.405	1.203	1.675	2.29	0.85	0.567	3.38E-06
Setifer_setosus	Extant	Mammalia	Afrotheria	Tenrecidae	Quadrupedal striding	Omnivore	0.554	0.58	0.299	0.199	0.497	0.544	0.22	0.185	2.135	1.446	1.632	1.539	1.308	1.476	0.739	1.128	1.851	2.785	2.258	2.678	1.00E-04
Seychellophryne_gardineri	Extant	Amphibia	Anuran	Sooglossidae	Saltatorial	Insectivore	0.969	1.076	0.776	0.561	0.678	0.513	0.21	0.098	1.526	1.5	3.382	2.441	0.451	1.018	0.528	2.255	1.249	1.729	3.229	6.894	7.40E-08
Shinisaurus_crocodilurus	Extant	Reptilia	Squamata	Shinisauridae	Semi aquatic	Carnivore	0.453	0.404	0.235	0.352	0.417	0.312	0.191	0.236	2.554	1.157	1.444	1.3	1.769	2.208	0.884	1.248	1.924	1.287	2.186	1.765	5.42E-05
Shunosaurus_lii	Extinct	Dinosauria	Saurischia	Sauropodomorpha	Quadrupedal striding	Herbivore	0.652	0.554	0.197	0.147	0.483	0.399	0.13	0.123	1.712	1.135	1.549	1.342	1.105	1.508	0.592	1.365	3.313	4.437	3.724	3.928	2.51E+00
Sitana_ponticeriana	Extant	Reptilia	Squamata	Agamidae	Quadrupedal striding	Omnivore	0.333	0.381	0.21	0.147	0.243	0.2	0.093	0.12	0.775	0.656	1.071	0.863	0.724	1.183	0.268	1.633	1.59	2.274	2.608	2.024	2.64E-05
Smilodon_floridanus	Extinct	Mammalia	Carnivora	Felidae	Quadrupedal striding	Carnivore	0.781	0.593	0.417	0.225	0.636	0.713	0.202	0.2	2.071	1.751	2.015	1.883	1.028	1.183	0.717	1.151	1.873	3.473	3.143	3.182	1.01E-01
Sooglossus_sechellensis	Extant	Amphibia	Anuran	Sooglossidae	Saltatorial	Insectivore	1.038	1.087	0.748	0.632	0.62	0.511	0.186	0.136	1.493	1.453	3.505	2.479	0.426	1.028	0.517	2.413	1.388	1.644	3.33	4.563	2.95E-07
Sorex_monticolus	Extant	Mammalia	Eulipotyphla	Soricidae	Quadrupedal striding	Insectivore	0.51	0.864	0.493	0.246	0.369	0.619	0.196	0.198	1.94	1.382	2.112	1.747	0.918	1.404	0.671	1.528	1.033	2.075	1.883	1.857	2.25E-06
Spea_multiplicata	Extant	Amphibia	Anuran	Scaphiopodidae	Fossorial	Insectivore	1.047	0.915	0.447	0.772	0.79	0.565	0.382	0.099	1.664	1.836	3.181	2.509	0.523	0.906	0.576	1.732	2.345	1.357	2.067	7.963	7.02E-06
Spelaeophyrne_methneri	Extant	Amphibia	Anuran	Brevicipitidae	Fossorial	Insectivore	0.799	0.642	0.398	0.441	0.648	0.447	0.273	0.185	1.758	1.554	2.281	1.917	0.771	1.132	0.608	1.468	2.009	1.811	2.369	3.493	2.06E-06
Spheniscus_humboldti	Extant	Aves	Sphenisciformes	Spheniscidae	Semi aquatic	Piscivore	0.692	1.054	0.302	0.864	0.575	0.434	0.323	0.376	1.44	1.707	2.912	2.31	0.494	0.843	0.498	1.706	2.287	0.8	1.782	1.527	1.96E-03
Sphenodon_punctatus	Extant	Reptilia	Rhynchocephalia	Sphenodontidae	Fossorial	Carnivore	0.514	0.425	0.376	0.293	0.512	0.43	0.213	0.38	1.828	1.537	1.608	1.572	1.137	1.19	0.633	1.047	1.365	1.756	2.403	1.347	3.51E-04
Spilogale_gracilis_microrhina	Extant	Mammalia	Carnivora	Mephitidae	Scansorial	Omnivore	0.625	0.706	0.364	0.187	0.543	0.578	0.174	0.219	2.232	1.515	1.882	1.699	1.186	1.473	0.772	1.242	1.716	3.338	3.115	2.476	3.71E-04
Stahleckeria_potens	Extinct	Mammalia	Therapsida	Stahleckeriidae	Quadrupedal striding	Herbivore	0.441	0.275	0.126	0.186	0.417	0.465	0.146	0.197	1.542	1.224	1.027	1.126	1.501	1.26	0.534	0.839	3.503	2.367	2.854	2.117	1.25E+00
Staurikosaurus_pricei	Extinct	Dinosauria	Saurischia	Herrerasauridae	Bipedal striding	Carnivore	0.889	0.99	0.469	0.448	0.392	0.392	0.174	0.246	1.62	1.204	2.795	2	0.579	1.346	0.56	2.322	1.897	1.982	2.256	1.59	1.45E-02
Stegosaurus_indet	Extinct	Dinosauria	Ornithischia	Stegosauridae	Quadrupedal striding	Herbivore	0.791	0.497	0.13	0.064	0.41	0.404	0.085	0.061	1.475	0.961	1.482	1.221	0.995	1.535	0.51	1.542	6.091	12.311	4.822	6.732	8.64E-01
Stegosaurus_stenops	Extinct	Dinosauria	Ornithischia	Stegosauridae	Quadrupedal striding	Herbivore	0.772	0.428	0.121	0.077	0.416	0.367	0.102	0.066	1.765	0.952	1.397	1.175	1.263	1.854	0.611	1.468	6.382	10.004	4.075	6.326	2.21E+00
Stenaulerhynchus_stockleyi	Extinct	Reptilia	Rhynchosauria	Rhynchosauridae	Quadrupedal striding	Herbivore	0.44	0.484	0.229	0.178	0.374	0.27	0.152	0.139	1.64	0.936	1.331	1.133	1.232	1.753	0.568	1.423	1.916	2.471	2.46	2.682	5.02E-02
Strix_aluco	Extant	Aves	Strigiformes	Strigidae	Active flight	Carnivore	0.856	1.173	0.693	0.535	1.185	1.346	0.595	0.479	1.373	3.605	3.257	3.431	0.422	0.381	0.475	0.903	1.236	1.599	1.992	2.471	3.48E-04
Strix_varia	Extant	Aves	Strigiformes	Strigidae	Active flight	Carnivore	0.82	1.187	0.612	0.479	1.114	1.283	0.581	0.432	1.344	3.411	3.099	3.255	0.434	0.394	0.465	0.908	1.339	1.711	1.918	2.577	6.64E-04
Struthio_camelus	Extant	Aves	Struthioniformes	Struthionidae	Bipedal striding	Herbivore	0.677	1.186	0.978	0.471	0.347	0.72	0.311	0.257	1.849	1.635	3.312	2.474	0.558	1.131	0.64	2.026	0.692	1.436	1.115	1.354	1.00E-01
Struthiomimus_altus	Extinct	Dinosauria	Saurischia	Therapoda	Bipedal striding	Omnivore	0.924	1.012	0.562	0.478	0.603	0.51	0.217	0.157	1.53	1.487	2.976	2.232	0.514	1.029	0.529	2.001	1.645	1.934	2.783	3.845	3.41E-01
Stumpffia_pygmaea_	Extant	Amphibia	Anuran	Microhylidae	Saltatorial	Insectivore	1.004	0.979	0.64	0.56	0.556	0.444	0.179	0.083	1.691	1.262	3.182	2.222	0.531	1.339	0.585	2.521	1.569	1.793	3.109	6.679	5.91E-08
Suricata_suricata	Extant	Mammalia	Carnivora	Herpestidae	Fossorial	Carnivore	0.634	0.729	0.477	0.243	0.58	0.678	0.268	0.338	2.053	1.864	2.083	1.973	0.985	1.101	0.71	1.117	1.327	2.609	2.161	1.714	6.30E-04
Sus_scrofa	Extant	Mammalia	Artidoactyla	Suidae	Quadrupedal striding	Omnivore	0.558	0.556	0.403	0.218	0.505	0.516	0.262	0.134	1.681	1.417	1.734	1.575	0.969	1.186	0.582	1.224	1.385	2.564	1.929	3.759	7.86E-02
Symphalangus_syndactylus	Extant	Mammalia	Primates	Hylobatidae	Arboreal	Omnivore	0.986	0.842	0.465	0.269	1.249	1.453	0.409	0.43	1.562	3.542	2.563	3.052	0.609	0.441	0.54	0.724	2.119	3.664	3.051	2.906	8.02E-03
Syncope_antenori	Extant	Amphibia	Anuran	Microhylidae	Saltatorial	Insectivore	1.005	1.081	0.743	0.547	0.659	0.557	0.193	0.084	1.616	1.492	3.375	2.434	0.479	1.083	0.559	2.262	1.353	1.838	3.422	7.871	1.08E-07
Szechuanosaurus_campi	Extinct	Dinosauria	Saurischia	Theropoda	Bipedal striding	Carnivore	0.715	0.79	0.411	0.283	0.344	0.261	0.095	0.287	1.724	0.986	2.199	1.592	0.784	1.748	0.596	2.229	1.738	2.523	3.63	1.198	4.95E-01
Tachyglossus_aculeatus	Extant	Mammalia	Monotremata	Tachyglossidae	Fossorial	Insectivore	0.5	0.552	0.154	0.114	0.467	0.688	0.201	0.213	1.828	1.569	1.32	1.445	1.384	1.165	0.633	0.842	3.234	4.377	2.328	2.188	1.55E-03
Tadarida_midus	Extant	Mammalia	Chiroptera	Molossidae	Active flight	Insectivore	0.614	0.611	0.214	0.174	1.1	1.749	1.698	0.961	1.524	5.508	1.613	3.561	0.944	0.277	0.527	0.293	2.866	3.527	0.648	1.145	3.10E-05
Takydromus_sexlineatus	Extant	Reptilia	Squamata	Lacertidae	Arboreal	Insectivore	0.631	0.488	0.449	0.496	0.551	0.444	0.276	0.319	2.362	1.59	2.064	1.827	1.145	1.486	0.817	1.298	1.406	1.272	1.995	1.73	1.19E-06
Tamandua_mexicana	Extant	Mammalia	Pilosa	Myrmecophagidae	Arboreal	Insectivore	0.684	0.638	0.506	0.211	0.672	0.689	0.299	0.386	2.064	2.046	2.04	2.043	1.012	1.009	0.714	0.997	1.351	3.247	2.246	1.739	1.36E-03
Tapirus_indicus	Extant	Mammalia	Perissodactyla	Tapiridae	Quadrupedal striding	Herbivore	0.624	0.495	0.374	0.182	0.444	0.542	0.288	0.218	2.021	1.492	1.676	1.584	1.206	1.355	0.699	1.124	1.67	3.422	1.54	2.033	1.72E-01
Tapirus_terrestris	Extant	Mammalia	Perissodactyla	Tapiridae	Quadrupedal striding	Herbivore	0.59	0.476	0.483	0.157	0.452	0.573	0.293	0.145	1.871	1.463	1.705	1.584	1.098	1.279	0.648	1.165	1.22	3.765	1.54	3.11	7.77E-02
Tarsius_syrichta	Extant	Mammalia	Primates	Tarsiidae	Arboreal	Carnivore	1.322	1.352	0.625	0.58	0.727	0.976	0.285	0.517	1.869	2.505	3.879	3.192	0.482	0.746	0.647	1.549	2.114	2.277	2.55	1.408	6.93E-05
Telmatobius_thompsoni	Extant	Amphibia	Anuran	Telmatobiidae	Semi aquatic	Carnivore	1.066	1.095	0.541	0.853	0.715	0.48	0.351	0.185	1.739	1.731	3.554	2.643	0.489	1.005	0.602	2.054	1.972	1.25	2.036	3.869	1.55E-05
Tenontosaurus_tilletti	Extinct	Dinosauria	Ornithischia	Ornithipoda	Quadrupedal striding	Herbivore	0.676	0.724	0.284	0.275	0.549	0.421	0.148	0.094	1.754	1.212	1.958	1.585	0.896	1.447	0.607	1.616	2.382	2.459	3.707	5.846	6.17E-01
Tetragonias_njalilus	Extinct	Mammalia	Therapsida	-	Quadrupedal striding	Herbivore	0.425	0.709	0.269	0.191	0.441	0.352	0.187	0.15	1.86	1.129	1.594	1.362	1.167	1.647	0.644	1.411	1.58	2.229	2.356	2.939	9.11E-02
Thoropa_taophora	Extant	Amphibia	Anuran	Cycloramphidae	Saltatorial	Insectivore	1.268	1.475	0.749	0.901	0.796	0.459	0.373	0.361	1.706	1.989	4.392	3.191	0.388	0.858	0.59	2.208	1.693	1.407	2.133	2.202	1.21E-05
Tomopterna_delandii	Extant	Amphibia	Anuran	Pyxicephalidae	Fossorial	Carnivore	0.908	0.918	0.48	0.75	0.634	0.386	0.327	0.125	1.479	1.472	3.056	2.264	0.484	1.005	0.512	2.077	1.894	1.211	1.939	5.095	5.10E-06
Toxodon_burmestei	Extinct	Mammalia	Notoungulata	Toxodontidae	Quadrupedal striding	Herbivore	0.547	0.314	0.204	0.108	0.456	0.445	0.174	0.097	1.503	1.172	1.173	1.173	1.281	1.283	0.52	1.001	2.676	5.062	2.612	4.693	1.10E+00
Tragulus_javanicus	Extant	Mammalia	Artiodactyla	Tragulidae	Quadrupedal striding	Herbivore	0.782	0.872	0.883	0.297	0.601	0.708	0.463	0.235	2.298	2.007	2.835	2.421	0.811	1.145	0.795	1.412	0.886	2.638	1.298	2.563	6.17E-04
Treron_sieboldii	Extant	Aves	Columbiformes	Columbidae	Active flight	Herbivore	0.615	0.845	0.296	0.426	0.762	0.903	0.583	0.432	1.17	2.68	2.181	2.43	0.536	0.436	0.405	0.814	2.079	1.443	1.307	1.762	1.53E-04
Triaenops_afer	Extant	Mammalia	Chiroptera	Hipposideridae	Active flight	Insectivore	0.841	0.827	0.184	0.18	1.371	2.342	1.729	0.837	1.35	6.278	2.033	4.156	0.664	0.215	0.467	0.324	4.563	4.679	0.793	1.638	9.52E-06
Triceratops_elatus	Extinct	Dinosauria	Ornithischia	Ceratopsidae	Quadrupedal striding	Herbivore	0.62	0.421	0.173	0.149	0.45	0.31	0.11	0.138	1.639	1.008	1.362	1.185	1.203	1.626	0.567	1.352	3.587	4.168	4.098	3.269	4.68E+00
Trichobatrachus_robustus	Extant	Amphibia	Anuran	Arthroleptidae	Saltatorial	Carnivore	1.062	1.115	0.483	0.727	0.679	0.496	0.351	0.213	1.863	1.738	3.387	2.563	0.55	1.072	0.645	1.948	2.201	1.46	1.936	3.194	2.01E-05
Trichoglossus_moluccanus	Extant	Aves	Psittaciformes	Psittaculidae	Active flight	Herbivore	0.654	0.989	0.294	0.587	0.798	0.752	0.553	0.305	1.391	2.407	2.524	2.466	0.551	0.578	0.481	1.048	2.222	1.115	1.443	2.614	7.59E-05
Trilophosaurus_buettneri	Extinct	Reptilia	Trilophosauria	Trilophosauridae	Quadrupedal striding	Herbivore	0.762	0.641	0.351	0.349	0.597	0.526	0.236	0.334	1.791	1.692	2.104	1.898	0.852	1.058	0.62	1.243	2.169	2.183	2.533	1.786	2.46E-02
Triprion_petasatus	Extant	Amphibia	Anuran	Hylidae	Saltatorial	Insectivore	1.183	1.262	0.639	0.78	0.738	0.467	0.366	0.237	2.042	1.807	3.863	2.835	0.529	1.13	0.707	2.138	1.851	1.516	2.017	3.117	3.49E-06
Triturus_cristatus	Extant	Amphibia	Caudata	Salamandridae	Semi aquatic	Carnivore	0.408	0.308	0.361	0.204	0.498	0.31	0.309	0.298	2.885	1.415	1.281	1.348	2.252	2.038	0.998	0.905	1.133	1.997	1.609	1.672	5.35E-06
Tyrannosaurus_rex	Extinct	Dinosauria	Saurischia	Theropoda	Bipedal striding	Carnivore	0.691	0.645	0.336	0.341	0.468	0.264	0.15	0.179	1.438	1.061	2.013	1.537	0.715	1.355	0.498	1.897	2.06	2.026	3.122	2.618	5.76E+00
Tyto_alba	Extant	Aves	Strigiformes	Tytonidae	Active flight	Carnivore	0.806	1.365	0.921	0.477	1.233	1.407	0.733	0.519	1.336	3.893	3.569	3.731	0.374	0.343	0.462	0.917	0.876	1.691	1.681	2.374	2.26E-04
Uperodon_systoma	Extant	Amphibia	Anuran	Microhylidae	Fossorial	Insectivore	0.923	0.819	0.442	0.758	0.652	0.524	0.369	0.203	1.544	1.748	2.942	2.345	0.525	0.883	0.534	1.683	2.088	1.218	1.766	3.214	8.53E-06
Uria_aalge	Extant	Aves	Charadriiformes	Alcidae	Active flight	Piscivore	0.626	1.138	0.507	0.635	1.099	0.84	0.621	0.512	1.672	3.072	2.905	2.989	0.576	0.544	0.579	0.946	1.236	0.987	1.769	2.144	3.60E-04
Uroplatus_fimbriatus	Extant	Reptilia	Squamata	Gekkonidae	Arboreal	Insectivore	0.979	0.727	0.351	0.297	0.675	0.598	0.194	0.262	2.431	1.729	2.354	2.041	1.033	1.406	0.841	1.361	2.787	3.301	3.491	2.581	7.88E-05
Ursus_arctos	Extant	Mammalia	Carnivora	Ursidae	Quadrupedal striding	Omnivore	0.693	0.607	0.356	0.209	0.634	0.669	0.24	0.256	1.845	1.8	1.865	1.832	0.989	1.025	0.638	1.036	1.946	3.321	2.638	2.473	8.37E-02
Ursus_maritimus	Extant	Mammalia	Carnivora	Ursidae	Quadrupedal striding	Carnivore	0.846	0.687	0.333	0.165	0.703	0.705	0.292	0.149	1.98	1.849	2.031	1.94	0.975	1.07	0.685	1.098	2.54	5.112	2.411	4.722	1.10E-01
Varanus_prasinus	Extant	Reptilia	Squamata	Varanidae	Arboreal	Carnivore	0.708	0.528	0.356	0.449	0.689	0.599	0.237	0.329	2.989	1.854	2.042	1.948	1.464	1.612	1.034	1.101	1.991	1.576	2.91	2.093	1.39E-04
Varanus_salvator	Extant	Reptilia	Squamata	Varanidae	Semi aquatic	Carnivore	0.474	0.392	0.348	0.302	0.371	0.397	0.187	0.288	2.452	1.243	1.515	1.379	1.618	1.972	0.849	1.219	1.362	1.569	1.982	1.285	1.94E-02
Varecia_variegata	Extant	Mammalia	Primates	Lemuridae	Arboreal	Herbivore	1.169	0.937	0.633	0.39	0.853	0.83	0.228	0.375	2.545	2.286	3.13	2.708	0.813	1.113	0.881	1.369	1.845	2.996	3.748	2.274	6.73E-03
Velociraptor_mongoliensis	Extinct	Dinosauria	Saurischia	Theropoda	Bipedal striding	Carnivore	1.152	1.264	0.585	0.722	0.884	0.604	0.38	0.772	1.911	2.64	3.723	3.181	0.513	0.724	0.661	1.41	1.968	1.595	2.328	1.145	3.92E-03
Vombatus_ursinus	Extant	Mammalia	Diprotodontia	Vombatidae	Fossorial	Herbivore	0.624	0.489	0.252	0.17	0.426	0.625	0.126	0.165	1.975	1.342	1.535	1.439	1.287	1.471	0.683	1.143	2.475	3.674	3.38	2.577	8.90E-03
Vulpes_vulpes	Extant	Mammalia	Carnivora	Canidae	Quadrupedal striding	Omnivore	0.814	0.928	0.661	0.229	0.701	0.793	0.325	0.201	2.208	2.021	2.632	2.326	0.839	1.093	0.764	1.302	1.23	3.549	2.154	3.481	4.42E-03
Wallabia	Extant	Mammalia	Diprotodontia	Macropodidae	Saltatorial	Herbivore	0.816	1.124	0.607	0.409	0.332	0.535	0.157	0.137	1.727	1.161	2.956	2.058	0.584	1.487	0.597	2.546	1.345	1.995	2.109	2.422	8.34E-03
West_highland_white_terrier	Extant	Mammalia	Carnivora	Canidae	Quadrupedal striding	Carnivore	0.551	0.538	0.454	0.195	0.495	0.557	0.308	0.181	1.822	1.542	1.739	1.64	1.048	1.182	0.631	1.128	1.213	2.827	1.609	2.731	3.67E-03
Xenopus_clivii	Extant	Amphibia	Anuran	Pipidae	Aquatic	Carnivore	0.937	1.065	0.613	0.848	0.504	0.426	0.336	0.213	1.667	1.48	3.462	2.471	0.482	1.126	0.577	2.339	1.529	1.105	1.5	2.369	1.56E-06
Xenosaurus_rectocollaris	Extant	Reptilia	Squamata	Xenosauridae	Quadrupedal striding	Carnivore	0.603	0.404	0.275	0.214	0.528	0.332	0.196	0.345	2.253	1.401	1.495	1.448	1.507	1.608	0.78	1.067	2.196	2.821	2.695	1.53	1.50E-05
Yandusaurus_multidens	Extinct	Dinosauria	Ornithischia	Yandusaurus	Bipedal striding	Herbivore	0.722	0.916	0.55	0.415	0.564	0.415	0.139	0.197	1.75	1.314	2.603	1.959	0.672	1.332	0.606	1.981	1.313	1.738	4.071	2.863	8.48E-03
Yangchuanosaurus_hepingensis	Extinct	Dinosauria	Saurischia	Theropoda	Bipedal striding	Carnivore	0.748	0.846	0.354	0.41	0.446	0.251	0.164	0.255	1.677	1.117	2.358	1.737	0.711	1.502	0.58	2.112	2.112	1.823	2.716	1.751	1.74E+00
Yixianornis_grabaui	Extinct	Dinosauria	Saurischia	Theropoda	Active flight	Carnivore	0.837	1.088	0.544	0.732	1.025	1.088	0.544	0.627	1.61	3.284	3.2	3.242	0.503	0.49	0.557	0.975	1.538	1.143	1.885	1.633	9.97E-05
Zachaenus_parvulus	Extant	Amphibia	Anuran	Cycloramphidae	Saltatorial	Insectivore	0.92	0.888	0.52	0.571	0.572	0.375	0.239	0.122	1.436	1.308	2.898	2.103	0.495	1.097	0.497	2.215	1.768	1.612	2.4	4.686	1.55E-06
