# Supplementary material for: Body size, shape and ecology in tetrapods
Source: Nat Commun. 2022 Jul 27;13:4340. doi: 10.1038/s41467-022-32028-2 (PMC9329317; doi:10.1038/s41467-022-32028-2)
Supplement: Supplementary file 4 — Supplementary Code 1-4 [file 41467_2022_32028_MOESM4_ESM.zip › SupplementaryCode/OuwieAnalysis/data/Alice-data-Normalised-Volume.csv]

Latin_name	Extinct_Extant	Class	Order	Family	LO	Diet	Skull	Trunk	Femur	Shank	Metatarsal	Pes	Humerus	Forearm	MC	Manus	Neck	Hindlimb	Forelimb	Total_Convexhull_M3
Acanthixalus_spinosus	Extant	Amphibia	Anuran	Hyperoliidae	Saltatorial	Omnivore	3.04E-01	5.30E-01	1.75E-02	2.20E-02	1.06E-02	7.87E-03	9.85E-03	5.26E-03	3.83E-03	3.96E-03	3.35E-03	5.79E-02	2.29E-02	1.56E-06
Accipiter_cooperii	Extant	Aves	Accipitriformes	Accipitridae	Active_flight	Carnivore	1.30E-01	5.50E-01	2.15E-02	3.22E-02	2.20E-02	1.01E-02	2.99E-02	2.78E-02	8.87E-03	1.50E-03	9.53E-03	8.58E-02	6.81E-02	2.13E-04
Acinoyx_jubatus	Extant	Mammalia	Carnivora	Felidae	Quadrupedal_striding	Carnivore	6.19E-02	7.30E-01	2.03E-02	2.06E-02	7.71E-03	3.01E-03	1.58E-02	1.74E-02	5.00E-03	1.37E-03	2.04E-02	5.16E-02	3.96E-02	1.05E-02
Acris_crepitans	Extant	Amphibia	Anuran	Hylidae	Saltatorial	Insectivore	2.18E-01	5.50E-01	2.78E-02	4.61E-02	1.31E-02	1.20E-02	7.09E-03	3.70E-03	2.54E-03	1.14E-03	4.79E-03	9.90E-02	1.45E-02	5.28E-07
Acrocanthosaurus	Extinct	Dinosauria	Saurischia	Theropoda	Bipedal_striding	Carnivore	6.06E-02	6.10E-01	1.07E-02	9.17E-03	1.38E-03	1.38E-03	2.01E-04	6.34E-03	2.60E-04	2.60E-04	6.01E-02	2.27E-02	7.06E-03	5.78E+00
Adenomera_andreae	Extant	Amphibia	Anuran	Leptodactylidae	Saltatorial	Insectivore	2.34E-01	6.00E-01	2.21E-02	2.20E-02	1.07E-02	9.49E-03	6.88E-03	4.00E-03	3.25E-03	1.13E-03	4.10E-03	6.43E-02	1.53E-02	7.58E-07
Adenomus_kelaartii	Extant	Amphibia	Anuran	Bufonidae	Saltatorial	Carnivore	1.92E-01	6.50E-01	1.65E-02	2.04E-02	1.12E-02	8.04E-03	1.27E-02	5.74E-03	3.41E-03	1.56E-03	3.16E-03	5.61E-02	2.34E-02	2.63E-06
Aechmophorus_occidentalis	Extant	Aves	Podicipediformes	Podicipedidae	Active_flight	Carnivore	3.56E-02	7.80E-01	4.42E-03	2.28E-02	1.09E-02	4.24E-03	2.18E-02	9.92E-03	2.04E-03	3.88E-04	3.22E-02	4.24E-02	3.41E-02	8.36E-04
Agalychnis_calcarifer	Extant	Amphibia	Anuran	Hylidae	Saltatorial	Carnivore	2.44E-01	5.90E-01	1.75E-02	2.05E-02	9.74E-03	9.90E-03	1.16E-02	5.52E-03	4.76E-03	3.96E-03	2.10E-03	5.76E-02	2.58E-02	1.30E-05
Ailurus_fulgens	Extant	Mammalia	Carnivora	Ailuridae	Arboreal	Omnivore	1.19E-01	7.20E-01	8.71E-03	9.42E-03	6.48E-03	3.81E-03	1.38E-02	9.94E-03	2.97E-03	6.52E-03	2.92E-02	2.84E-02	3.32E-02	2.26E-03
Alcedo_atthis	Extant	Aves	Coraciiformes	Alcedinidae	Active_flight	Piscivore	2.10E-01	6.40E-01	4.72E-03	8.49E-03	1.73E-03	3.50E-03	1.10E-02	1.52E-02	2.92E-03	1.65E-03	5.54E-02	1.84E-02	3.08E-02	3.37E-05
Alectoris_rufa	Extant	Aves	Galliformes	Phasianidae	Bipedal_striding	Omnivore	5.59E-02	7.60E-01	1.97E-02	1.94E-02	7.43E-03	3.73E-03	1.65E-02	1.43E-02	3.85E-03	9.13E-04	1.25E-02	5.03E-02	3.56E-02	2.47E-04
Alligator_mississippiensis	Extant	Reptilia	Crocodilia	Alligatoridae	semi_aquatic	Carnivore	2.08E-01	6.30E-01	5.47E-03	5.79E-03	3.04E-03	1.48E-03	4.30E-03	2.49E-03	8.12E-04	4.49E-04	1.82E-02	1.58E-02	8.05E-03	2.99E-04
Allosaurus_fragilis	Extinct	Dinosauria	Saurischia	Theropoda	Bipedal_striding	Carnivore	4.91E-02	6.00E-01	1.55E-02	1.45E-02	4.55E-03	8.18E-03	9.09E-04	9.09E-04	1.36E-03	1.36E-03	3.91E-02	4.27E-02	4.55E-03	1.10E+00
Amargasaurus	Extinct	Dinosauria	Saurischia	Sauropodomorpha	Quadrupedal_striding	Herbivore	8.96E-03	7.10E-01	1.33E-02	8.70E-03	8.27E-04	8.54E-04	6.97E-03	3.94E-03	2.08E-03	2.00E-03	9.93E-02	2.36E-02	1.50E-02	3.29E+00
Amblyrhynchus_cristatus	Extant	Reptilia	Squamata	Iguanidae	semi_aquatic	Herbivore	5.80E-02	7.30E-01	9.91E-03	7.12E-03	4.24E-03	3.93E-03	1.17E-02	5.36E-03	1.02E-03	2.19E-03	6.52E-03	2.52E-02	2.03E-02	1.43E-03
Ambystoma_mavortium	Extant	Amphibia	Caudata	Ambystomatidae	Fossorial	Carnivore	1.20E-01	7.50E-01	3.05E-03	1.97E-03	8.92E-04	5.23E-04	3.86E-03	1.67E-03	4.80E-04	2.43E-04	1.55E-02	6.44E-03	6.25E-03	2.61E-05
Ambystoma_tigrinum	Extant	Amphibia	Caudata	Ambystomatidae	Fossorial	Carnivore	1.09E-01	7.70E-01	4.54E-03	3.49E-03	1.44E-03	1.58E-03	6.13E-03	6.56E-04	1.15E-03	9.09E-04	1.54E-02	1.11E-02	8.85E-03	1.41E-05
Amnirana_albolabris	Extant	Amphibia	Anuran	Ranidae	Saltatorial	Carnivore	2.58E-01	5.90E-01	1.88E-02	2.08E-02	8.05E-03	7.19E-03	1.04E-02	5.28E-03	3.80E-03	1.16E-03	2.52E-03	5.48E-02	2.06E-02	1.19E-05
Amphicyon_ingens	Extinct	Mammalia	Carnivora	Amphicyonidae	Quadrupedal_striding	Carnivore	9.29E-02	7.70E-01	1.56E-02	9.51E-03	4.21E-03	5.53E-04	1.09E-02	1.40E-02	1.43E-03	1.17E-03	1.58E-02	2.99E-02	2.75E-02	2.62E-01
Amphiuma_means	Extant	Amphibia	Caudata	Amphiumidae	semi_aquatic	Carnivore	1.95E-01	6.80E-01	1.21E-04	3.30E-05	1.34E-05	9.26E-06	2.97E-05	1.88E-05	1.97E-05	4.90E-06	2.38E-02	1.77E-04	7.31E-05	5.49E-05
Anatotitan_copei	Extinct	Dinosauria	Ornithischia	Ornithipoda	Quadrupedal_striding	Herbivore	7.07E-02	6.30E-01	3.36E-02	2.22E-02	9.46E-03	2.97E-03	4.73E-03	5.56E-03	2.29E-03	4.74E-04	2.05E-02	6.82E-02	1.30E-02	2.58E+00
Anaxyrus_fowleri	Extant	Amphibia	Anuran	Bufonidae	Saltatorial	Insectivore	2.11E-01	6.10E-01	2.01E-02	2.29E-02	8.85E-03	8.72E-03	1.41E-02	6.12E-03	4.66E-03	1.16E-03	2.25E-03	6.06E-02	2.60E-02	5.81E-06
Anaxyrus_quercicus	Extant	Amphibia	Anuran	Bufonidae	Saltatorial	Carnivore	1.73E-01	7.20E-01	1.33E-02	1.19E-02	6.34E-03	6.41E-03	9.29E-03	3.82E-03	2.78E-03	8.63E-04	2.41E-03	3.80E-02	1.68E-02	1.94E-06
Anaxyrus_terrestris	Extant	Amphibia	Anuran	Bufonidae	Saltatorial	Carnivore	2.05E-01	6.30E-01	1.84E-02	1.82E-02	9.85E-03	8.83E-03	1.52E-02	6.72E-03	4.21E-03	9.65E-04	2.03E-03	5.53E-02	2.71E-02	7.73E-06
Anotheca_spinosa	Extant	Amphibia	Anuran	Hylidae	Saltatorial	Carnivore	2.55E-01	5.70E-01	1.92E-02	2.59E-02	9.90E-03	5.04E-03	1.14E-02	6.27E-03	4.81E-03	2.87E-03	2.37E-03	6.00E-02	2.54E-02	1.10E-05
Anous_stolidus	Extant	Aves	Charadriiformes	Laridae	Soaring	Piscivore	1.13E-01	6.40E-01	3.66E-03	9.70E-03	4.10E-03	4.86E-03	3.71E-02	2.82E-02	9.38E-03	6.81E-03	2.91E-02	2.23E-02	8.15E-02	1.28E-05
Anser_anser	Extant	Aves	Anseriformes	Anatidae	Active_flight	Herbivore	4.25E-02	7.60E-01	3.42E-03	6.18E-03	5.03E-03	1.87E-02	2.81E-02	1.90E-02	9.63E-04	9.91E-04	3.06E-02	3.33E-02	4.91E-02	4.92E-03
Ansonia_mcgregori	Extant	Amphibia	Anuran	Bufonidae	Saltatorial	Omnivore	1.80E-01	6.00E-01	2.83E-02	2.80E-02	1.37E-02	1.05E-02	1.49E-02	6.75E-03	3.60E-03	2.37E-03	3.01E-03	8.05E-02	2.76E-02	3.44E-06
Antigone_canadensis	Extant	Aves	Gruiformes	Gruidae	Soaring	Omnivore	3.68E-02	6.90E-01	1.13E-02	3.22E-02	1.63E-02	2.04E-03	3.45E-02	2.36E-02	3.84E-03	1.73E-03	2.50E-02	6.19E-02	6.36E-02	4.89E-03
Antilocapra_americana	Extant	Mammalia	Artiodactyla	Antilocapridae	Quadrupedal_striding	Herbivore	5.37E-02	8.10E-01	1.34E-02	1.16E-02	5.13E-03	1.77E-03	9.90E-03	8.89E-03	5.70E-03	1.87E-03	2.37E-02	3.19E-02	2.64E-02	2.50E-02
Aotus_trivirgatus	Extant	Mammalia	Primates	Aotidae	Arboreal	Omnivore	9.82E-02	7.10E-01	2.39E-02	2.16E-02	8.48E-03	2.15E-03	9.05E-03	1.18E-02	4.33E-03	5.12E-04	4.84E-03	5.61E-02	2.57E-02	7.86E-04
Apalone_spinifera	Extant	Reptilia	Testudines	Trionychidae	Aquatic	Carnivore	3.33E-02	9.10E-01	5.39E-03	3.20E-03	1.79E-03	9.68E-04	5.65E-03	9.35E-04	8.81E-04	6.63E-04	9.44E-03	1.13E-02	8.13E-03	3.32E-04
Apatosaurus	Extinct	Dinosauria	Saurischia	Sauropodomorpha	Quadrupedal_striding	Herbivore	8.80E-04	7.60E-01	1.31E-02	7.83E-03	1.33E-03	1.33E-03	8.69E-03	3.86E-03	4.87E-04	4.87E-04	9.79E-02	2.36E-02	1.35E-02	2.67E+01
Aptenodytes_forsteri	Extant	Aves	Sphenisciformes	Spheniscidae	semi_aquatic	Carnivore	2.94E-02	8.80E-01	7.38E-03	7.78E-03	6.93E-04	1.27E-03	6.90E-03	2.48E-03	1.26E-03	6.22E-04	2.62E-02	1.71E-02	1.13E-02	1.02E-02
Apteryx_australis_lawyi	Extant	Aves	Struthioformes	Apterygidae	Bipedal_striding	Omnivore	7.14E-02	5.90E-01	3.78E-02	4.60E-02	6.36E-03	4.96E-02	1.36E-03	1.74E-04	6.29E-05	6.29E-05	5.07E-02	1.40E-01	1.66E-03	1.40E-03
Apteryx_owenii	Extant	Aves	Struthioniformes	Apterygidae	Bipedal_striding	Omnivore	7.80E-02	6.50E-01	1.79E-02	5.17E-02	1.51E-02	1.20E-02	8.25E-04	9.71E-04	6.35E-04	1.84E-05	7.39E-02	9.67E-02	2.45E-03	5.43E-04
Archaeopteryx_lithographica	Extinct	Dinosauria	Saurischia	Theropoda	Bipedal_striding	Carnivore	7.92E-02	7.10E-01	1.60E-02	1.42E-02	3.03E-03	3.00E-03	1.09E-02	8.07E-03	1.67E-03	6.50E-03	3.34E-02	3.62E-02	2.71E-02	5.86E-05
Archaeotherium_mortoni	Extinct	Mammalia	Artiodactyla	Entelodontidae	Quadrupedal_striding	Carnivore	1.66E-01	7.00E-01	1.13E-02	7.81E-03	5.50E-03	1.05E-03	1.35E-02	1.19E-02	2.43E-03	2.83E-03	9.08E-03	2.57E-02	3.06E-02	9.97E-02
Arctictis_binturoung	Extant	Mammalia	Carnivora	Viverridae	Arboreal	Herbivore	6.55E-02	7.50E-01	1.55E-02	1.10E-02	5.18E-03	2.21E-03	1.44E-02	1.19E-02	3.20E-03	2.88E-03	2.54E-02	3.38E-02	3.23E-02	6.96E-03
Ardenna_grisea	Extant	Aves	Procellariiformes	Procellariidae	Soaring	Piscivore	7.26E-02	7.30E-01	5.06E-03	1.25E-02	6.63E-03	5.43E-03	3.10E-02	1.98E-02	4.73E-03	2.84E-03	1.86E-02	2.96E-02	5.84E-02	6.68E-04
Arthroleptella_lightfooti	Extant	Amphibia	Anuran	Pyxicephalidae	Saltatorial	Insectivore	3.27E-01	5.50E-01	1.56E-02	1.55E-02	7.90E-03	8.46E-03	5.26E-03	3.71E-03	2.29E-03	6.55E-04	5.22E-03	4.75E-02	1.19E-02	1.18E-07
Arthroleptis_bioko	Extant	Amphibia	Anuran	Arthroleptidae	Saltatorial	Insectivore	2.51E-01	5.80E-01	2.12E-02	2.31E-02	9.19E-03	1.04E-02	9.49E-03	5.55E-03	3.48E-03	1.88E-03	3.50E-03	6.39E-02	2.04E-02	1.17E-06
Ateles	Extant	Mammalia	Primates	Atelidae	Arboreal	Herbivore	7.14E-02	6.50E-01	3.12E-02	2.34E-02	5.88E-04	2.33E-03	1.62E-02	1.99E-02	3.59E-03	8.31E-03	6.81E-03	5.75E-02	4.80E-02	4.76E-03
Atelopes_ignescens	Extant	Amphibia	Anuran	Bufonidae	Saltatorial	Insectivore	1.49E-01	6.70E-01	1.94E-02	1.92E-02	1.28E-02	9.45E-03	1.62E-02	7.04E-03	4.83E-03	1.01E-03	2.75E-03	6.09E-02	2.91E-02	2.16E-06
Atelopus_oxyrhynchus	Extant	Amphibia	Anuran	Bufonidae	Saltatorial	Insectivore	1.90E-01	6.00E-01	2.29E-02	2.41E-02	1.52E-02	1.11E-02	1.68E-02	6.37E-03	4.74E-03	1.55E-03	2.16E-03	7.33E-02	2.95E-02	2.68E-06
Atlasaurus_imelakai	Extinct	Dinosauria	Saurischia	Sauropodomorpha	Quadrupedal_striding	Herbivore	3.49E-03	6.60E-01	1.53E-02	9.64E-03	1.66E-03	1.78E-03	1.36E-02	7.42E-03	5.46E-04	5.14E-04	2.17E-02	2.84E-02	2.21E-02	1.53E+01
Australopithecus_afarensis	Extinct	Mammalia	Primates	Hominidae	Bipedal_striding	Omnivore	1.11E-01	6.30E-01	7.10E-02	2.14E-02	9.01E-03	4.42E-04	1.24E-02	5.76E-03	3.02E-03	1.77E-03	5.24E-03	1.02E-01	2.29E-02	1.06E-02
Avahi_laniger	Extant	Mammalia	Primates	Indriidae	Arboreal	Herbivore	7.17E-02	7.10E-01	5.99E-02	3.67E-03	7.92E-03	2.19E-03	1.06E-02	1.13E-02	2.95E-03	3.82E-03	7.00E-03	7.37E-02	2.87E-02	5.38E-04
Bactrosaurus_johnstoni	Extinct	Dinosauria	Ornithischia	Ornithipoda	Quadrupedal_striding	Herbivore	3.63E-02	7.10E-01	2.30E-02	2.26E-02	4.84E-03	2.60E-03	1.23E-03	2.18E-03	8.27E-04	2.25E-03	2.63E-02	5.31E-02	6.48E-03	7.21E-01
Balebreviceps_hillmani	Extant	Amphibia	Anuran	Brevicipitidae	Saltatorial	Carnivore	1.79E-01	6.80E-01	1.51E-02	1.44E-02	8.43E-03	5.19E-03	1.45E-02	5.18E-03	3.36E-03	8.41E-04	9.54E-03	4.31E-02	2.39E-02	1.75E-06
Barbourula_busuanensis	Extant	Amphibia	Anuran	Bombinatoridae	Aquatic	Carnivore	2.24E-01	6.20E-01	1.78E-02	1.97E-02	1.11E-02	8.53E-03	9.71E-03	5.53E-03	2.88E-03	1.09E-03	2.34E-03	5.71E-02	1.92E-02	2.55E-05
Barosaurus	Extinct	Dinosauria	Saurischia	Sauropodomorpha	Quadrupedal_striding	Herbivore	4.99E-03	6.00E-01	9.63E-03	5.74E-03	2.27E-03	2.27E-03	9.46E-03	7.65E-03	5.83E-04	5.83E-04	2.11E-01	1.99E-02	1.83E-02	1.70E+01
Barycholos_pulcher	Extant	Amphibia	Anuran	Brachycephalidae†	Saltatorial	Insectivore	3.07E-01	5.40E-01	1.42E-02	1.78E-02	9.51E-03	1.37E-02	8.35E-03	4.60E-03	2.28E-03	1.14E-03	5.49E-03	5.52E-02	1.64E-02	3.34E-07
Batrachyla_taeniata	Extant	Amphibia	Anuran	Ceratophryidae†	Saltatorial	Insectivore	2.14E-01	5.90E-01	1.95E-02	2.54E-02	1.22E-02	2.21E-02	8.06E-03	4.44E-03	2.94E-03	1.18E-03	2.50E-03	7.92E-02	1.66E-02	2.25E-06
Bison_bison	Extant	Mammalia	Artiodactyla	Bovidae	Quadrupedal_striding	Herbivore	7.10E-02	8.30E-01	1.03E-02	5.74E-03	2.41E-03	8.68E-04	9.42E-03	2.93E-03	2.15E-03	8.77E-04	2.47E-02	1.93E-02	1.54E-02	4.74E-01
Blastoceros_pampaeus	Extinct	Mammalia	Artiodactyla	Cervidae	Quadrupedal_striding	Herbivore	5.45E-02	8.10E-01	7.29E-03	1.42E-02	4.50E-03	1.88E-03	9.05E-03	6.41E-03	4.53E-03	1.55E-03	3.69E-02	2.78E-02	2.15E-02	2.74E-02
Bolitoglossa_franklini	Extant	Amphibia	Caudata	Plethodontidae	Arboreal	Insectivore	1.82E-01	5.70E-01	6.40E-03	3.90E-03	9.12E-04	1.23E-03	5.74E-03	2.52E-03	5.64E-04	6.22E-04	2.45E-02	1.24E-02	9.45E-03	1.23E-06
Bos_gaurus	Extant	Mammalia	Artiodactyla	Bovidae	Quadrupedal_striding	Herbivore	3.94E-02	8.50E-01	1.18E-02	7.15E-03	5.70E-03	1.10E-03	8.39E-03	7.41E-03	1.63E-03	1.35E-03	1.95E-02	2.57E-02	1.88E-02	9.37E-01
Bos_taurus	Extant	Mammalia	Artiodactyla	Bovidae	Quadrupedal_striding	Herbivore	6.48E-02	8.20E-01	1.28E-02	6.41E-03	3.46E-03	1.51E-03	6.93E-03	6.91E-03	1.95E-03	1.50E-03	2.98E-02	2.41E-02	1.73E-02	2.20E-01
Brachycephalus_albolineatus	Extant	Amphibia	Anuran	Brachycephalidae	Saltatorial	Insectivore	2.65E-01	6.20E-01	1.66E-02	1.43E-02	6.47E-03	2.23E-03	1.03E-02	3.10E-03	1.26E-03	2.89E-04	8.71E-03	3.96E-02	1.49E-02	6.45E-08
Brachycephalus_ephippium	Extant	Amphibia	Anuran	Brachycephalidae	Saltatorial	Insectivore	2.82E-01	5.90E-01	1.75E-02	1.52E-02	8.52E-03	4.37E-03	9.83E-03	2.93E-03	1.30E-03	3.06E-04	5.66E-03	4.56E-02	1.44E-02	2.88E-07
Branta_leucopsis	Extant	Aves	Anseriformes	Anatidae	Active_flight	Herbivore	4.11E-02	6.80E-01	8.36E-03	2.24E-02	6.47E-03	1.19E-02	4.24E-02	2.17E-02	8.04E-03	8.04E-03	2.03E-02	4.91E-02	8.02E-02	1.05E-03
Bronchocela_cristatella	Extant	Reptilia	Squamata	Agamidae	Arboreal	Insectivore	2.07E-01	6.10E-01	9.74E-03	8.13E-03	3.22E-03	2.51E-03	6.54E-03	3.86E-03	8.10E-04	1.07E-03	1.22E-02	2.36E-02	1.23E-02	7.89E-06
Brontops_robustus	Extinct	Mammalia	Perissodactyla	Brontotheriidae	Quadrupedal_striding	Herbivore	6.22E-02	8.30E-01	1.29E-02	3.48E-03	1.59E-03	2.59E-03	9.51E-03	7.10E-03	1.41E-03	3.90E-03	1.73E-02	2.05E-02	2.19E-02	2.40E+00
Brookesia_superciliaris	Extant	Reptilia	Squamata	Chamaeleonidae	Arboreal	Insectivore	1.72E-01	7.40E-01	4.12E-03	2.25E-03	4.86E-04	5.81E-04	4.73E-03	2.70E-03	5.35E-04	5.95E-04	6.69E-03	7.44E-03	8.56E-03	5.55E-06
Buergeria_japonica	Extant	Amphibia	Anuran	Rhacophoridae	Saltatorial	Insectivore	2.51E-01	5.30E-01	3.25E-02	3.38E-02	1.25E-02	1.08E-02	9.74E-03	4.41E-03	2.79E-03	1.97E-03	3.11E-03	8.96E-02	1.89E-02	1.53E-06
Buteo_buteo	Extant	Aves	Accipitriformes	Accipitridae	Soaring	Carnivore	1.07E-01	5.50E-01	2.55E-02	2.35E-02	1.72E-02	1.08E-02	3.30E-02	3.76E-02	9.45E-03	3.18E-03	1.54E-02	7.70E-02	8.32E-02	6.01E-04
Buteo_jamaicensis	Extant	Aves	Accipitriformes	Accipitridae	Soaring	Carnivore	8.62E-02	5.40E-01	2.06E-02	3.03E-02	2.06E-02	2.29E-02	3.96E-02	3.11E-02	1.12E-02	1.61E-03	1.29E-02	9.44E-02	8.35E-02	1.01E-03
Cabassous_chacoensis	Extant	Mammalia	Cingulata	Chlamyphoridae	Quadrupedal_striding	Insectivore	8.20E-02	7.40E-01	1.46E-02	9.66E-03	7.85E-03	3.43E-03	1.28E-02	1.08E-02	6.98E-03	1.00E-02	9.50E-03	3.55E-02	4.06E-02	5.14E-04
Cacosternum_boettgeri	Extant	Amphibia	Anuran	Pyxicephalidae	Saltatorial	Insectivore	2.04E-01	6.60E-01	1.53E-02	1.70E-02	9.88E-03	1.18E-02	6.49E-03	2.62E-03	1.75E-03	5.73E-04	4.57E-03	5.40E-02	1.14E-02	4.49E-07
Cacosternum_namaquense	Extant	Amphibia	Anuran	Pyxicephalidae	Saltatorial	Insectivore	2.33E-01	6.20E-01	1.43E-02	1.62E-02	9.12E-03	1.17E-02	1.10E-02	4.56E-03	2.92E-03	1.18E-03	5.48E-03	5.13E-02	1.97E-02	4.38E-07
Caenagnathus	Extinct	Dinosauria	Saurischia	Theropoda	Bipedal_striding	Omnivore	4.00E-02	6.90E-01	3.20E-02	3.16E-02	1.39E-02	5.90E-03	3.72E-03	2.76E-03	1.26E-03	6.26E-03	2.93E-02	8.34E-02	1.40E-02	7.44E-03
Callulina_kisiwamsitu	Extant	Amphibia	Anuran	Brevicipitidae	Saltatorial	Insectivore	1.99E-01	6.60E-01	1.99E-02	5.31E-03	1.00E-02	6.20E-03	1.45E-02	6.37E-03	3.75E-03	1.93E-03	7.80E-03	4.14E-02	2.66E-02	4.88E-06
Camarasaurus	Extinct	Dinosauria	Saurischia	Sauropodomorpha	Quadrupedal_striding	Herbivore	3.35E-02	8.10E-01	1.22E-02	7.85E-03	4.53E-03	1.09E-03	1.02E-02	9.92E-03	4.65E-03	2.24E-03	4.95E-02	2.57E-02	2.70E-02	4.66E-01
Camelus_dromedarius	Extant	Mammalia	Artiodactyla	Camelidae	Quadrupedal_striding	Herbivore	7.24E-03	7.90E-01	1.66E-02	6.62E-03	1.27E-03	1.27E-03	5.11E-03	2.37E-03	1.18E-03	1.18E-03	7.16E-02	2.57E-02	9.84E-03	1.34E+01
Canis_lupus_famililiaris	Extant	Mammalia	Carnivora	Canidae	Quadrupedal_striding	Carnivore	5.26E-02	7.70E-01	1.30E-02	1.39E-02	4.85E-03	2.98E-03	1.39E-02	1.31E-02	3.38E-03	3.34E-03	3.50E-02	3.48E-02	3.37E-02	3.66E-02
Caracal_caracal	Extant	Mammalia	Carnivora	Felidae	Quadrupedal_striding	Carnivore	6.52E-02	7.60E-01	1.88E-02	1.79E-02	7.85E-03	4.62E-03	1.41E-02	1.16E-02	2.61E-03	3.15E-03	1.17E-02	4.92E-02	3.14E-02	5.13E-03
Cardiglossa_cyaneospila	Extant	Amphibia	Anuran	Arthroleptidae	Saltatorial	Insectivore	2.24E-01	5.90E-01	1.85E-02	2.00E-02	1.13E-02	1.04E-02	1.29E-02	7.10E-03	5.96E-03	2.84E-03	6.90E-03	6.02E-02	2.88E-02	1.35E-06
Cariama_cristata	Extant	Aves	Cariamiformes	Cariamidae	Bipedal_striding	Carnivore	8.42E-02	5.70E-01	1.76E-02	4.03E-02	3.37E-02	1.79E-02	2.32E-02	2.03E-02	4.13E-03	1.22E-03	2.80E-02	1.10E-01	4.89E-02	1.28E-03
Castor_canadensis	Extant	Mammalia	Rodentia	Castoridae	semi_aquatic	Herbivore	7.15E-02	8.10E-01	1.00E-02	9.87E-03	6.15E-03	5.34E-03	5.20E-03	3.04E-03	8.33E-04	4.27E-04	6.12E-03	3.14E-02	9.49E-03	8.94E-03
Casuarius_casuarius	Extant	Aves	Struthioformes	Casuariidae	Bipedal_striding	Herbivore	2.28E-02	7.60E-01	1.52E-02	5.18E-02	1.23E-02	1.99E-02	5.42E-04	2.53E-04	2.53E-04	2.53E-04	1.57E-02	9.92E-02	1.30E-03	1.72E-02
Cathartes_aura	Extant	Aves	Accipitriformes	Cathartidae	Soaring	Carnivore	6.14E-02	5.60E-01	8.35E-03	1.53E-02	5.08E-03	1.65E-02	3.68E-02	5.44E-02	2.55E-02	5.40E-04	4.33E-02	4.52E-02	1.17E-01	1.25E-03
Cavia_porcellus	Extant	Mammalia	Rodentia	Caviidae	Quadrupedal_striding	Herbivore	1.02E-01	8.50E-01	5.51E-03	5.63E-03	1.02E-03	1.29E-03	3.57E-03	1.77E-03	3.33E-04	6.72E-04	9.04E-03	1.35E-02	6.35E-03	4.54E-04
Centrolene_buckleyi	Extant	Amphibia	Anuran	Centrolenidae	Arboreal	Omnivore	2.56E-01	4.70E-01	3.17E-02	3.67E-02	1.50E-02	1.39E-02	2.16E-02	8.35E-03	7.34E-03	3.63E-03	3.07E-03	9.73E-02	4.09E-02	8.52E-07
Cephalophus_niger	Extant	Mammalia	Artiodactyla	Bovidae	Quadrupedal_striding	Herbivore	6.74E-02	8.10E-01	1.21E-02	9.47E-03	4.32E-03	1.18E-03	6.79E-03	5.98E-03	2.60E-03	8.38E-04	2.86E-02	2.71E-02	1.62E-02	1.43E-02
Ceratophora_stoddartii	Extant	Reptilia	Squamata	Agamidae	Arboreal	Omnivore	2.38E-01	5.50E-01	9.91E-03	7.82E-03	3.50E-03	3.53E-03	9.26E-03	6.25E-03	1.66E-03	4.45E-03	1.11E-02	2.48E-02	2.16E-02	5.62E-06
Cervus_elephas	Extant	Mammalia	Artiodactyla	Cervidae	Quadrupedal_striding	Herbivore	4.21E-01	4.90E-01	6.81E-03	4.89E-03	3.51E-03	8.77E-04	4.57E-03	4.98E-03	2.10E-03	8.94E-04	3.17E-02	1.61E-02	1.25E-02	1.37E-01
Cetiosaurus	Extinct	Dinosauria	Saurischia	Sauropodomorpha	Quadrupedal_striding	Herbivore	3.20E-03	6.40E-01	2.55E-02	1.52E-02	2.10E-03	2.10E-03	1.12E-02	8.13E-03	2.42E-03	2.42E-03	9.86E-02	4.50E-02	2.42E-02	6.05E+00
Chelonia_mydas	Extant	Reptilia	Testudines	Cheloniidae	Aquatic	Omnivore	2.23E-02	9.40E-01	1.45E-03	8.10E-04	8.84E-04	3.88E-04	4.99E-03	1.28E-03	2.13E-03	8.76E-04	8.17E-03	3.53E-03	9.28E-03	6.54E-03
Chelus_fimbriata	Extant	Reptilia	Testudines	Chelidae	Aquatic	Carnivore	2.96E-02	9.40E-01	3.23E-03	1.69E-03	1.69E-03	1.24E-03	2.39E-03	6.55E-04	7.04E-04	6.86E-04	1.06E-02	7.85E-03	4.44E-03	9.22E-03
Chelydra_serpentina	Extant	Reptilia	Testudines	Chelydridae	Aquatic	Omnivore	4.21E-02	8.90E-01	5.48E-03	2.96E-03	1.43E-03	1.02E-03	7.08E-03	1.76E-03	9.40E-04	6.95E-04	7.20E-03	1.09E-02	1.05E-02	2.66E-03
Chiniquodon_theotonicus	Extinct	Mammalia	Therapsida	Chiniquodontidae	Quadrupedal_striding	Carnivore	9.03E-02	8.30E-01	6.13E-03	4.93E-03	2.07E-03	2.09E-03	6.95E-03	3.78E-03	1.27E-03	1.21E-03	8.43E-03	1.52E-02	1.32E-02	3.93E-02
Chiromantis_rufescens	Extant	Amphibia	Anuran	Rhacophoridae	Saltatorial	Insectivore	2.98E-01	5.30E-01	1.82E-02	2.41E-02	9.11E-03	9.44E-03	1.16E-02	5.65E-03	3.29E-03	3.35E-03	2.94E-03	6.09E-02	2.39E-02	3.51E-06
Chlorocebut_aethiops	Extant	Mammalia	Primates	Cercopithecidae	Arboreal	Omnivore	7.49E-02	7.30E-01	2.29E-02	1.73E-02	6.65E-03	2.69E-03	1.42E-02	1.74E-02	2.56E-03	2.31E-03	3.40E-03	4.95E-02	3.65E-02	3.44E-03
Choloepus_didactylus	Extant	Mammalia	Pilosa	Megalonychidae	Arboreal	Herbivore	4.30E-02	8.40E-01	1.02E-02	1.01E-02	2.72E-03	5.56E-03	9.19E-03	1.05E-02	2.05E-03	3.81E-03	8.11E-03	2.85E-02	2.55E-02	8.10E-03
Coelogenys_paca	Extant	Mammalia	Rodentia	Cuniculidae	Quadrupedal_striding	Herbivore	1.14E-01	7.80E-01	1.17E-02	9.79E-03	3.66E-03	2.30E-03	5.63E-03	5.32E-03	5.34E-04	8.26E-04	1.71E-02	2.75E-02	1.23E-02	3.27E-03
Coelophysis	Extinct	Dinosauria	Saurischia	Therapoda	Bipedal_striding	Carnivore	4.12E-02	5.90E-01	7.94E-03	1.00E-02	2.99E-03	4.22E-03	1.22E-03	1.46E-03	5.85E-04	5.85E-04	2.72E-02	2.52E-02	3.85E-03	1.43E-02
Condylura_cristata_cristata	Extant	Mammalia	Euliptophyla	Talpidae	Fossorial	Carnivore	8.18E-02	7.50E-01	7.64E-03	1.35E-02	6.12E-03	4.49E-03	1.05E-02	1.10E-02	5.99E-03	6.88E-03	1.07E-02	3.18E-02	3.44E-02	2.73E-05
Conraua_crassipes	Extant	Amphibia	Anuran	Conrauidae	Saltatorial	Carnivore	2.91E-01	5.20E-01	2.56E-02	2.58E-02	9.44E-03	1.03E-02	1.14E-02	5.38E-03	4.30E-03	9.90E-04	2.44E-03	7.11E-02	2.21E-02	8.69E-06
Cordylus_namakuiyus	Extant	Reptilia	Squamata	Cordylidae	Quadrupedal_striding	Insectivore	1.85E-01	7.10E-01	4.46E-03	2.98E-03	8.58E-04	1.41E-03	4.36E-03	1.87E-03	5.52E-04	6.65E-04	2.65E-03	9.71E-03	7.45E-03	2.13E-05
Cornufer_guppyi	Extant	Amphibia	Anuran	Cycloramphidae	Saltatorial	Carnivore	2.27E-01	5.60E-01	2.69E-02	3.24E-02	1.35E-02	1.08E-02	1.10E-02	6.65E-03	4.81E-03	1.10E-03	1.56E-03	8.36E-02	2.36E-02	2.20E-04
Corucia_zebrata_	Extant	Reptilia	Squamata	Scincidae	Arboreal	Herbivore	1.19E-01	7.50E-01	5.96E-03	3.69E-03	1.68E-03	2.91E-03	6.09E-03	3.08E-03	9.86E-04	1.48E-03	2.28E-03	1.42E-02	1.16E-02	3.86E-04
Corvus_macrohyrchos	Extant	Aves	Passeriformes	Corvidae	Active_flight	Omnivore	1.38E-01	5.70E-01	1.16E-02	2.99E-02	1.12E-02	1.30E-02	2.80E-02	2.31E-02	9.17E-03	2.91E-03	2.35E-02	6.57E-02	6.32E-02	4.60E-04
Craugastor_laciteps	Extant	Amphibia	Anuran	Brachycephalidae†	Saltatorial	Insectivore	2.62E-01	5.60E-01	2.09E-02	2.75E-02	1.16E-02	8.90E-03	9.65E-03	5.25E-03	3.81E-03	8.10E-04	2.54E-03	6.89E-02	1.95E-02	7.44E-06
Crocodylus_johnstoni	Extant	Reptilia	Crocodilia	Crocodylidae	semi_aquatic	Carnivore	1.41E-01	6.80E-01	6.17E-03	8.70E-03	2.65E-03	1.94E-03	5.65E-03	2.93E-03	1.39E-03	6.36E-04	3.27E-02	1.95E-02	1.06E-02	1.24E-02
Crocodylus_niloticus	Extant	Reptilia	Crocodilia	Crocodylidae	semi_aquatic	Carnivore	3.32E-01	1.90E-01	1.46E-02	1.31E-02	1.68E-02	2.28E-03	1.17E-02	7.43E-03	3.19E-03	3.98E-04	5.24E-02	4.68E-02	2.27E-02	6.94E-04
Cryptobranchus_alleganiensis	Extant	Amphibia	Caudata	Cryptobranchidae	Aquatic	Carnivore	3.30E-02	6.80E-01	5.84E-03	4.01E-03	8.96E-04	9.18E-04	5.51E-03	2.04E-03	5.58E-04	3.51E-04	1.10E-01	1.17E-02	8.46E-03	5.34E-05
Cycloramphus_asper	Extant	Amphibia	Anuran	Cycloramphidae	Saltatorial	Insectivore	2.52E-01	6.10E-01	1.97E-02	1.88E-02	7.69E-03	8.23E-03	8.33E-03	3.76E-03	2.42E-03	9.81E-04	2.24E-03	5.44E-02	1.55E-02	9.56E-06
Cynomys_ludovicionus	Extant	Mammalia	Rodentia	Sciuridae	Fossorial	Herbivore	1.66E-01	7.10E-01	1.29E-02	1.07E-02	5.80E-03	3.89E-03	8.25E-03	7.86E-03	3.43E-03	4.43E-03	9.86E-03	3.33E-02	2.40E-02	2.17E-04
Dachshund	Extant	Mammalia	Carnivora	Canidae	Quadrupedal_striding	Carnivore	8.57E-02	8.00E-01	8.13E-03	5.71E-03	3.50E-03	7.02E-03	6.66E-03	4.71E-03	3.61E-03	2.75E-03	2.39E-02	2.44E-02	1.77E-02	3.36E-03
Dama_dama	Extant	Mammalia	Artiodactyla	Cervidae	Quadrupedal_striding	Herbivore	5.27E-02	8.20E-01	1.12E-02	7.87E-03	5.92E-03	1.94E-03	5.56E-03	5.59E-03	3.62E-03	1.92E-03	3.61E-02	2.69E-02	1.67E-02	3.09E-02
Datasaurus_bashenensis	Extinct	Dinosauria	Saurischia	Sauropodomorpha	Quadrupedal_striding	Herbivore	1.05E-02	7.20E-01	1.54E-02	7.20E-03	1.38E-03	1.51E-03	5.87E-03	3.17E-03	6.93E-04	5.97E-04	1.03E-01	2.55E-02	1.03E-02	4.89E+00
Daubentonia_madagascariensis	Extant	Mammalia	Primates	Daubentoniidae	Arboreal	Omnivore	1.57E-01	5.50E-01	2.89E-02	2.09E-02	1.76E-02	1.29E-02	1.47E-02	1.26E-02	7.88E-03	5.96E-03	8.76E-03	8.03E-02	4.11E-02	9.81E-04
Dendrocopos_major	Extant	Aves	Piciformes	Picidae	Active_flight	Omnivore	1.81E-01	6.20E-01	8.59E-03	1.53E-02	6.71E-03	2.30E-03	2.47E-02	1.57E-02	5.28E-03	1.37E-03	1.91E-02	3.29E-02	4.71E-02	9.45E-05
Desmana_moschata	Extant	Mammalia	Eulipotphyla	Talpidae	semi_aquatic	Carnivore	9.77E-02	7.50E-01	8.25E-03	1.76E-02	8.63E-03	3.95E-03	6.88E-03	1.24E-02	4.29E-03	1.71E-03	3.98E-03	3.84E-02	2.53E-02	2.44E-04
Diadectes_phaseolinus_	Extinct	Reptiliomorpha	Diadectomorpha	Diadectidae	semi_aquatic	Herbivore	3.67E-02	8.40E-01	7.23E-03	7.09E-03	2.70E-03	3.23E-03	9.00E-03	5.24E-03	1.91E-03	1.13E-03	3.64E-03	2.03E-02	1.73E-02	9.82E-02
Dicerorhinus_sumatrensis	Extant	Mammalia	Perissodactyla	Rhinocerotidae	Quadrupedal_striding	Herbivore	5.95E-02	8.30E-01	1.10E-02	5.04E-03	2.41E-03	2.41E-03	8.81E-03	5.69E-03	3.66E-03	3.66E-03	1.93E-02	2.09E-02	2.18E-02	3.63E-01
Diceros_bicornis	Extant	Mammalia	Perissodactyla	Rhinocerotidae	Quadrupedal_striding	Herbivore	6.39E-02	8.30E-01	1.11E-02	4.58E-03	2.96E-03	2.01E-03	1.05E-02	9.83E-03	2.97E-03	1.36E-03	1.90E-02	2.06E-02	2.47E-02	5.83E-01
Dicraeosaurus	Extinct	Dinosauria	Saurischia	Sauropodomorpha	Quadrupedal_striding	Herbivore	5.54E-03	7.00E-01	1.78E-02	1.15E-02	8.84E-04	8.84E-04	5.86E-03	2.39E-03	9.64E-04	9.64E-04	4.77E-02	3.10E-02	1.02E-02	5.10E+00
Didelphis_virginiana	Extant	Mammalia	Didelphimorphia	Didelphidae	Arboreal	Omnivore	1.12E-01	7.00E-01	2.44E-02	1.54E-02	4.26E-03	3.85E-03	6.11E-03	6.18E-03	1.50E-03	1.44E-03	6.95E-03	4.79E-02	1.52E-02	4.06E-04
Dilophosaurus_wetherilli	Extinct	Dinosauria	Saurischia	Theropoda	Bipedal_striding	Carnivore	6.16E-02	7.50E-01	1.15E-02	1.38E-02	6.41E-03	1.99E-03	2.45E-03	1.24E-03	3.49E-04	3.88E-04	1.80E-02	3.37E-02	4.43E-03	3.76E-01
Dimetrodon_incisivus	Extinct	Mammalia	Sphenacodontidae	Sphenacodontinae	Quadrupedal_striding	Carnivore	9.38E-02	8.20E-01	4.01E-03	4.34E-03	2.15E-03	7.47E-04	5.33E-03	3.21E-03	7.74E-04	6.75E-04	2.17E-02	1.12E-02	9.99E-03	9.47E-02
Dinohippus_leidyanus	Extinct	Mammalia	Perissodactyla	Equidae	Quadrupedal_striding	Herbivore	8.64E-02	7.70E-01	1.74E-02	7.66E-03	5.56E-03	1.85E-03	9.42E-03	9.88E-03	5.21E-03	1.17E-03	2.19E-02	3.25E-02	2.57E-02	1.19E-01
Diplodocus_carnegii	Extinct	Dinosauria	Saurischia	Sauropodomorpha	Quadrupedal_striding	Herbivore	2.40E-03	7.30E-01	1.35E-02	4.56E-03	6.71E-04	1.26E-03	5.69E-03	1.74E-03	8.51E-04	8.44E-04	7.92E-02	2.00E-02	9.13E-03	1.06E+01
Diplodocus_longus	Extinct	Dinosauria	Saurischia	Sauropodomorpha	Quadrupedal_striding	Herbivore	5.28E-03	6.50E-01	1.51E-02	9.56E-03	1.76E-03	1.17E-03	7.01E-03	5.35E-03	1.47E-03	8.08E-04	1.32E-01	2.76E-02	1.46E-02	6.98E+00
Discoglossus_pictus	Extant	Amphibia	Anuran	Alytidae	Saltatorial	Insectivore	1.80E-01	6.50E-01	1.83E-02	2.35E-02	1.51E-02	8.93E-03	1.08E-02	4.62E-03	2.85E-03	8.13E-04	3.28E-03	6.58E-02	1.91E-02	4.38E-06
Dobermann	Extant	Mammalia	Carnivora	Canidae	Quadrupedal_striding	Carnivore	4.61E-02	8.00E-01	1.32E-02	1.09E-02	5.92E-03	2.72E-03	1.11E-02	7.76E-03	3.87E-03	2.29E-03	2.63E-02	3.28E-02	2.50E-02	2.81E-02
Dracaena_guianensis	Extant	Reptilia	Squamata	Teiidae	Quadrupedal_striding	Carnivore	2.27E-01	5.60E-01	7.74E-03	6.28E-03	3.92E-03	6.34E-03	8.82E-03	3.36E-03	4.20E-03	3.52E-03	5.40E-03	2.43E-02	1.99E-02	4.79E-04
Draco_blandfordii	Extant	Reptilia	Squamata	Agamidae	Scansorial	Insectivore	9.26E-02	7.80E-01	6.20E-03	4.47E-03	1.14E-03	1.23E-03	8.19E-03	4.02E-03	4.32E-04	6.97E-04	1.08E-02	1.30E-02	1.33E-02	1.85E-05
Draco_dussumieri	Extant	Reptilia	Squamata	Agamidae	Scansorial	Insectivore	1.33E-01	7.30E-01	5.68E-03	4.12E-03	1.67E-03	1.53E-03	8.76E-03	4.48E-03	9.26E-04	1.67E-03	1.07E-02	1.30E-02	1.58E-02	3.89E-06
Draco_maculatus	Extant	Reptilia	Squamata	Agamidae	Scansorial	Insectivore	1.01E-01	8.00E-01	3.41E-03	3.21E-03	2.38E-03	2.11E-03	5.04E-03	3.25E-03	8.75E-04	8.78E-04	6.34E-03	1.11E-02	1.00E-02	6.80E-06
Dreadnoughtus_schrani	Extinct	Dinosauria	Saurischia	Sauropodomorpha	Quadrupedal_striding	Herbivore	1.24E-03	7.90E-01	9.15E-03	4.08E-03	7.79E-04	7.79E-04	6.91E-03	3.62E-03	4.48E-04	4.48E-04	1.16E-01	1.48E-02	1.14E-02	2.69E+01
Dromaius_novaehollandiae	Extant	Aves	Struthioformes	Casuariidae	Bipedal_striding	Omnivore	2.24E-02	7.60E-01	1.91E-02	4.70E-02	1.31E-02	1.39E-02	1.97E-04	1.58E-04	1.58E-04	1.58E-04	2.09E-02	9.31E-02	6.71E-04	2.10E-02
Duttaphrynus_dodsoni	Extant	Amphibia	Anuran	Bufonidae	Fossorial	Carnivore	1.86E-01	6.20E-01	2.19E-02	2.38E-02	1.22E-02	9.66E-03	1.63E-02	7.38E-03	4.82E-03	3.49E-04	2.51E-03	6.76E-02	2.88E-02	4.37E-06
Edaphosaurus_boanerges_	Extinct	Reptiliomorpha	Eupelycosauria	Edaphosauridae	Quadrupedal_striding	Herbivore	1.47E-02	8.90E-01	3.20E-03	6.79E-03	8.36E-04	1.03E-03	3.98E-03	4.13E-03	7.85E-04	1.54E-03	1.46E-02	1.19E-02	1.04E-02	6.94E-02
Edmontonia	Extinct	Dinosauria	Ornithischia	Nodosauridae	Quadrupedal_striding	Herbivore	1.24E-02	7.90E-01	5.95E-03	6.07E-03	1.17E-03	8.68E-04	4.02E-03	2.17E-03	5.25E-04	1.56E-04	8.96E-02	1.41E-02	6.87E-03	2.80E+00
Edmontosaurus	Extinct	Dinosauria	Ornithischia	Ornithipoda	Quadrupedal_striding	Herbivore	3.57E-02	7.70E-01	2.01E-02	1.41E-02	7.24E-03	2.33E-03	3.06E-03	2.16E-03	9.60E-04	1.46E-04	2.00E-02	4.38E-02	6.33E-03	4.94E-01
Egernia_whitii	Extant	Reptilia	Squamata	Scincidae	Fossorial	Omnivore	1.42E-01	7.80E-01	3.83E-03	2.75E-03	1.92E-03	5.78E-04	2.39E-03	2.15E-03	8.36E-04	3.31E-04	8.11E-03	9.08E-03	5.71E-03	6.29E-06
Elephantulus_rozeti	Extant	Mammalia	Eulipotphyla	Soricidae	Saltatorial	Insectivore	2.00E-01	6.30E-01	1.57E-02	1.99E-02	8.03E-03	1.78E-03	1.48E-02	1.45E-02	2.01E-03	7.34E-04	5.29E-03	4.54E-02	3.21E-02	2.59E-05
Elephas_maximus	Extant	Mammalia	Proboscidae	Elephantidae	Quadrupedal_striding	Herbivore	1.24E-01	7.70E-01	1.21E-02	4.46E-03	1.75E-03	4.23E-04	1.14E-02	1.24E-02	1.58E-03	1.30E-03	1.21E-02	1.87E-02	2.67E-02	2.21E+00
Eleutherodactylus_atkinsi	Extant	Amphibia	Anuran	Leptodactylidae	Saltatorial	Insectivore	2.54E-01	5.90E-01	1.92E-02	2.23E-02	9.33E-03	6.03E-03	8.08E-03	4.35E-03	3.07E-03	8.36E-04	3.18E-03	5.69E-02	1.63E-02	1.22E-06
Eleutherodactylus_orientalis	Extant	Amphibia	Anuran	Leptodactylidae	Saltatorial	Insectivore	2.68E-01	5.80E-01	2.05E-02	1.94E-02	1.06E-02	6.16E-03	9.46E-03	4.31E-03	2.12E-03	6.02E-04	5.96E-03	5.67E-02	1.65E-02	9.14E-08
Elgaria_coerulea	Extant	Reptilia	Squamata	Anguidae	Quadrupedal_striding	Carnivore	1.21E-01	7.40E-01	2.89E-03	1.92E-03	9.99E-04	1.50E-03	2.36E-03	1.16E-03	4.10E-04	4.67E-04	3.27E-03	7.31E-03	4.40E-03	1.41E-05
Equus_ferrus_caballus	Extant	Mammalia	Perissodactyla	Equidae	Quadrupedal_striding	Herbivore	5.37E-02	7.90E-01	1.82E-02	1.04E-02	3.37E-03	2.15E-03	9.76E-03	9.76E-03	3.30E-03	2.75E-03	3.58E-02	3.42E-02	2.56E-02	2.97E-01
Equus_scotti	Extinct	Mammalia	Perissodactyla	Equidae	Quadrupedal_striding	Herbivore	6.65E-02	8.10E-01	1.54E-02	6.10E-03	5.07E-03	1.64E-03	6.78E-03	8.56E-03	3.64E-03	2.16E-03	2.40E-02	2.82E-02	2.11E-02	3.18E-01
Erinaceus_europaeus	Extant	Mammalia	Eulipotyphla	Erinaceidae	Quadrupedal_striding	Omnivore	8.44E-02	8.20E-01	6.25E-03	1.01E-02	3.07E-03	6.09E-04	9.09E-03	8.79E-03	2.58E-03	1.11E-03	1.05E-02	2.00E-02	2.16E-02	3.85E-04
Eryops_megacephalus	Extinct	Batrachomorpha	Temnospondyli	Eryopidae	semi_aquatic	Carnivore	1.85E-01	7.20E-01	7.95E-03	3.48E-03	2.68E-03	1.82E-03	1.21E-02	4.87E-03	8.34E-04	6.70E-04	3.16E-03	1.59E-02	1.84E-02	6.24E-02
Euoplocephalus_tutus	Extinct	Dinosauria	Ornithischia	Ankylosauridae	Quadrupedal_striding	Herbivore	1.24E-02	8.40E-01	5.90E-03	6.08E-03	1.12E-03	1.50E-03	6.15E-03	2.77E-03	1.07E-03	1.30E-03	1.79E-02	1.46E-02	1.13E-02	2.35E+00
Eupsophus_roseus	Extant	Amphibia	Anuran	Leptodactylidae	Saltatorial	Insectivore	2.06E-01	5.60E-01	3.19E-02	3.08E-02	1.65E-02	1.13E-02	1.23E-02	6.08E-03	3.87E-03	1.26E-03	2.91E-03	9.05E-02	2.35E-02	3.34E-06
Eurycea_robusta	Extant	Amphibia	Caudata	Plethodontidae	Aquatic	Carnivore	9.57E-02	7.10E-01	4.20E-03	1.97E-03	5.92E-04	1.48E-03	3.37E-03	1.34E-03	3.28E-04	1.00E-03	1.37E-02	8.24E-03	6.04E-03	2.19E-06
Eurycea_sosorum	Extant	Amphibia	Caudata	Plethodontidae	Aquatic	Carnivore	7.71E-02	7.00E-01	3.23E-03	1.84E-03	1.07E-03	1.70E-03	2.95E-03	9.86E-04	4.00E-04	6.56E-04	2.08E-02	7.84E-03	4.99E-03	2.15E-07
Falco_colombarius	Extant	Aves	Falconiformes	Falconidae	Active_flight	Carnivore	1.96E-01	5.10E-01	1.73E-02	2.66E-02	1.03E-02	1.92E-02	2.47E-02	2.11E-02	1.01E-02	2.86E-03	1.29E-02	7.34E-02	5.88E-02	7.31E-05
Fejervarya_limnocharis	Extant	Amphibia	Anuran	Dicroglossidae	Saltatorial	Carnivore	1.71E-01	5.60E-01	3.36E-02	4.40E-02	1.56E-02	1.99E-02	1.11E-02	5.12E-03	4.53E-03	8.09E-04	2.18E-03	1.13E-01	2.16E-02	1.58E-05
Felis_catus	Extant	Mammalia	Carnivora	Felidae	Quadrupedal_striding	Carnivore	6.95E-02	7.60E-01	1.98E-02	1.29E-02	6.90E-03	3.34E-03	1.39E-02	1.21E-02	3.49E-03	2.64E-03	1.44E-02	4.30E-02	3.21E-02	3.02E-03
Gastonia_burgei	Extinct	Dinosauria	Ornithischia	Ornithipoda	Quadrupedal_striding	Herbivore	9.24E-03	9.10E-01	4.11E-03	3.74E-03	8.53E-04	1.42E-03	4.20E-03	2.20E-03	8.65E-04	1.27E-03	1.01E-02	1.01E-02	8.53E-03	5.27E-01
Gastrophryne_carolinensis	Extant	Amphibia	Anuran	Microhylidae	Saltatorial	Insectivore	1.69E-01	6.50E-01	2.18E-02	2.52E-02	1.25E-02	1.23E-02	1.02E-02	4.29E-03	2.80E-03	9.42E-04	5.86E-03	7.18E-02	1.82E-02	3.80E-07
Gastrotheca_peruana	Extant	Amphibia	Anuran	Hemiphractidae	Saltatorial	Insectivore	1.99E-01	6.40E-01	1.86E-02	2.01E-02	1.00E-02	8.90E-03	1.15E-02	5.48E-03	4.51E-03	2.15E-03	2.07E-03	5.76E-02	2.36E-02	3.68E-06
Gavia_arctica	Extant	Aves	Gaviiformes	Gaviidae	Active_flight	Carnivore	5.39E-02	6.80E-01	5.97E-03	2.60E-02	6.97E-03	3.69E-03	4.17E-02	2.03E-02	3.89E-03	4.43E-04	4.40E-02	4.26E-02	6.63E-02	1.11E-03
Gavia_pacifica	Extant	Aves	Gaviiformes	Gaviidae	Active_flight	Carnivore	5.85E-02	7.40E-01	4.00E-03	1.78E-02	6.62E-03	3.55E-03	3.07E-02	1.48E-02	5.90E-03	9.67E-04	2.35E-02	3.20E-02	5.24E-02	2.07E-03
Geochelone_carbonaria	Extant	Reptilia	Testudines	Testudinidae	Quadrupedal_striding	Herbivore	5.62E-03	9.60E-01	3.36E-03	1.27E-03	5.76E-04	2.19E-04	5.17E-03	1.88E-03	4.20E-04	1.73E-04	1.50E-03	5.43E-03	7.64E-03	9.22E-03
Gigantaspinosaurus_sichuanensis	Extinct	Dinosauria	Ornithischia	Stegosauridae	Quadrupedal_striding	Carnivore	7.91E-03	8.40E-01	4.62E-03	4.90E-03	6.97E-04	9.02E-04	4.44E-03	2.78E-03	7.97E-04	1.37E-03	2.38E-02	1.11E-02	9.38E-03	1.59E+00
Giraffa_camelopardalis	Extant	Mammalia	Artiodactyla	Giraffidae	Quadrupedal_striding	Herbivore	4.14E-02	7.70E-01	1.46E-02	1.30E-02	7.04E-03	1.52E-03	7.50E-03	1.36E-02	9.33E-03	2.26E-03	4.42E-02	3.61E-02	3.27E-02	5.24E-01
Giraffatitan	Extinct	Dinosauria	Saurischia	Sauropodomorpha	Quadrupedal_striding	Herbivore	2.33E-03	7.80E-01	1.16E-02	7.63E-03	6.92E-04	6.92E-04	1.18E-02	6.36E-03	1.70E-03	1.70E-03	9.73E-02	2.06E-02	2.16E-02	2.53E+01
Glossotherium_robustus	Extinct	Mammalia	Pilosa	Mylodontidae	Quadrupedal_striding	Herbivore	2.93E-02	8.40E-01	1.92E-02	6.51E-03	1.02E-03	6.05E-04	7.87E-03	6.95E-03	1.95E-03	3.02E-03	8.27E-03	2.73E-02	1.98E-02	6.78E-01
Gomphothrium_productum	Extinct	Mammalia	Proboscidae	Gomphotheriidae	Quadrupedal_striding	Herbivore	1.00E-01	8.20E-01	7.76E-03	3.55E-03	9.29E-04	1.09E-03	6.25E-03	8.54E-03	1.22E-03	4.12E-03	8.16E-03	1.33E-02	2.01E-02	1.43E+00
Gopherus_agassizii	Extant	Reptilia	Testudines	Testudinidae	Quadrupedal_striding	Herbivore	7.36E-03	9.70E-01	3.06E-03	1.19E-03	5.29E-04	2.90E-04	4.90E-03	1.84E-03	5.52E-04	2.98E-04	2.16E-03	5.07E-03	7.59E-03	4.23E-03
Gopherus_berlandieri	Extant	Reptilia	Testudines	Testudinidae	Quadrupedal_striding	Herbivore	7.14E-03	9.60E-01	3.45E-03	1.32E-03	5.35E-04	1.22E-03	5.55E-03	2.14E-03	4.32E-04	6.97E-04	4.92E-03	6.53E-03	8.82E-03	3.81E-03
Gopherus_polyphemus	Extant	Reptilia	Testudines	Testudinidae	Quadrupedal_striding	Herbivore	5.26E-03	9.60E-01	3.06E-03	1.37E-03	4.70E-04	1.26E-03	4.70E-03	1.94E-03	4.10E-04	1.28E-03	2.56E-03	6.16E-03	8.33E-03	4.68E-03
Gorgosaurus	Extinct	Dinosauria	Saurischia	Theropoda	Bipedal_striding	Carnivore	6.93E-02	7.00E-01	1.43E-02	1.91E-02	5.92E-03	2.15E-03	1.07E-03	3.84E-04	1.65E-04	4.85E-04	3.25E-02	4.14E-02	2.11E-03	1.40E+00
Gorilla_gorilla	Extant	Mammalia	Primates	Hominidae	Quadrupedal_striding	Herbivore	6.58E-02	7.40E-01	2.23E-02	1.52E-02	4.19E-03	1.60E-03	2.35E-02	1.98E-02	3.27E-03	4.16E-03	9.09E-03	4.33E-02	5.07E-02	7.37E-02
Gulo_gulo	Extant	Mammalia	Carnivora	Mustelidae	Quadrupedal_striding	Carnivore	7.49E-02	6.40E-01	1.93E-02	1.28E-02	2.14E-02	2.14E-02	2.57E-02	1.39E-02	1.05E-02	5.40E-03	2.14E-02	7.49E-02	5.54E-02	9.35E-03
Gyrinophilus_porphyriticus	Extant	Amphibia	Caudata	Plethodontidae	semi_aquatic	Carnivore	1.45E-01	5.50E-01	3.25E-03	1.68E-03	1.47E-03	4.24E-03	2.42E-03	8.14E-04	5.34E-04	1.28E-03	8.90E-03	1.06E-02	5.05E-03	2.53E-07
Heloderma_horridum	Extant	Reptilia	Squamata	Helodermatidae	Scansorial	Carnivore	1.93E-01	5.90E-01	2.10E-02	2.95E-02	1.39E-02	9.80E-03	1.60E-02	7.23E-03	4.67E-03	2.88E-03	5.24E-03	7.42E-02	3.08E-02	1.05E-05
Helophryne_natalensis	Extant	Amphibia	Anuran	Heleophrynidae	Saltatorial	Insectivore	8.42E-02	8.20E-01	3.87E-03	2.74E-03	2.80E-03	1.47E-03	4.71E-03	3.11E-03	2.71E-03	1.29E-03	6.24E-03	1.09E-02	1.18E-02	5.60E-04
Hemisus_guineensis	Extant	Amphibia	Anuran	Hemisotidae	Fossorial	Insectivore	4.06E-01	4.20E-01	1.76E-02	2.32E-02	1.18E-02	1.17E-02	8.65E-03	4.77E-03	5.13E-03	3.84E-03	1.73E-03	6.43E-02	2.24E-02	1.17E-05
Hemphractus_proboscideus	Extant	Amphibia	Anuran	Hemiphractidae	Saltatorial	Carnivore	1.01E-01	7.30E-01	1.94E-02	1.80E-02	8.51E-03	1.06E-02	1.28E-02	5.52E-03	3.24E-03	4.85E-04	9.75E-03	5.65E-02	2.20E-02	1.75E-06
Herpestes_brachyurus	Extant	Mammalia	Carnivora	Herpestidae	Quadrupedal_striding	Carnivore	1.02E-01	7.50E-01	1.10E-02	1.01E-02	4.24E-03	7.30E-04	9.63E-03	6.25E-03	3.57E-03	9.75E-04	3.33E-02	2.61E-02	2.04E-02	1.07E-03
Heterodontosaurus_tucki	Extinct	Dinosauria	Ornithischia	Heterodontosauridae	Bipedal_striding	Herbivore	8.45E-02	6.80E-01	1.02E-02	2.00E-02	3.73E-03	4.94E-03	4.88E-03	2.51E-03	9.55E-04	9.55E-04	1.02E-02	3.89E-02	9.30E-03	2.51E-03
Hexaprotodon_liberiensis	Extant	Mammalia	Artiodactyla	Hippopotamidae	semi_aquatic	Herbivore	7.83E-02	8.00E-01	1.02E-02	8.98E-03	7.63E-03	2.29E-03	7.77E-03	6.04E-03	3.43E-03	2.51E-03	1.82E-02	2.91E-02	1.98E-02	7.47E-02
Hildebranta_ornata	Extant	Amphibia	Anuran	Ptychadenidae	Fossorial	Insectivore	2.06E-01	6.50E-01	1.85E-02	2.04E-02	9.08E-03	6.11E-03	8.45E-03	3.91E-03	3.00E-03	3.57E-04	2.64E-03	5.41E-02	1.57E-02	1.01E-05
Hippopotamus_amphibius	Extant	Mammalia	Artiodactyla	Hippopotamidae	semi_aquatic	Herbivore	1.26E-01	7.80E-01	9.60E-03	4.31E-03	3.23E-03	5.96E-04	7.46E-03	4.26E-03	3.16E-03	8.92E-04	2.40E-02	1.77E-02	1.58E-02	6.96E-01
Holophoneus_primaevus	Extinct	Mammalia	Carnivora	Nimravidae	Quadrupedal_striding	Carnivore	9.90E-02	7.00E-01	3.71E-02	2.91E-02	8.09E-03	8.55E-04	1.49E-02	7.52E-03	2.25E-03	5.25E-04	5.14E-03	7.51E-02	2.52E-02	5.24E-02
Homo_sapien	Extant	Mammalia	Primates	Hominidae	Bipedal_striding	Omnivore	7.23E-02	7.60E-01	1.32E-02	1.14E-02	4.82E-03	3.10E-03	1.21E-02	1.11E-02	3.07E-03	3.79E-03	1.59E-02	3.25E-02	3.01E-02	1.62E-02
Hyaenodon_horridis	Extinct	Mammalia	Creodonta	Hyaenodontidae	Quadrupedal_striding	Carnivore	1.33E-01	7.10E-01	1.15E-02	1.28E-02	6.35E-03	3.04E-03	1.07E-02	1.15E-02	5.63E-03	3.87E-03	1.96E-02	3.36E-02	3.18E-02	2.24E-02
Hyalinobatrachium_fleishmanni	Extant	Amphibia	Anuran	Centrolenidae	Saltatorial	Insectivore	2.61E-01	5.10E-01	2.67E-02	3.26E-02	1.27E-02	1.72E-02	1.04E-02	6.75E-03	4.64E-03	2.70E-03	2.96E-03	8.92E-02	2.45E-02	2.87E-07
Hydrochaeris_hydrochaeris	Extant	Mammalia	Rodentia	Caviidae	semi_aquatic	Herbivore	7.14E-02	8.50E-01	8.32E-03	8.69E-03	3.74E-03	1.27E-03	6.56E-03	4.36E-03	2.41E-03	9.04E-04	6.73E-03	2.20E-02	1.42E-02	3.20E-02
Hyla_andersonii	Extant	Amphibia	Anuran	Hylidae	Saltatorial	Insectivore	2.18E-01	6.10E-01	1.84E-02	2.27E-02	8.90E-03	1.52E-02	9.71E-03	4.44E-03	3.69E-03	2.55E-03	2.52E-03	6.52E-02	2.04E-02	2.11E-06
Hyla_boans	Extant	Amphibia	Anuran	Hylidae	Saltatorial	Insectivore	2.14E-01	5.70E-01	2.59E-02	3.13E-02	1.16E-02	1.24E-02	1.06E-02	5.14E-03	4.67E-03	3.52E-03	1.84E-03	8.12E-02	2.39E-02	2.65E-05
Hyla_chrysoscelis	Extant	Amphibia	Anuran	Hylidae	Saltatorial	Insectivore	2.07E-01	6.20E-01	1.84E-02	2.09E-02	9.20E-03	1.41E-02	1.05E-02	4.21E-03	3.92E-03	2.76E-03	2.39E-03	6.26E-02	2.14E-02	3.19E-06
Hyla_cinerea	Extant	Amphibia	Anuran	Hylidae	Saltatorial	Insectivore	2.06E-01	5.90E-01	2.22E-02	2.97E-02	1.24E-02	1.61E-02	9.58E-03	4.01E-03	3.78E-03	2.23E-03	3.13E-03	8.04E-02	1.96E-02	2.22E-06
Hylobates_agilis	Extant	Mammalia	Primates	Hylobatidae	Arboreal	Omnivore	7.34E-02	6.90E-01	1.86E-02	1.86E-02	7.24E-03	3.19E-03	2.01E-02	3.10E-02	6.00E-03	9.17E-03	7.80E-03	4.76E-02	6.63E-02	4.83E-03
Hylobates_lar	Extant	Mammalia	Primates	Hylobatidae	Arboreal	Omnivore	6.09E-02	7.10E-01	2.11E-02	1.76E-02	7.86E-03	3.77E-03	1.91E-02	3.00E-02	5.80E-03	6.69E-03	5.81E-03	5.04E-02	6.16E-02	6.68E-03
Hystrix_spp	Extant	Mammalia	Rodentia	Hystricidae	Quadrupedal_striding	Herbivore	6.35E-02	8.60E-01	9.23E-03	6.34E-03	2.22E-03	8.84E-04	4.93E-03	4.08E-03	1.84E-03	7.82E-04	1.09E-02	1.87E-02	1.16E-02	8.31E-03
Iguana_rhinolopha	Extant	Reptilia	Squamata	Iguanidae	Arboreal	Herbivore	9.70E-02	6.10E-01	1.42E-02	1.11E-02	5.40E-03	5.27E-03	9.69E-03	3.48E-03	2.52E-03	2.85E-03	6.60E-03	3.60E-02	1.85E-02	2.07E-03
Iguanodon_bernissartensis	Extinct	Dinosauria	Ornithischia	Ornithipoda	Quadrupedal_striding	Herbivore	3.28E-02	7.70E-01	1.61E-02	1.83E-02	3.64E-03	4.53E-03	1.05E-02	2.77E-03	1.43E-03	1.72E-03	1.78E-02	4.26E-02	1.64E-02	3.56E+00
Indirana_phrynoderma	Extant	Amphibia	Anuran	Ranixalidae	Saltatorial	Omnivore	2.54E-01	5.80E-01	1.89E-02	2.56E-02	1.05E-02	1.14E-02	6.58E-03	3.24E-03	2.48E-03	1.36E-03	2.44E-03	6.64E-02	1.37E-02	1.95E-06
Ischnocnema_gualteri	Extant	Amphibia	Anuran	Brachycephalidae	Saltatorial	Omnivore	2.82E-01	5.50E-01	2.51E-02	2.54E-02	1.25E-02	8.56E-03	7.31E-03	3.44E-03	1.86E-03	6.47E-04	5.18E-03	7.16E-02	1.33E-02	2.95E-07
Jobaria	Extinct	Dinosauria	Saurischia	Sauropodomorpha	Quadrupedal_striding	Herbivore	1.41E-02	7.20E-01	1.60E-02	1.25E-02	2.06E-03	2.06E-03	1.18E-02	1.21E-02	1.77E-04	1.77E-04	9.68E-02	3.26E-02	2.42E-02	1.31E+01
Keratocephalus_moloch	Extinct	Mammalia	Therapsida	Tapinocephalidae	Quadrupedal_striding	Herbivore	4.10E-02	7.60E-01	1.19E-02	9.30E-03	4.78E-03	8.98E-03	3.23E-02	7.72E-03	3.70E-03	7.52E-03	1.42E-02	3.49E-02	5.12E-02	3.50E-01
Kinosternon_hirtipes_tarascense	Extant	Reptilia	Testudines	Kinosternidae	semi_aquatic	Carnivore	4.54E-02	9.10E-01	2.94E-03	1.53E-03	9.46E-04	2.48E-03	3.74E-03	1.26E-03	9.90E-04	1.38E-03	6.25E-03	7.90E-03	7.37E-03	1.71E-04
Labrador	Extant	Mammalia	Carnivora	Canidae	Quadrupedal_striding	Carnivore	6.62E-02	8.20E-01	8.75E-03	6.00E-03	3.20E-03	1.61E-03	9.21E-03	7.74E-03	4.05E-03	2.78E-03	2.29E-02	1.96E-02	2.38E-02	1.86E-02
Lagopus_muta	Extant	Aves	Galliformes	Phasianidae	Active_flight	Omnivore	5.53E-02	7.80E-01	1.14E-02	1.34E-02	4.65E-03	2.75E-03	1.96E-02	1.30E-02	5.66E-03	1.29E-03	1.85E-02	3.22E-02	3.96E-02	3.04E-04
Lama_guanicoe	Extant	Mammalia	Artiodactyla	Camelidae	Quadrupedal_striding	Herbivore	3.68E-02	8.20E-01	1.30E-02	7.20E-03	4.01E-03	1.40E-03	8.23E-03	6.02E-03	3.65E-03	1.44E-03	4.98E-02	2.56E-02	1.94E-02	1.10E-01
Larus_occidentalis	Extant	Aves	Charadriiformes	Laridae	Soaring	Carnivore	9.48E-02	6.90E-01	5.58E-03	1.65E-02	6.20E-03	3.26E-03	3.49E-02	2.05E-02	8.24E-03	2.92E-03	1.99E-02	3.15E-02	6.66E-02	8.30E-04
Lechriodus_melanopyga	Extant	Amphibia	Anuran	Myobatrachidae	Saltatorial	Carnivore	2.44E-01	6.10E-01	1.84E-02	2.17E-02	7.86E-03	7.43E-03	9.69E-03	4.64E-03	3.54E-03	7.01E-04	3.27E-03	5.54E-02	1.86E-02	1.28E-05
Lemmus_lemmus	Extant	Mammalia	Rodentia	Cricetidae	Fossorial	Herbivore	1.67E-01	7.60E-01	6.01E-03	7.95E-03	2.02E-03	1.48E-03	6.79E-03	3.41E-03	1.22E-03	7.76E-04	5.65E-03	1.75E-02	1.22E-02	3.61E-05
Leopardus_geoffroyi	Extant	Mammalia	Carnivora	Felidae	Quadrupedal_striding	Carnivore	7.77E-02	7.80E-01	1.19E-02	1.34E-02	6.80E-03	2.84E-03	8.77E-03	8.53E-03	4.08E-03	5.53E-03	1.63E-02	3.49E-02	2.69E-02	1.53E-03
Lepidobatrachus_laevis	Extant	Amphibia	Anuran	Ceratophryidae	Saltatorial	Carnivore	3.52E-01	5.50E-01	1.08E-02	1.06E-02	6.01E-03	7.98E-03	7.07E-03	2.18E-03	2.87E-03	5.33E-04	2.61E-03	3.54E-02	1.27E-02	6.03E-05
Lepilemur_mustelinus	Extant	Mammalia	Primates	Lepilemuridae	Arboreal	Herbivore	9.50E-02	6.70E-01	2.82E-02	2.99E-02	1.50E-02	6.58E-03	8.71E-03	1.03E-02	2.25E-03	4.03E-03	9.12E-03	7.97E-02	2.53E-02	2.81E-04
Leptobrachium_hasseltii	Extant	Amphibia	Anuran	Megophryidae	Saltatorial	Omnivore	2.72E-01	6.10E-01	1.14E-02	1.48E-02	6.32E-03	4.58E-03	1.18E-02	5.23E-03	3.17E-03	7.63E-04	1.92E-03	3.71E-02	2.10E-02	9.28E-06
Leptodactylodon_ovatus	Extant	Amphibia	Anuran	Arthroleptidae	Saltatorial	Omnivore	1.79E-01	6.30E-01	2.34E-02	2.71E-02	1.21E-02	1.67E-02	7.03E-03	4.71E-03	1.90E-03	5.41E-04	2.77E-03	7.93E-02	1.42E-02	2.76E-06
Leptopelis_notatus	Extant	Amphibia	Anuran	Arthroleptidae	Arboreal	Insectivore	2.12E-01	6.20E-01	2.17E-02	1.97E-02	9.01E-03	9.67E-03	1.07E-02	4.70E-03	3.76E-03	3.14E-03	1.99E-03	6.01E-02	2.23E-02	1.47E-05
Limnonectes_macrocephalus	Extant	Amphibia	Anuran	Dicroglossidae	Saltatorial	Carnivore	2.35E-01	5.60E-01	2.48E-02	2.78E-02	1.06E-02	1.58E-02	1.04E-02	4.85E-03	4.66E-03	8.95E-04	2.12E-03	7.90E-02	2.08E-02	3.67E-05
Lissotrition_vulgaris	Extant	Amphibia	Caudata	Salamandridae	semi_aquatic	Carnivore	1.55E-01	6.50E-01	4.97E-03	2.93E-03	3.98E-03	1.23E-03	5.49E-03	1.85E-03	1.86E-03	5.38E-04	4.67E-03	1.31E-02	9.74E-03	8.86E-07
Loxodonta_africana	Extant	Mammalia	Proboscidea	Elephantidae	Quadrupedal_striding	Herbivore	1.20E-01	7.50E-01	1.99E-02	6.23E-03	1.47E-03	1.47E-03	1.65E-02	1.25E-02	2.75E-03	2.75E-03	1.20E-02	2.91E-02	3.45E-02	2.73E+00
Lufengosaurus_huenei	Extinct	Dinosauria	Saurischia	Sauropodomorpha	Quadrupedal_striding	Herbivore	4.94E-03	7.80E-01	1.18E-02	1.54E-02	3.98E-03	3.84E-03	6.36E-03	2.31E-03	5.62E-04	1.38E-03	3.25E-02	3.50E-02	1.06E-02	5.05E-01
Lutra_lutra	Extant	Mammalia	Carnivora	Mustelidae	semi_aquatic	Carnivore	5.96E-02	8.00E-01	8.28E-03	7.74E-03	5.40E-03	7.14E-03	7.16E-03	4.73E-03	2.36E-03	1.67E-03	2.55E-02	2.86E-02	1.59E-02	3.03E-03
Lycaenops_ornatus	Extinct	Mammalia	Therapsida	Gorgonopsidae	Quadrupedal_striding	Carnivore	7.94E-02	7.30E-01	9.22E-03	1.39E-02	5.03E-03	4.62E-03	1.33E-02	1.63E-02	6.51E-03	2.32E-03	2.23E-02	3.27E-02	3.84E-02	1.74E-02
Lyriocephalus_scutatus	Extant	Reptilia	Squamata	Agamidae	Arboreal	Omnivore	2.32E-01	6.10E-01	8.18E-03	7.59E-03	4.54E-03	2.95E-03	1.32E-02	6.63E-03	2.65E-03	2.70E-03	9.46E-03	2.33E-02	2.52E-02	3.49E-05
Macaca_fuscata	Extant	Mammalia	Primates	Cercopithecidae	Quadrupedal_striding	Omnivore	1.24E-01	6.90E-01	1.78E-02	1.76E-02	1.14E-02	6.83E-03	1.40E-02	1.24E-02	5.18E-03	3.30E-03	5.13E-03	5.36E-02	3.49E-02	2.50E-03
Mamenchisaurus_constructus	Extinct	Dinosauria	Saurischia	Sauropodomorpha	Quadrupedal_striding	Herbivore	5.55E-03	7.40E-01	7.38E-03	5.92E-03	9.33E-04	4.96E-04	7.14E-03	4.40E-03	1.68E-03	1.45E-03	1.21E-01	1.47E-02	1.47E-02	9.78E+00
Mamenchisaurus_jingyanensis	Extinct	Dinosauria	Saurischia	Sauropodomorpha	Quadrupedal_striding	Herbivore	3.60E-03	7.20E-01	9.70E-03	5.14E-03	1.36E-03	8.41E-04	5.82E-03	2.40E-03	8.09E-04	7.15E-04	1.50E-01	1.70E-02	9.74E-03	1.03E+01
Mammut_americanum	Extinct	Mammalia	Proboscidae	Mammutidae	Quadrupedal_striding	Herbivore	1.02E-01	7.80E-01	1.41E-02	7.88E-03	2.43E-03	4.96E-04	1.14E-02	9.10E-03	5.01E-03	1.74E-03	8.28E-03	2.49E-02	2.73E-02	5.44E+00
Mammuthus_jeffersoni	Extinct	Mammalia	Proboscidae	Elephantidae	Quadrupedal_striding	Herbivore	1.52E-01	6.80E-01	1.28E-02	9.49E-03	5.13E-03	2.25E-03	1.49E-02	2.08E-02	8.60E-03	2.89E-03	6.43E-03	2.97E-02	4.72E-02	4.49E+00
Marasuchas_lilloensis	Extinct	Dinosauria	Dinosauromorpha	Dinosauriformes	Bipedal_striding	Carnivore	5.01E-02	6.40E-01	1.84E-02	2.00E-02	9.25E-03	1.29E-02	5.75E-03	8.89E-03	5.36E-03	5.36E-03	1.57E-02	6.06E-02	2.54E-02	1.71E-04
Martes_melampus_melampus	Extant	Mammalia	Carnivora	Mustelidae	Arboreal	Omnivore	1.14E-01	6.90E-01	1.41E-02	1.71E-02	1.02E-02	3.93E-03	1.22E-02	8.95E-03	5.27E-03	3.64E-03	3.25E-02	4.53E-02	3.01E-02	9.32E-04
Megaladapsis_edwardsi	Extinct	Mammalia	Primates	Megaladapidae	Arboreal	Herbivore	6.86E-02	8.00E-01	1.09E-02	6.78E-03	7.32E-03	2.12E-03	1.28E-02	8.08E-03	2.38E-03	4.45E-03	2.17E-02	2.71E-02	2.77E-02	6.06E-02
Megaloceros_giganteus	Extinct	Mammalia	Artiodactyla	Cervidae	Quadrupedal_striding	Herbivore	2.83E-02	8.10E-01	1.75E-02	9.38E-03	4.93E-03	2.80E-03	9.70E-03	6.62E-03	3.16E-03	2.61E-03	4.54E-02	3.46E-02	2.21E-02	3.02E-01
Melanophryniscus_stelzneri	Extant	Amphibia	Anuran	Bufonidae	Saltatorial	Insectivore	1.99E-01	6.00E-01	2.11E-02	2.06E-02	1.23E-02	8.78E-03	1.72E-02	7.30E-03	4.99E-03	2.05E-03	7.28E-03	6.28E-02	3.15E-02	6.06E-07
Meles_meles	Extant	Mammalia	Carnivora	Mustelidae	Fossorial	Omnivore	5.80E-02	8.40E-01	7.49E-03	7.13E-03	3.91E-03	1.78E-03	9.32E-03	6.59E-03	2.21E-03	2.21E-03	1.48E-02	2.03E-02	2.03E-02	4.78E-03
Mertensophryne_micranotis	Extant	Amphibia	Anuran	Bufonidae	Arboreal	Insectivore	2.14E-01	6.60E-01	1.45E-02	1.45E-02	8.10E-03	4.19E-03	1.14E-02	4.45E-03	2.52E-03	7.96E-04	5.03E-03	4.13E-02	1.92E-02	2.94E-07
Merychippus_quintus	Extinct	Mammalia	Perissodactyla	Equidae	Quadrupedal_striding	Herbivore	6.36E-02	7.60E-01	2.40E-02	1.09E-02	6.64E-03	1.95E-03	8.42E-03	1.02E-02	4.74E-03	2.02E-03	3.08E-02	4.35E-02	2.54E-02	5.66E-02
Mesaspis_moreletii	Extant	Reptilia	Squamata	Anguidae	Arboreal	Carnivore	9.63E-02	7.30E-01	2.35E-03	1.35E-03	9.11E-04	7.52E-04	1.83E-03	7.94E-04	2.91E-04	3.25E-04	2.50E-03	5.36E-03	3.24E-03	4.20E-06
Micrixalus_herrei	Extant	Amphibia	Anuran	Micrixalidae	Saltatorial	Insectivore	2.83E-01	5.30E-01	1.54E-02	2.84E-02	1.22E-02	1.53E-02	1.07E-02	4.05E-03	3.61E-03	1.00E-03	5.83E-03	7.13E-02	1.94E-02	3.10E-07
Microbbatrachella_capensis	Extant	Amphibia	Anuran	Pyxicephalidae	Saltatorial	Insectivore	2.35E-01	5.90E-01	1.91E-02	2.29E-02	1.23E-02	1.33E-02	8.42E-03	3.29E-03	2.40E-03	8.65E-04	3.90E-03	6.76E-02	1.50E-02	1.78E-07
Microcarbo_melanoleucos	Extant	Aves	Suliformes	Phalacrocoracidae	Active_flight	Omnivore	8.58E-02	6.80E-01	6.07E-03	1.53E-02	7.54E-03	3.78E-03	3.04E-02	2.70E-02	6.19E-03	1.87E-03	3.65E-02	3.27E-02	6.55E-02	3.28E-04
Microcebus_rufus	Extant	Mammalia	Primates	Cheirogaleidae	Arboreal	Omnivore	1.98E-01	6.30E-01	1.51E-02	1.94E-02	8.41E-03	6.69E-03	6.85E-03	9.27E-03	3.79E-03	9.28E-03	4.41E-03	4.96E-02	2.92E-02	4.49E-05
Microraptor_gui	Extinct	Dinosauria	Saurischia	Theropoda	Bipedal_striding	Carnivore	4.52E-02	5.60E-01	1.55E-02	2.44E-02	1.01E-02	4.39E-03	1.48E-02	8.69E-03	4.63E-03	1.87E-03	2.42E-02	5.44E-02	3.00E-02	7.91E-04
Microtus_scalopsoides	Extant	Mammalia	Rodentia	Cricetidae	Fossorial	Herbivore	1.64E-01	7.60E-01	5.55E-03	6.54E-03	2.78E-03	2.35E-03	5.41E-03	3.70E-03	1.02E-03	1.51E-03	9.75E-03	1.72E-02	1.16E-02	1.34E-05
Moloch_horridus	Extant	Reptilia	Squamata	Agamidae	Quadrupedal_striding	Insectivore	6.72E-02	7.90E-01	8.51E-03	5.28E-03	2.16E-03	7.65E-04	1.01E-02	4.59E-03	2.00E-03	5.30E-04	1.30E-02	1.67E-02	1.72E-02	1.98E-05
Molossus_rufus	Extant	Mammalia	Chiroptera	Molossidae	Active_flight	Insectivore	1.12E-01	6.60E-01	6.50E-03	5.34E-03	1.73E-03	3.67E-03	2.39E-02	3.29E-02	2.60E-02	5.72E-03	1.04E-02	1.72E-02	8.85E-02	1.58E-05
Moschops_capensis	Extinct	Mammalia	Therapsida	Tapinocephalidae	Quadrupedal_striding	Omnivore	2.67E-02	8.80E-01	7.40E-03	4.62E-03	1.42E-03	1.59E-03	8.29E-03	5.20E-03	2.98E-03	1.39E-03	2.20E-02	1.50E-02	1.79E-02	5.59E-01
Mus_musculus	Extant	Mammalia	Rodentia	Muridae	Quadrupedal_striding	Omnivore	1.18E-01	7.70E-01	7.43E-03	1.14E-02	4.28E-03	3.45E-03	5.03E-03	3.27E-03	7.43E-04	1.08E-03	6.67E-03	2.65E-02	1.01E-02	1.31E-05
Musophaga_violacea	Extant	Aves	Musophagiformes	Musophagidae	Active_flight	Omnivore	9.73E-02	6.30E-01	2.07E-02	3.25E-02	1.07E-02	1.14E-02	2.42E-02	1.49E-02	5.40E-03	1.20E-03	2.60E-02	7.53E-02	4.57E-02	2.41E-04
Mustela_erminea	Extant	Mammalia	Carnivora	Mustelidae	Scansorial	Carnivore	1.71E-01	7.10E-01	5.18E-03	7.17E-03	4.59E-03	6.52E-03	5.94E-03	3.52E-03	2.37E-03	5.23E-03	3.18E-02	2.35E-02	1.71E-02	3.70E-05
Myrmecophaga_tridactyla	Extant	Mammalia	Pilosa	Myrmecophagidae	Quadrupedal_striding	Insectivore	3.71E-02	7.30E-01	1.90E-02	1.22E-02	6.22E-03	1.31E-03	1.58E-02	2.00E-02	7.30E-03	4.34E-03	2.07E-02	3.87E-02	4.74E-02	1.90E-02
Nanger_dama	Extant	Mammalia	Artiodactyla	Bovidae	Quadrupedal_striding	Herbivore	5.48E-02	7.70E-01	1.35E-02	1.28E-02	7.01E-03	2.78E-03	5.14E-03	1.11E-02	6.46E-03	2.92E-03	4.94E-02	3.61E-02	2.57E-02	4.09E-02
Nasalis_larvatus	Extant	Mammalia	Primates	Cercopithecidae	Arboreal	Herbivore	6.64E-02	7.40E-01	2.35E-02	1.41E-02	9.29E-03	3.34E-03	1.30E-02	1.53E-02	3.18E-03	6.82E-03	5.51E-03	5.03E-02	3.83E-02	5.35E-03
Nasikabatrachus_sahyadrensis	Extant	Amphibia	Anuran	Sooglossidae	Fossorial	Insectivore	6.63E-02	7.20E-01	2.59E-02	2.42E-02	1.10E-02	1.43E-02	1.65E-02	5.97E-03	3.35E-03	7.76E-04	5.90E-03	7.54E-02	2.66E-02	2.98E-05
Natalobatrachus_bonebergi	Extant	Amphibia	Anuran	Pyxicephalidae	Scansorial	Insectivore	2.27E-01	6.10E-01	1.83E-02	2.18E-02	8.98E-03	9.00E-03	9.17E-03	5.15E-03	3.65E-03	3.22E-03	3.09E-03	5.81E-02	2.12E-02	1.44E-06
Necturus_lewisi	Extant	Amphibia	Caudata	Proteidae	Aquatic	Carnivore	1.19E-01	7.60E-01	1.79E-03	7.61E-04	6.60E-04	1.49E-03	1.68E-03	6.82E-04	6.11E-04	1.70E-03	3.03E-02	4.70E-03	4.67E-03	8.95E-06
Neobatrachus_pictus	Extant	Amphibia	Anuran	Myobatrachidae	Fossorial	Insectivore	2.18E-01	6.60E-01	1.27E-02	1.39E-02	7.82E-03	5.67E-03	1.09E-02	4.31E-03	3.34E-03	6.59E-04	5.69E-03	4.01E-02	1.92E-02	6.35E-06
Neohipparion_affine	Extinct	Mammalia	Perissodactyla	Equidae	Quadrupedal_striding	Herbivore	8.08E-02	8.00E-01	9.41E-03	8.00E-03	5.99E-03	2.01E-03	7.40E-03	6.24E-03	4.65E-03	1.95E-03	2.19E-02	2.54E-02	2.02E-02	9.83E-02
Neuquensaurus	Extinct	Dinosauria	Saurischia	Sauropodomorpha	Quadrupedal_striding	Herbivore	1.11E-02	6.80E-01	1.52E-02	8.86E-03	2.85E-03	2.85E-03	8.23E-03	3.59E-03	3.59E-03	3.59E-03	4.43E-02	2.98E-02	1.90E-02	1.58E+00
Nothoprocta_pentlandii	Extant	Aves	Tinamiformes	Tinamidae	Bipedal_striding	Omnivore	1.96E-01	6.50E-01	1.75E-02	2.02E-02	9.27E-03	1.11E-02	9.01E-03	4.22E-03	2.54E-03	1.36E-03	3.07E-03	5.81E-02	1.71E-02	5.05E-07
Notophryne_broadleyi	Extant	Amphibia	Anuran	Pyxicephalidae	Saltatorial	Insectivore	5.24E-02	7.10E-01	1.97E-02	3.09E-02	9.15E-03	1.94E-03	2.31E-02	1.71E-02	5.85E-03	1.86E-03	1.57E-02	6.17E-02	4.79E-02	2.70E-04
Numida_meleagris	Extant	Aves	Galliformes	Numididae	Bipedal_striding	Omnivore	3.35E-02	7.50E-01	1.39E-02	3.25E-02	5.41E-03	1.33E-02	1.50E-02	1.04E-02	4.05E-03	2.02E-03	2.04E-02	6.51E-02	3.15E-02	9.91E-04
Nyctereutes_procyonoides	Extant	Mammalia	Carnivora	Canidae	Quadrupedal_striding	Omnivore	6.69E-02	7.90E-01	1.19E-02	9.35E-03	4.10E-03	2.70E-03	1.07E-02	6.69E-03	3.27E-03	2.59E-03	3.17E-02	2.81E-02	2.33E-02	3.16E-03
Nycteris_grandis	Extant	Mammalia	Chiroptera	Nycteridae	Active_flight	Carnivore	1.52E-01	5.30E-01	7.22E-03	6.43E-03	1.77E-03	3.42E-03	2.94E-02	4.62E-02	3.43E-02	1.72E-02	1.68E-02	1.88E-02	1.27E-01	1.87E-05
Nyctibates_corrugatus	Extant	Amphibia	Anuran	Arthroleptidae	Saltatorial	Insectivore	2.90E-01	5.40E-01	2.06E-02	2.11E-02	9.22E-03	6.71E-03	1.31E-02	7.27E-03	4.30E-03	1.54E-03	2.39E-03	5.76E-02	2.62E-02	4.69E-06
Nyctibatrachus_aliciae	Extant	Amphibia	Anuran	Nyctibatrachidae	Saltatorial	Insectivore	2.20E-01	6.00E-01	2.46E-02	2.34E-02	1.00E-02	1.31E-02	9.58E-03	4.82E-03	3.42E-03	7.41E-04	4.35E-03	7.11E-02	1.86E-02	1.37E-06
Nycticorax_nycticorax	Extant	Aves	Pelecaniformes	Ardeidae	Active_flight	Piscivore	1.15E-01	5.60E-01	9.56E-03	2.82E-02	7.79E-03	2.88E-02	2.70E-02	3.40E-02	6.98E-03	2.02E-03	3.84E-02	7.44E-02	7.00E-02	8.03E-04
Nyctixalus_pictus	Extant	Amphibia	Anuran	Rhacophoridae	Arboreal	Insectivore	2.82E-01	5.30E-01	2.10E-02	2.33E-02	1.01E-02	1.04E-02	1.20E-02	5.55E-03	4.25E-03	3.89E-03	2.39E-03	6.48E-02	2.57E-02	1.86E-06
Odontobatrachus_natator	Extant	Amphibia	Anuran	Petropedetidae	Saltatorial	Carnivore	2.05E-01	6.00E-01	2.87E-02	2.56E-02	9.75E-03	1.04E-02	1.09E-02	5.01E-03	3.27E-03	2.18E-03	7.14E-03	7.45E-02	2.14E-02	6.13E-06
Odontophrynus_americanus	Extant	Amphibia	Anuran	Odontophrynidae	Fossorial	Insectivore	2.22E-01	6.60E-01	1.14E-02	1.42E-02	7.55E-03	7.13E-03	1.06E-02	4.47E-03	3.66E-03	7.07E-04	2.47E-03	4.03E-02	1.94E-02	1.23E-05
Oenanthe_oenanthe	Extant	Aves	Passeriformes	Muscicapidae	Active_flight	Insectivore	1.74E-01	6.10E-01	8.02E-03	2.69E-02	7.88E-03	8.29E-03	1.66E-02	1.82E-02	5.27E-03	1.83E-03	2.09E-02	5.11E-02	4.19E-02	2.17E-05
Okapia_johnstoni	Extant	Mammalia	Artiodactyla	Giraffidae	Quadrupedal_striding	Herbivore	5.96E-02	7.80E-01	1.12E-02	9.01E-03	6.29E-03	2.66E-03	7.97E-03	1.21E-02	3.79E-03	3.57E-03	4.13E-02	2.92E-02	2.74E-02	1.73E-01
Omeiosaurus_tianfuensis	Extinct	Dinosauria	Saurischia	Sauropodomorpha	Quadrupedal_striding	Herbivore	4.80E-03	7.00E-01	8.93E-03	6.39E-03	3.89E-03	1.11E-03	6.47E-03	4.40E-03	2.46E-03	8.31E-04	1.70E-01	2.03E-02	1.42E-02	9.50E+00
Oophaga_pumilio	Extant	Amphibia	Anuran	Dendrobatidae	Saltatorial	Insectivore	2.45E-01	5.90E-01	1.77E-02	2.06E-02	1.10E-02	7.24E-03	1.25E-02	6.04E-03	3.18E-03	1.95E-03	5.68E-03	5.65E-02	2.37E-02	3.30E-07
Ophiacodon_retroversus	Extinct	Reptiliomorpha	Eupelycosauria	Ophiacodontidae	Quadrupedal_striding	Carnivore	1.92E-01	6.90E-01	9.03E-03	7.38E-03	3.46E-03	3.52E-03	5.02E-03	3.96E-03	5.33E-03	8.42E-04	1.11E-02	2.34E-02	1.52E-02	5.75E-02
Oreobates_quixensis	Extant	Amphibia	Anuran	Brachycephalidae†	Saltatorial	Insectivore	2.63E-01	5.30E-01	2.45E-02	2.76E-02	1.12E-02	1.29E-02	1.11E-02	6.08E-03	4.77E-03	1.76E-03	2.40E-03	7.61E-02	2.37E-02	4.76E-06
Ornithorhynchus_anatinus	Extant	Mammalia	Monotremata	Ornithorhynchidae	semi_aquatic	Carnivore	1.03E-01	7.20E-01	1.08E-02	1.32E-02	6.66E-03	1.05E-03	1.72E-02	5.29E-03	5.08E-03	1.96E-03	1.20E-02	3.17E-02	2.95E-02	4.40E-04
Oryctolagus_cuniculus	Extant	Mammalia	Lagomorpha	Leporidae	Saltatorial	Herbivore	8.89E-02	7.70E-01	1.52E-02	1.46E-02	6.90E-03	4.58E-03	7.17E-03	5.42E-03	2.44E-03	1.86E-03	1.72E-02	4.13E-02	1.69E-02	1.50E-03
Osteolaemus_tetraspis	Extant	Reptilia	Crocodilia	Crocodylidae	semi_aquatic	Carnivore	1.80E-01	6.40E-01	6.26E-03	5.97E-03	5.03E-03	2.28E-03	4.81E-03	3.02E-03	1.37E-03	1.69E-03	2.91E-02	1.95E-02	1.09E-02	5.51E-03
Osteopilus_septentrionalis	Extant	Amphibia	Anuran	Hylidae	Saltatorial	Carnivore	2.09E-01	6.30E-01	2.11E-02	2.35E-02	9.35E-03	7.20E-03	9.96E-03	4.09E-03	3.85E-03	2.10E-03	2.02E-03	6.12E-02	2.00E-02	1.81E-05
Otarid	Extant	Mammalia	Carnivora	Otariidae	semi_aquatic	Carnivore	6.39E-02	8.20E-01	3.48E-03	5.73E-03	3.87E-03	2.24E-03	6.52E-03	8.38E-03	4.85E-03	2.29E-03	4.17E-02	1.53E-02	2.20E-02	1.38E-02
Pachytriton_labiatus	Extant	Amphibia	Caudata	Salamandridae	Aquatic	Carnivore	1.49E-01	6.20E-01	3.67E-03	2.04E-03	2.11E-03	3.24E-03	3.29E-03	1.16E-03	7.89E-04	6.08E-04	8.84E-03	1.11E-02	5.85E-03	3.26E-06
Paguma_larvata	Extant	Mammalia	Carnivora	Viverridae	Scansorial	Omnivore	8.64E-02	7.20E-01	1.12E-02	1.09E-02	2.93E-03	1.52E-03	1.26E-02	1.03E-02	2.97E-03	3.72E-03	3.85E-02	2.66E-02	2.96E-02	2.01E-03
Palaeoparadoxis_tabatai	Extinct	Mammalia	Desmostylia	Paleoparadoxiidae	semi_aquatic	Herbivore	5.12E-02	8.20E-01	1.14E-02	1.07E-02	9.51E-03	1.35E-03	9.91E-03	7.37E-03	4.52E-03	4.38E-03	1.04E-02	3.30E-02	2.62E-02	3.60E-01
Paluxysaurus	Extinct	Dinosauria	Saurischia	Sauropodomorpha	Quadrupedal_striding	Herbivore	7.08E-03	7.30E-01	7.67E-03	4.50E-03	5.42E-04	5.42E-04	6.17E-03	4.17E-03	8.33E-04	2.29E-03	1.43E-01	1.33E-02	1.35E-02	1.20E+01
Panthera_leo	Extant	Mammalia	Carnivora	Felidae	Quadrupedal_striding	Carnivore	6.50E-02	7.70E-01	1.43E-02	1.16E-02	7.37E-03	2.73E-03	1.03E-02	9.02E-03	4.82E-03	2.13E-03	2.50E-02	3.60E-02	2.63E-02	5.33E-02
Panthera_pardus	Extant	Mammalia	Carnivora	Felidae	Quadrupedal_striding	Carnivore	6.78E-02	7.40E-01	1.55E-02	1.45E-02	6.93E-03	4.20E-03	1.35E-02	1.19E-02	3.09E-03	3.49E-03	2.59E-02	4.12E-02	3.20E-02	2.33E-02
Panthera_tigris	Extant	Mammalia	Carnivora	Felidae	Quadrupedal_striding	Carnivore	7.50E-02	7.50E-01	1.73E-02	1.11E-02	6.14E-03	3.81E-03	1.28E-02	1.22E-02	4.38E-03	3.19E-03	2.08E-02	3.84E-02	3.26E-02	8.49E-02
Paracerathrium_tianshanensis	Extinct	Mammalia	Perissodactyla	Hyracodontidae	Quadrupedal_striding	Herbivore	2.47E-02	7.80E-01	1.49E-02	4.46E-03	7.35E-03	3.74E-03	1.48E-02	1.24E-02	4.50E-03	3.49E-03	5.97E-02	3.05E-02	3.52E-02	7.27E+00
Passer_domesticus	Extant	Aves	Passeriformes	Passeridae	Active_flight	Omnivore	1.62E-01	6.60E-01	1.02E-02	1.78E-02	7.29E-03	1.03E-02	1.39E-02	1.42E-02	4.77E-03	1.83E-03	1.53E-02	4.55E-02	3.47E-02	2.16E-05
Patagosaurus	Extinct	Dinosauria	Saurischia	Sauropodomorpha	Quadrupedal_striding	Herbivore	8.86E-03	7.30E-01	1.33E-02	9.67E-03	1.11E-03	1.11E-03	7.46E-03	5.01E-03	2.91E-03	2.91E-03	4.16E-02	2.52E-02	1.83E-02	8.58E+00
Pecari_tajacu	Extant	Mammalia	Artiodactlya	Tayassuidae	Quadrupedal_striding	Omnivore	1.36E-01	7.50E-01	1.04E-02	6.41E-03	3.49E-03	2.57E-03	6.32E-03	6.05E-03	3.26E-03	2.29E-03	2.81E-02	2.29E-02	1.79E-02	1.95E-02
Pelecanus_occidentalis	Extant	Aves	Pelicaniformes	Pelecanidae	Soaring	Piscivore	1.61E-01	4.90E-01	5.39E-03	1.15E-02	6.13E-03	4.65E-03	6.27E-02	4.47E-02	6.64E-03	4.36E-04	5.86E-02	2.77E-02	1.14E-01	5.68E-03
Pelecanus_onocrotalus	Extant	Aves	Pelecaniformes	Pelecanidae	Soaring	Piscivore	6.53E-02	6.60E-01	4.66E-03	1.29E-02	4.96E-03	8.95E-03	3.94E-02	3.87E-02	6.04E-03	3.59E-03	3.39E-02	3.14E-02	8.77E-02	7.51E-03
Peltophryne_guentheri	Extant	Amphibia	Anuran	Bufonidae	Saltatorial	Insectivore	1.94E-01	6.50E-01	1.53E-02	1.65E-02	9.04E-03	9.21E-03	1.44E-02	6.85E-03	4.44E-03	1.32E-03	2.00E-03	5.01E-02	2.70E-02	1.44E-05
Pelusios_castaneus	Extant	Reptilia	Testudines	Pelomedusidae	semi_aquatic	Carnivore	2.84E-02	9.40E-01	3.17E-03	1.60E-03	1.11E-03	9.39E-04	3.34E-03	1.05E-03	8.55E-04	8.98E-04	6.54E-03	6.82E-03	6.14E-03	2.44E-04
Pengornis_houi	Extinct	Dinosauria	Saurischia	Theropoda	Bipedal_striding	Carnivore	6.59E-02	7.60E-01	1.09E-02	1.04E-02	3.46E-03	9.19E-03	2.43E-02	1.96E-02	2.79E-03	3.16E-04	8.72E-03	3.40E-02	4.70E-02	1.06E-04
Phascolarctos_cinereus	Extant	Mammalia	Diprotodontia	Phascolarctidae	Arboreal	Herbivore	1.07E-01	7.70E-01	9.35E-03	1.02E-02	2.52E-03	1.09E-03	1.32E-02	1.07E-02	4.21E-03	3.28E-03	1.29E-02	2.32E-02	3.14E-02	4.60E-03
Phascolonus_gigas	Extinct	Mammalia	Diprotodontia	Vombatidae	Scansorial	Herbivore	5.30E-02	8.70E-01	9.74E-03	5.36E-03	3.64E-03	6.27E-04	6.05E-03	5.12E-03	2.97E-03	6.07E-04	6.49E-03	1.94E-02	1.47E-02	2.29E-01
Philautus_surdus	Extant	Amphibia	Anuran	Rhacophoridae	Arboreal	Insectivore	3.08E-01	5.00E-01	2.14E-02	2.60E-02	9.62E-03	1.66E-02	9.01E-03	5.19E-03	4.03E-03	2.48E-03	2.50E-03	7.37E-02	2.07E-02	1.49E-06
Phodopus_roborovskii	Extant	Mammalia	Rodentia	Cricetidae	Fossorial	Omnivore	1.91E-01	7.20E-01	7.99E-03	8.17E-03	3.80E-03	1.97E-03	7.17E-03	6.07E-03	2.27E-03	1.18E-03	8.42E-03	2.19E-02	1.67E-02	1.33E-05
Phoenicopterus_roseus	Extant	Aves	Phoenicopteriformes	Phoenicopteridae	Active_flight	Carnivore	4.90E-02	6.50E-01	1.13E-02	2.88E-02	1.72E-02	1.92E-02	2.37E-02	2.34E-02	6.47E-03	3.04E-03	3.95E-02	7.65E-02	5.66E-02	2.19E-03
Phrynobatrachus_krefftii	Extant	Amphibia	Anuran	Phrynobatrachidae	Saltatorial	Insectivore	2.01E-01	5.80E-01	2.98E-02	3.15E-02	1.10E-02	1.01E-02	1.28E-02	5.04E-03	4.02E-03	9.85E-04	3.69E-03	8.24E-02	2.29E-02	3.20E-06
Phrynosoma_cornutum	Extant	Reptilia	Squamata	Phrynosomatidae	Quadrupedal_striding	Insectivore	1.37E-01	7.90E-01	6.13E-03	5.73E-03	2.28E-03	1.39E-03	7.40E-03	3.29E-03	1.81E-03	8.41E-04	3.20E-03	1.55E-02	1.33E-02	3.00E-05
Phrynosoma_mccalli	Extant	Reptilia	Squamata	Phrynosomatidae	Quadrupedal_striding	Insectivore	2.14E-01	6.90E-01	5.73E-03	4.45E-03	3.35E-03	2.54E-03	6.65E-03	3.74E-03	1.74E-03	2.93E-03	1.57E-03	1.61E-02	1.51E-02	7.81E-06
Phyllobates_bicolor	Extant	Amphibia	Anuran	Dendrobatidae	Saltatorial	Carnivore	2.28E-01	5.70E-01	2.35E-02	2.51E-02	1.22E-02	1.12E-02	1.50E-02	6.63E-03	4.43E-03	1.78E-03	3.68E-03	7.20E-02	2.78E-02	3.24E-06
Picus_viridis	Extant	Aves	Piciformes	Picidae	Active_flight	Insectivore	1.26E-01	6.80E-01	7.88E-03	1.04E-02	9.65E-04	3.35E-02	1.34E-02	1.11E-02	1.44E-03	1.35E-03	2.50E-02	5.27E-02	2.73E-02	1.83E-04
Pipa_parva	Extant	Amphibia	Anuran	Pipidae	Aquatic	Carnivore	8.26E-02	7.70E-01	2.09E-02	1.83E-02	9.50E-03	1.12E-02	6.36E-03	2.42E-03	1.67E-03	2.61E-04	5.31E-03	5.99E-02	1.07E-02	2.63E-06
Plateosaurus_Engelhardti	Extinct	Dinosauria	Saurischia	Sauropodomorpha	Bipedal_striding	Herbivore	7.25E-03	7.70E-01	1.56E-02	1.69E-02	7.93E-03	4.79E-03	5.20E-03	2.40E-03	1.49E-03	3.39E-03	2.09E-02	4.52E-02	1.25E-02	5.04E-01
Platygonus_leptorhinus	Extinct	Mammalia	Artiodactyla	Tayassuidae	Quadrupedal_striding	Herbivore	1.16E-01	7.30E-01	1.41E-02	1.04E-02	5.90E-03	1.04E-03	7.62E-03	8.80E-03	3.36E-03	1.57E-03	3.57E-02	3.15E-02	2.13E-02	4.68E-02
Platymantis_polillensis	Extant	Amphibia	Anuran	Ceratobatrachidae	Arboreal	Insectivore	3.32E-01	5.10E-01	1.74E-02	2.12E-02	9.31E-03	1.22E-02	8.83E-03	5.52E-03	2.55E-03	1.62E-03	3.18E-03	6.01E-02	1.85E-02	5.59E-07
Pogona_vitticeps	Extant	Reptilia	Squamata	Agamidae	Scansorial	Omnivore	1.71E-01	7.30E-01	6.87E-03	7.55E-03	3.54E-03	2.57E-03	8.22E-03	5.85E-03	4.04E-03	1.83E-03	1.09E-02	2.05E-02	1.99E-02	2.17E-04
Pongo_abelii	Extant	Mammalia	Primates	Hominidae	Arboreal	Herbivore	7.96E-02	7.10E-01	1.71E-02	1.29E-02	8.30E-03	5.67E-03	2.02E-02	2.16E-02	6.27E-03	7.71E-03	9.31E-03	4.40E-02	5.58E-02	3.14E-02
Poyntonia_paludicola	Extant	Amphibia	Anuran	Pyxicephalidae	Saltatorial	Insectivore	2.13E-01	6.00E-01	2.04E-02	2.34E-02	1.16E-02	1.58E-02	1.05E-02	4.89E-03	3.53E-03	1.09E-03	4.21E-03	7.11E-02	2.00E-02	7.91E-07
Probreviceps_macrodactylus	Extant	Amphibia	Anuran	Brevicipitidae	Fossorial	Insectivore	1.48E-01	7.10E-01	1.69E-02	1.60E-02	7.78E-03	4.90E-03	1.19E-02	6.06E-03	3.29E-03	1.11E-03	5.36E-03	4.56E-02	2.24E-02	7.09E-06
Procavia_capensis	Extant	Mammalia	Hyracoidea	Procaviidae	Scansorial	Herbivore	9.28E-02	8.40E-01	7.43E-03	5.15E-03	1.42E-03	6.82E-04	6.43E-03	2.59E-03	8.80E-04	6.06E-04	1.52E-02	1.47E-02	1.05E-02	1.94E-03
Proceratophrys_boiei	Extant	Amphibia	Anuran	Leptodactylidae	Saltatorial	Insectivore	3.23E-01	5.80E-01	9.93E-03	1.10E-02	5.33E-03	2.36E-03	1.05E-02	5.59E-03	4.01E-03	9.58E-04	1.98E-03	2.86E-02	2.10E-02	9.33E-06
Procyon_lotor	Extant	Mammalia	Carnivora	Procyonidae	Scansorial	Omnivore	9.80E-02	7.30E-01	1.97E-02	1.89E-02	6.05E-03	1.42E-03	1.11E-02	9.80E-03	2.23E-03	1.83E-03	1.35E-02	4.61E-02	2.50E-02	3.26E-03
Protoceratops_andrewsi	Extinct	Dinosauria	Ornithischia	Ceratopsidae	Quadrupedal_striding	Herbivore	3.32E-01	5.30E-01	7.82E-03	8.45E-03	6.22E-03	1.58E-03	4.88E-03	3.50E-03	2.52E-03	1.29E-04	1.98E-02	2.41E-02	1.10E-02	6.30E-02
Pseudacris_ornata	Extant	Amphibia	Anuran	Hylidae	Fossorial	Insectivore	2.00E-01	6.50E-01	1.62E-02	1.73E-02	9.67E-03	1.28E-02	9.02E-03	4.21E-03	3.35E-03	1.67E-03	2.98E-03	5.60E-02	1.82E-02	1.36E-06
Pteronotus_parnellii	Extant	Mammalia	Chiroptera	Mormoopidae	Active_flight	Insectivore	1.66E-01	5.80E-01	6.29E-03	4.71E-03	1.89E-03	2.26E-03	3.00E-02	4.21E-02	3.06E-02	4.64E-03	1.16E-02	1.52E-02	1.07E-01	8.74E-06
Puma_yagouaroundi	Extant	Mammalia	Carnivora	Felidae	Quadrupedal_striding	Carnivore	5.13E-02	7.90E-01	1.09E-02	1.27E-02	6.51E-03	3.17E-03	9.71E-03	6.00E-03	3.33E-03	2.59E-03	2.50E-02	3.33E-02	2.16E-02	3.69E-03
Pyxicephalus_adspersus	Extant	Amphibia	Anuran	Pyxicephalidae	Fossorial	Carnivore	2.99E-01	6.00E-01	1.04E-03	1.49E-02	7.09E-03	4.52E-03	1.10E-02	4.54E-03	3.93E-03	3.47E-04	1.91E-03	2.76E-02	1.98E-02	1.08E-04
Rana_clamitans	Extant	Amphibia	Anuran	Ranidae	Saltatorial	Carnivore	2.18E-01	6.10E-01	1.81E-02	2.38E-02	9.74E-03	1.34E-02	9.58E-03	4.52E-03	3.65E-03	1.29E-03	2.36E-03	6.50E-02	1.90E-02	1.24E-05
Rangifer_tarandus	Extant	Mammalia	Artiodactyla	Cervidae	Quadrupedal_striding	Herbivore	6.55E-01	2.70E-01	3.89E-03	2.19E-03	1.75E-02	1.71E-03	2.40E-03	1.65E-03	8.81E-04	7.77E-04	1.10E-02	2.53E-02	5.71E-03	2.26E-01
Ranodon_sibiricus	Extant	Amphibia	Caudata	Hynobiidae	semi_aquatic	Carnivore	8.94E-02	7.10E-01	5.11E-03	3.82E-03	6.31E-03	9.80E-04	8.60E-03	3.50E-03	2.93E-03	5.21E-04	4.02E-03	1.62E-02	1.56E-02	1.22E-05
Rapetosaurus_krausei	Extinct	Dinosauria	Saurischia	Sauropodomorpha	Quadrupedal_striding	Herbivore	3.85E-03	7.50E-01	1.15E-02	4.81E-03	1.44E-03	1.44E-03	7.70E-03	3.85E-03	9.62E-04	9.62E-04	1.59E-01	1.92E-02	1.35E-02	1.04E+00
Rattus_rattus	Extant	Mammalia	Rodentia	Muridae	Fossorial	Omnivore	8.58E-02	7.70E-01	6.23E-03	1.42E-02	6.42E-03	3.72E-03	6.09E-03	3.70E-03	1.32E-03	1.28E-03	1.11E-02	3.05E-02	1.24E-02	1.91E-04
Rhampholeon_brevicaudatus	Extant	Reptilia	Squamata	Chamaeleonidae	Scansorial	Insectivore	2.30E-01	7.10E-01	4.59E-03	3.46E-03	9.18E-04	1.29E-03	5.67E-03	4.45E-03	1.37E-03	1.54E-03	5.95E-03	1.03E-02	1.30E-02	2.18E-06
Rhea_americana	Extant	Aves	Struthioniformes	Rheidae	Bipedal_striding	Omnivore	2.49E-02	7.60E-01	1.98E-02	3.58E-02	1.14E-02	7.59E-03	7.35E-03	2.54E-03	1.82E-04	3.04E-04	4.24E-02	7.46E-02	1.04E-02	1.75E-02
Rhinoderma_darwinii	Extant	Amphibia	Anuran	Cycloramphidae	Saltatorial	Insectivore	2.56E-01	5.60E-01	2.41E-02	2.47E-02	1.20E-02	9.73E-03	1.13E-02	4.69E-03	2.73E-03	1.37E-03	4.17E-03	7.05E-02	2.01E-02	6.50E-07
Rhinophrynus_dorsalis	Extant	Amphibia	Anuran	Rhinophrynidae	Fossorial	Insectivore	1.20E-01	6.60E-01	2.47E-02	2.72E-02	1.33E-02	1.25E-02	1.87E-02	6.02E-03	3.53E-03	5.69E-04	3.85E-03	7.77E-02	2.88E-02	4.95E-06
Rhyacotriton_olympicus	Extant	Amphibia	Caudata	Rhyacotritonidae	semi_aquatic	Insectivore	1.21E-01	7.40E-01	5.18E-03	3.04E-03	3.13E-03	7.25E-03	4.06E-03	1.71E-03	1.30E-03	3.21E-03	4.63E-03	1.86E-02	1.03E-02	1.04E-06
Rhynchonycteris_naso	Extant	Mammalia	Chiroptera	Emballonuridae	Active_flight	Insectivore	1.40E-01	5.30E-01	7.82E-03	4.79E-03	1.80E-03	2.32E-03	3.75E-02	6.93E-02	2.77E-02	4.82E-03	1.72E-02	1.67E-02	1.39E-01	4.27E-06
Rousettus_aegyptiacus	Extant	Mammalia	Chiroptera	Pteropodidae	Active_flight	Herbivore	1.23E-01	6.20E-01	6.32E-03	5.29E-03	1.79E-03	9.55E-03	2.94E-02	3.80E-02	1.95E-02	1.18E-02	1.59E-02	2.30E-02	9.87E-02	1.03E-04
Sacalia_quadriocellata	Extant	Reptilia	Testudines	Geomydidae	semi_aquatic	Omnivore	2.58E-02	9.40E-01	2.86E-03	1.37E-03	9.34E-04	1.53E-03	2.95E-03	8.98E-04	5.16E-04	1.23E-03	5.70E-03	6.69E-03	5.59E-03	2.23E-04
Sagittarius_serpentarius	Extant	Aves	Accipitriformes	Sagittariidae	Bipedal_striding	Carnivore	5.55E-02	5.70E-01	1.70E-02	4.20E-02	2.23E-02	1.48E-02	2.88E-02	3.89E-02	5.34E-03	1.65E-03	2.56E-02	9.61E-02	7.47E-02	3.38E-03
Sagunius_oedipus	Extant	Mammalia	Primates	Callitrichidae	Arboreal	Omnivore	9.58E-02	6.70E-01	1.52E-02	1.56E-02	9.22E-03	6.81E-03	1.08E-02	1.12E-02	3.01E-03	5.59E-03	5.96E-03	4.69E-02	3.06E-02	3.41E-04
Saimiri_sciureus	Extant	Mammalia	Primates	Cebidae	Arboreal	Omnivore	1.17E-01	6.80E-01	2.05E-02	1.28E-02	4.52E-03	7.19E-04	1.81E-02	9.39E-03	2.26E-03	1.80E-03	6.02E-03	3.85E-02	3.16E-02	4.83E-04
Sauroctonus_parringtoni	Extinct	Mammalia	Therapsida	Gorgonopsidae	Quadrupedal_striding	Carnivore	1.19E-01	7.30E-01	5.25E-03	6.94E-03	6.02E-03	6.16E-03	1.12E-02	1.27E-02	5.11E-03	4.55E-03	1.41E-02	2.44E-02	3.36E-02	2.92E-02
Sciuridae_sp	Extant	Mammalia	Rodentia	Sciuridae	Scansorial	Omnivore	1.19E-01	7.20E-01	1.65E-02	1.50E-02	8.59E-03	2.92E-03	6.35E-03	4.97E-03	1.46E-03	4.25E-03	9.65E-03	4.30E-02	1.70E-02	1.91E-04
Sciurocheirus_alleni	Extant	Mammalia	Primates	Galagidae	Arboreal	Omnivore	1.93E-01	5.50E-01	2.08E-02	2.37E-02	1.96E-02	5.84E-03	1.03E-02	8.98E-03	3.09E-03	6.13E-03	9.23E-03	6.99E-02	2.85E-02	2.17E-05
Selasphorus_sasin	Extant	Aves	Apodiformes	Trochilidae	Active_flight	Omnivore	2.15E-01	7.00E-01	3.14E-03	5.28E-03	1.57E-03	2.94E-03	5.00E-03	3.42E-03	3.87E-03	2.88E-03	2.37E-02	1.29E-02	1.52E-02	3.38E-06
Setifer_setosus	Extant	Mammalia	Afrotheria	Tenrecidae	Quadrupedal_striding	Omnivore	8.03E-02	8.40E-01	6.28E-03	5.55E-03	2.72E-03	3.45E-03	5.69E-03	3.82E-03	1.79E-03	3.90E-03	1.03E-02	1.80E-02	1.52E-02	1.00E-04
Seychellophryne_gardineri	Extant	Amphibia	Anuran	Sooglossidae	Saltatorial	Insectivore	2.44E-01	5.80E-01	2.71E-02	2.34E-02	1.25E-02	9.59E-03	7.91E-03	3.39E-03	1.53E-03	2.08E-04	4.65E-03	7.26E-02	1.30E-02	7.40E-08
Shinisaurus_crocodilurus	Extant	Reptilia	Squamata	Shinisauridae	semi_aquatic	Carnivore	1.62E-01	7.10E-01	4.45E-03	3.16E-03	2.73E-03	3.40E-03	4.11E-03	2.44E-03	2.07E-03	1.77E-03	9.74E-03	1.37E-02	1.04E-02	5.42E-05
Shunosaurus_lii	Extinct	Dinosauria	Saurischia	Sauropodomorpha	Quadrupedal_striding	Herbivore	4.02E-03	7.70E-01	1.08E-02	8.30E-03	2.29E-03	1.74E-03	6.60E-03	4.39E-03	4.84E-03	2.70E-03	8.05E-02	2.31E-02	1.85E-02	2.51E+00
Sitana_ponticeriana	Extant	Reptilia	Squamata	Agamidae	Quadrupedal_striding	Omnivore	1.19E-01	7.40E-01	2.96E-03	1.89E-03	3.79E-03	8.39E-03	4.04E-03	1.73E-03	2.00E-03	3.47E-03	1.70E-02	1.70E-02	1.12E-02	2.64E-05
Smilodon_floridanus	Extinct	Mammalia	Carnivora	Felidae	Quadrupedal_striding	Carnivore	6.11E-02	7.60E-01	1.58E-02	9.09E-03	1.21E-03	2.07E-03	1.87E-02	1.15E-02	4.64E-03	5.10E-03	4.89E-02	2.82E-02	3.99E-02	1.01E-01
Sooglossus_sechellensis	Extant	Amphibia	Anuran	Sooglossidae	Saltatorial	Insectivore	2.93E-01	5.60E-01	2.32E-02	2.07E-02	1.04E-02	6.57E-03	7.73E-03	2.96E-03	1.66E-03	2.81E-04	4.41E-03	6.09E-02	1.26E-02	2.95E-07
Sorex_monticolus	Extant	Mammalia	Eulipotyphla	Soricidae	Quadrupedal_striding	Insectivore	1.73E-01	7.30E-01	5.91E-03	1.03E-02	4.46E-03	3.00E-03	5.54E-03	3.87E-03	1.25E-03	2.41E-03	1.05E-02	2.37E-02	1.31E-02	2.25E-06
Spea_multiplicata	Extant	Amphibia	Anuran	Scaphiopodidae	Fossorial	Insectivore	1.98E-01	6.10E-01	1.88E-02	1.60E-02	1.48E-02	1.32E-02	1.74E-02	8.39E-03	6.05E-03	6.03E-04	3.60E-03	6.28E-02	3.24E-02	7.02E-06
Spelaeophyrne_methneri	Extant	Amphibia	Anuran	Brevicipitidae	Fossorial	Insectivore	1.47E-01	7.30E-01	1.49E-02	1.18E-02	6.12E-03	7.35E-03	1.09E-02	4.08E-03	3.60E-03	1.28E-03	6.95E-03	4.02E-02	1.99E-02	2.06E-06
Spheniscus_humboldti	Extant	Aves	Sphenisciformes	Spheniscidae	semi_aquatic	Piscivore	6.68E-02	7.40E-01	1.16E-02	2.00E-02	4.26E-03	1.18E-02	1.23E-02	8.04E-03	1.80E-03	1.52E-03	5.05E-02	4.77E-02	2.37E-02	1.96E-03
Sphenodon_punctatus	Extant	Reptilia	Rhynchocephalia	Sphenodontidae	Fossorial	Carnivore	2.33E-01	6.20E-01	7.09E-03	6.32E-03	2.77E-03	6.95E-03	7.82E-03	3.81E-03	1.50E-03	7.36E-03	1.26E-02	2.31E-02	2.05E-02	3.51E-04
Spilogale_gracilis_microrhina	Extant	Mammalia	Carnivora	Mephitidae	Scansorial	Omnivore	8.24E-02	8.00E-01	8.01E-03	7.81E-03	2.92E-03	1.98E-03	7.60E-03	5.94E-03	1.63E-03	3.00E-03	1.42E-02	2.07E-02	1.82E-02	3.71E-04
Stahleckeria_potens	Extinct	Mammalia	Therapsida	Stahleckeriidae	Quadrupedal_striding	Herbivore	7.23E-02	7.80E-01	5.08E-03	4.92E-03	1.52E-03	1.80E-03	1.76E-02	9.53E-03	2.95E-03	4.37E-03	5.02E-02	1.33E-02	3.45E-02	1.25E+00
Staurikosaurus_pricei	Extinct	Dinosauria	Saurischia	Herrerasauridae	Bipedal_striding	Carnivore	5.69E-02	6.00E-01	1.71E-02	2.32E-02	9.72E-03	1.59E-02	4.27E-03	2.31E-03	7.49E-04	2.20E-03	3.76E-02	6.60E-02	9.53E-03	1.45E-02
Stegosaurus_indet	Extinct	Dinosauria	Ornithischia	Stegosauridae	Quadrupedal_striding	Herbivore	5.03E-03	9.00E-01	9.29E-03	3.18E-03	8.76E-04	4.93E-04	2.12E-03	2.89E-03	2.50E-04	2.97E-04	1.21E-02	1.38E-02	5.56E-03	8.64E-01
Stegosaurus_stenops	Extinct	Dinosauria	Ornithischia	Stegosauridae	Quadrupedal_striding	Herbivore	3.57E-03	8.10E-01	1.36E-02	8.10E-03	1.15E-03	5.19E-04	7.37E-03	4.38E-03	9.46E-04	8.70E-04	6.15E-03	2.34E-02	1.36E-02	2.21E+00
Stenaulerhynchus_stockleyi	Extinct	Reptilia	Rhynchosauria	Rhynchosauridae	Quadrupedal_striding	Herbivore	3.51E-02	8.10E-01	9.99E-03	1.28E-02	5.57E-03	3.79E-03	1.38E-02	3.26E-03	2.83E-03	2.55E-03	1.80E-02	3.22E-02	2.25E-02	5.02E-02
Strix_aluco	Extant	Aves	Strigiformes	Strigidae	Active_flight	Carnivore	2.41E-01	4.90E-01	1.23E-02	2.32E-02	1.35E-02	1.31E-02	2.65E-02	2.78E-02	8.42E-03	2.03E-03	1.05E-02	6.22E-02	6.47E-02	3.48E-04
Strix_varia	Extant	Aves	Strigiformes	Strigidae	Active_flight	Carnivore	1.52E-01	4.90E-01	1.91E-02	3.56E-02	1.45E-02	1.76E-02	3.96E-02	3.15E-02	9.34E-03	1.53E-03	1.31E-02	8.68E-02	8.20E-02	6.64E-04
Struthio_camelus	Extant	Aves	Struthioniformes	Struthionidae	Bipedal_striding	Herbivore	7.37E-03	7.80E-01	2.09E-02	4.23E-02	1.25E-02	7.42E-03	1.03E-03	2.16E-03	1.62E-03	2.26E-04	3.27E-02	8.31E-02	5.04E-03	1.00E-01
Struthiomimus_altus	Extinct	Dinosauria	Saurischia	Therapoda	Bipedal_striding	Omnivore	2.28E-01	6.50E-01	1.58E-02	1.64E-02	9.09E-03	8.46E-03	5.35E-03	1.96E-03	8.97E-04	1.90E-04	5.60E-03	4.97E-02	8.40E-03	5.91E-08
Stumpffia_pygmaea_	Extant	Amphibia	Anuran	Microhylidae	Saltatorial	Insectivore	4.93E-03	7.20E-01	2.83E-02	2.62E-02	8.57E-03	1.27E-02	4.02E-03	3.89E-03	2.03E-03	2.03E-03	1.46E-02	7.58E-02	1.20E-02	3.41E-01
Suricata_suricata	Extant	Mammalia	Carnivora	Herpestidae	Fossorial	Carnivore	1.12E-01	7.10E-01	1.09E-02	1.52E-02	7.37E-03	2.19E-03	1.00E-02	1.08E-02	3.32E-03	2.76E-03	1.85E-02	3.56E-02	2.69E-02	6.30E-04
Sus_scrofa	Extant	Mammalia	Artidoactyla	Suidae	Quadrupedal_striding	Omnivore	1.08E-01	8.10E-01	8.44E-03	6.69E-03	3.85E-03	1.93E-03	6.54E-03	3.44E-03	3.85E-03	1.93E-03	9.05E-02	2.09E-02	1.58E-02	7.86E-02
Symphalangus_syndactylus	Extant	Mammalia	Primates	Hylobatidae	Arboreal	Omnivore	7.21E-02	7.20E-01	2.15E-02	1.48E-02	7.87E-03	2.19E-03	2.14E-02	2.08E-02	5.84E-03	7.35E-03	6.72E-03	4.64E-02	5.54E-02	8.02E-03
Syncope_antenori	Extant	Amphibia	Anuran	Microhylidae	Saltatorial	Insectivore	2.07E-01	6.40E-01	1.77E-02	2.06E-02	1.06E-02	6.71E-03	6.71E-03	2.77E-03	1.30E-03	2.92E-04	1.13E-02	5.56E-02	1.11E-02	1.08E-07
Szechuanosaurus_campi	Extinct	Dinosauria	Saurischia	Theropoda	Bipedal_striding	Carnivore	8.47E-02	6.60E-01	1.22E-02	1.27E-02	3.81E-03	3.85E-03	3.96E-03	9.08E-04	6.17E-04	9.77E-04	2.79E-02	3.26E-02	6.46E-03	4.95E-01
Tachyglossus_aculeatus	Extant	Mammalia	Monotremata	Tachyglossidae	Fossorial	Insectivore	4.59E-02	7.80E-01	1.44E-02	1.64E-02	4.52E-03	4.97E-04	2.09E-02	1.32E-02	6.85E-03	4.43E-03	1.89E-02	3.58E-02	4.53E-02	1.55E-03
Tadarida_midus	Extant	Mammalia	Chiroptera	Molossidae	Active_flight	Insectivore	1.30E-01	6.30E-01	6.67E-03	5.82E-03	1.65E-03	4.45E-03	2.63E-02	3.53E-02	2.38E-02	6.25E-03	1.31E-02	1.86E-02	9.17E-02	3.10E-05
Takydromus_sexlineatus	Extant	Reptilia	Squamata	Lacertidae	Arboreal	Insectivore	1.47E-01	4.00E-01	4.80E-03	3.97E-03	3.36E-03	3.79E-03	3.47E-03	1.69E-03	1.32E-03	6.87E-04	1.17E-02	1.59E-02	7.17E-03	1.19E-06
Tamandua_mexicana	Extant	Mammalia	Pilosa	Myrmecophagidae	Arboreal	Insectivore	5.77E-02	7.10E-01	1.26E-02	1.03E-02	6.38E-03	2.64E-03	1.43E-02	1.55E-02	9.30E-03	5.07E-03	1.81E-02	3.19E-02	4.42E-02	1.36E-03
Tapirus_indicus	Extant	Mammalia	Perissodactyla	Tapiridae	Quadrupedal_striding	Herbivore	5.92E-02	8.30E-01	1.16E-02	5.55E-03	4.21E-03	2.10E-03	7.35E-03	4.49E-03	6.46E-03	3.23E-03	2.35E-02	2.35E-02	2.15E-02	1.72E-01
Tapirus_terrestris	Extant	Mammalia	Perissodactyla	Tapiridae	Quadrupedal_striding	Herbivore	7.00E-02	7.90E-01	1.80E-02	7.44E-03	5.53E-03	1.92E-03	1.02E-02	8.12E-03	4.33E-03	1.11E-03	1.68E-02	3.29E-02	2.38E-02	7.77E-02
Tarsius_syrichta	Extant	Mammalia	Primates	Tarsiidae	Arboreal	Carnivore	1.89E-01	4.80E-01	3.65E-02	2.79E-02	6.82E-03	2.06E-02	1.20E-02	1.21E-02	5.14E-03	1.84E-02	1.00E-02	9.19E-02	4.77E-02	6.93E-05
Telmatobius_thompsoni	Extant	Amphibia	Anuran	Telmatobiidae	semi_aquatic	Carnivore	1.90E-01	6.00E-01	2.51E-02	2.24E-02	1.07E-02	1.11E-02	2.45E-02	7.01E-03	4.87E-03	1.28E-03	2.71E-03	6.93E-02	3.77E-02	1.55E-05
Tenontosaurus_tilletti	Extinct	Dinosauria	Ornithischia	Ornithipoda	Quadrupedal_striding	Herbivore	1.69E-02	7.40E-01	1.61E-02	1.61E-02	7.04E-03	5.03E-03	1.02E-02	5.40E-03	1.93E-03	6.00E-04	1.60E-02	4.43E-02	1.81E-02	6.17E-01
Tetragonias_njalilus	Extinct	Mammalia	Therapsida	-	Quadrupedal_striding	Herbivore	3.29E-02	8.40E-01	5.60E-03	6.09E-03	4.04E-03	1.81E-03	1.31E-02	9.78E-03	3.33E-03	1.65E-03	1.42E-02	1.75E-02	2.79E-02	9.11E-02
Thoropa_taophora	Extant	Amphibia	Anuran	Cycloramphidae	Saltatorial	Insectivore	2.12E-01	5.60E-01	2.31E-02	2.79E-02	1.09E-02	1.96E-02	1.75E-02	6.89E-03	4.95E-03	1.74E-03	1.87E-03	8.15E-02	3.11E-02	1.21E-05
Tomopterna_delandii	Extant	Amphibia	Anuran	Pyxicephalidae	Fossorial	Carnivore	2.63E-01	6.00E-01	1.67E-02	1.61E-02	8.41E-03	1.00E-02	9.37E-03	3.91E-03	3.08E-03	6.44E-04	3.01E-03	5.12E-02	1.70E-02	5.10E-06
Toxodon_burmestei	Extinct	Mammalia	Notoungulata	Toxodontidae	Quadrupedal_striding	Herbivore	6.88E-02	8.10E-01	1.56E-02	6.55E-03	2.02E-03	7.00E-04	1.13E-02	8.98E-03	3.63E-03	8.98E-04	1.87E-02	2.49E-02	2.48E-02	1.10E+00
Tragulus_javanicus	Extant	Mammalia	Artiodactyla	Tragulidae	Quadrupedal_striding	Herbivore	1.05E-01	7.70E-01	1.38E-02	1.28E-02	8.77E-03	2.17E-03	4.62E-03	4.90E-03	1.49E-03	7.21E-04	2.16E-02	3.75E-02	1.17E-02	6.17E-04
Treron_sieboldii	Extant	Aves	Columbiformes	Columbidae	Active_flight	Herbivore	6.12E-02	7.50E-01	8.35E-03	1.07E-02	4.58E-03	8.20E-03	1.94E-02	2.04E-02	6.45E-03	2.15E-03	1.85E-02	3.19E-02	4.84E-02	1.53E-04
Triaenops_afer	Extant	Mammalia	Chiroptera	Hipposideridae	Active_flight	Insectivore	1.12E-01	5.90E-01	7.11E-03	2.76E-03	1.57E-03	4.55E-03	3.70E-02	5.33E-02	2.54E-02	6.70E-03	1.88E-02	1.60E-02	1.22E-01	9.52E-06
Triceratops_elatus	Extinct	Dinosauria	Ornithischia	Ceratopsidae	Quadrupedal_striding	Herbivore	1.43E-01	7.50E-01	1.13E-02	5.22E-03	2.15E-03	2.95E-03	8.28E-03	6.89E-03	1.57E-03	2.32E-03	9.84E-03	2.16E-02	1.91E-02	4.68E+00
Trichobatrachus_robustus	Extant	Amphibia	Anuran	Arthroleptidae	Saltatorial	Carnivore	1.86E-01	6.50E-01	2.03E-02	2.15E-02	8.64E-03	9.65E-03	1.13E-02	5.34E-03	4.25E-03	6.03E-04	1.81E-03	6.01E-02	2.15E-02	2.01E-05
Trichoglossus_moluccanus	Extant	Aves	Psittaciformes	Psittaculidae	Active_flight	Herbivore	2.14E-01	5.70E-01	8.27E-03	1.42E-02	2.27E-03	2.15E-02	1.46E-02	1.82E-02	8.88E-03	3.77E-03	2.89E-02	4.62E-02	4.55E-02	7.59E-05
Trilophosaurus_buettneri	Extinct	Reptilia	Trilophosauria	Trilophosauridae	Quadrupedal_striding	Herbivore	3.67E-02	6.00E-01	1.33E-02	8.87E-03	4.50E-03	5.27E-03	1.47E-02	5.98E-03	2.16E-03	7.30E-03	3.86E-02	3.19E-02	3.01E-02	2.46E-02
Triprion_petasatus	Extant	Amphibia	Anuran	Hylidae	Saltatorial	Insectivore	3.28E-01	5.10E-01	1.67E-02	1.90E-02	8.46E-03	1.01E-02	1.22E-02	4.49E-03	4.05E-03	1.93E-03	4.20E-03	5.43E-02	2.27E-02	3.49E-06
Triturus_cristatus	Extant	Amphibia	Caudata	Salamandridae	semi_aquatic	Carnivore	1.09E-01	7.30E-01	4.93E-03	3.26E-03	9.06E-03	2.23E-03	4.30E-03	2.13E-03	4.20E-03	1.17E-03	1.83E-02	1.95E-02	1.18E-02	5.35E-06
Tyrannosaurus_rex	Extinct	Dinosauria	Saurischia	Theropoda	Bipedal_striding	Carnivore	9.88E-02	6.80E-01	1.55E-02	1.27E-02	6.95E-03	7.47E-03	1.95E-03	4.54E-04	2.41E-04	8.41E-04	3.52E-02	4.26E-02	3.49E-03	5.76E+00
Tyto_alba	Extant	Aves	Strigiformes	Tytonidae	Active_flight	Carnivore	1.93E-01	4.80E-01	1.36E-02	3.10E-02	2.12E-02	1.61E-02	3.83E-02	2.93E-02	9.34E-03	2.94E-03	7.59E-03	8.20E-02	7.98E-02	2.26E-04
Uperodon_systoma	Extant	Amphibia	Anuran	Microhylidae	Fossorial	Insectivore	1.04E-01	7.20E-01	2.10E-02	1.93E-02	9.04E-03	1.01E-02	1.51E-02	6.75E-03	3.92E-03	1.29E-03	2.84E-03	5.94E-02	2.71E-02	8.53E-06
Uria_aalge	Extant	Aves	Charadriiformes	Alcidae	Active_flight	Piscivore	9.77E-02	7.50E-01	6.83E-03	1.45E-02	3.75E-03	2.94E-03	2.46E-02	1.01E-02	4.97E-03	1.22E-03	1.92E-02	2.80E-02	4.09E-02	3.60E-04
Uroplatus_fimbriatus	Extant	Reptilia	Squamata	Gekkonidae	Arboreal	Insectivore	2.42E-01	5.60E-01	1.25E-02	7.97E-03	5.19E-03	9.10E-03	9.00E-03	5.65E-03	3.72E-03	2.11E-03	6.36E-02	3.48E-02	2.05E-02	7.88E-05
Ursus_arctos	Extant	Mammalia	Carnivora	Ursidae	Quadrupedal_striding	Omnivore	5.04E-02	8.20E-01	1.35E-02	9.44E-03	3.96E-03	2.67E-03	1.18E-02	9.00E-03	2.98E-03	6.63E-03	1.39E-02	2.96E-02	3.04E-02	8.37E-02
Ursus_maritimus	Extant	Mammalia	Carnivora	Ursidae	Quadrupedal_striding	Carnivore	6.53E-02	7.50E-01	1.67E-02	1.23E-02	4.83E-03	2.42E-03	1.89E-02	1.24E-02	7.35E-03	3.67E-03	2.48E-02	3.62E-02	4.23E-02	1.10E-01
Varanus_prasinus	Extant	Reptilia	Squamata	Varanidae	Arboreal	Carnivore	7.95E-02	7.10E-01	7.10E-03	5.09E-03	4.57E-03	2.91E-03	8.11E-03	4.15E-03	2.51E-03	3.26E-03	1.45E-02	1.97E-02	1.80E-02	1.39E-04
Varanus_salvator	Extant	Reptilia	Squamata	Varanidae	semi_aquatic	Carnivore	2.05E-02	7.50E-01	5.12E-03	4.85E-03	4.47E-03	1.07E-03	6.64E-03	4.21E-03	1.85E-03	8.78E-04	2.00E-02	1.55E-02	1.36E-02	1.94E-02
Varecia_variegata	Extant	Mammalia	Primates	Lemuridae	Arboreal	Herbivore	8.47E-02	6.30E-01	3.28E-02	2.02E-02	1.14E-02	5.36E-03	1.54E-02	1.56E-02	3.76E-03	8.39E-03	1.45E-02	6.98E-02	4.31E-02	6.73E-03
Velociraptor_mongoliensis	Extinct	Dinosauria	Saurischia	Theropoda	Bipedal_striding	Carnivore	1.69E-01	2.50E-01	5.50E-02	5.45E-02	1.93E-02	2.52E-02	1.12E-02	7.91E-03	3.67E-03	1.18E-02	6.41E-02	1.54E-01	3.46E-02	3.92E-03
Vombatus_ursinus	Extant	Mammalia	Diprotodontia	Vombatidae	Fossorial	Herbivore	8.29E-02	8.40E-01	9.59E-03	7.76E-03	1.59E-03	7.43E-04	7.12E-03	6.07E-03	1.55E-03	1.55E-03	6.78E-03	1.97E-02	1.63E-02	8.90E-03
Vulpes_vulpes	Extant	Mammalia	Carnivora	Canidae	Quadrupedal_striding	Omnivore	8.11E-02	7.50E-01	1.27E-02	1.24E-02	9.43E-03	4.16E-03	8.09E-03	9.06E-03	3.70E-03	2.20E-03	3.26E-02	3.87E-02	2.31E-02	4.42E-03
Wallabia	Extant	Mammalia	Diprotodontia	Macropodidae	Saltatorial	Herbivore	2.88E-02	8.20E-01	1.72E-02	1.93E-02	6.15E-03	3.57E-03	2.11E-03	2.56E-03	6.66E-04	1.08E-03	3.26E-03	4.62E-02	6.41E-03	8.43E-03
West_highland_white_terrier	Extant	Mammalia	Carnivora	Canidae	Quadrupedal_striding	Carnivore	9.74E-02	8.10E-01	9.58E-03	7.71E-03	3.77E-03	1.79E-03	2.01E-03	5.83E-03	9.70E-04	8.95E-04	2.57E-02	2.29E-02	9.71E-03	3.67E-03
Xenopus_clivii	Extant	Amphibia	Anuran	Pipidae	Aquatic	Carnivore	1.59E-01	6.50E-01	2.35E-02	2.90E-02	1.19E-02	1.63E-02	5.78E-03	2.47E-03	1.88E-03	3.28E-04	3.88E-03	8.06E-02	1.05E-02	1.56E-06
Xenosaurus_rectocollaris	Extant	Reptilia	Squamata	Xenosauridae	Quadrupedal_striding	Carnivore	1.64E-01	7.40E-01	4.12E-03	2.28E-03	1.71E-03	1.77E-03	4.22E-03	2.16E-03	1.46E-03	8.13E-04	3.75E-03	9.88E-03	8.65E-03	1.50E-05
Yandusaurus_multidens	Extinct	Dinosauria	Ornithischia	Yandusaurus	Bipedal_striding	Herbivore	3.68E-02	6.10E-01	1.67E-02	2.71E-02	1.65E-02	9.70E-03	5.37E-03	2.72E-03	1.54E-03	1.06E-03	2.63E-02	7.00E-02	1.07E-02	8.48E-03
Yangchuanosaurus_hepingensis	Extinct	Dinosauria	Saurischia	Theropoda	Bipedal_striding	Carnivore	9.93E-02	6.10E-01	1.62E-02	2.20E-02	2.13E-02	7.13E-03	3.24E-03	1.85E-03	2.17E-03	4.29E-03	4.98E-02	6.66E-02	1.16E-02	1.74E+00
Yixianornis_grabaui	Extinct	Dinosauria	Saurischia	Theropoda	Active_flight	Carnivore	7.11E-02	7.70E-01	8.44E-03	9.26E-03	3.44E-03	3.56E-03	1.99E-02	1.88E-02	4.40E-03	5.19E-03	1.48E-02	2.47E-02	4.83E-02	9.97E-05
Zachaenus_parvulus	Extant	Amphibia	Anuran	Cycloramphidae	Saltatorial	Insectivore	2.13E-01	6.60E-01	1.83E-02	1.60E-02	8.15E-03	5.28E-03	9.48E-03	3.85E-03	2.05E-03	3.85E-04	2.63E-03	4.77E-02	1.58E-02	1.55E-06
