# Supplementary material for: Body size, shape and ecology in tetrapods
Source: Nat Commun. 2022 Jul 27;13:4340. doi: 10.1038/s41467-022-32028-2 (PMC9329317; doi:10.1038/s41467-022-32028-2)
Supplement: Supplementary file 4 — Supplementary Code 1-4 [file 41467_2022_32028_MOESM4_ESM.zip › SupplementaryCode/OuwieAnalysis/data/AliceLinear.csv]

Species	Extinct_Extant	Class	Order	Family	LO	Diet	Femur	Shank	Metatarsal	Pes	Humerus	Forearm	MC	Manus	GA	Forelimb	Hindlimb	Average_leg_length	Mass
Acanthixalus_spinosus	Extant	Amphibia	Anuran	Hyperoliidae	Saltatorial	Omnivore	0.0140	0.0150	0.0090	0.0080	0.0080	0.0060	0.0050	0.0050	0.0180	0.0240	0.0460	0.0400	1.56E-06
Accipiter_cooperii	Extant	Aves	Accipitriformes	Accipitridae	Active flight	Carnivore	0.0550	0.0760	0.0580	0.0490	0.0650	0.0690	0.0350	0.0250	0.0900	0.1940	0.2380	0.2200	2.13E-04
Acinoyx_jubatus	Extant	Mammalia	Carnivora	Felidae	Quadrupedal striding	Carnivore	0.2160	0.2360	0.1750	0.0710	0.1720	0.2160	0.0810	0.0530	0.4910	0.5220	0.6980	0.6100	1.05E-02
Acris_crepitans	Extant	Amphibia	Anuran	Hylidae	Saltatorial	Insectivore	0.0100	0.0130	0.0060	0.0080	0.0050	0.0030	0.0030	0.0030	0.0130	0.0140	0.0370	0.0300	5.28E-07
Acrocanthosaurus	Extinct	Dinosauria	Saurischia	Theropoda	Bipedal striding	Carnivore	1.0830	0.8490	0.4820	0.4470	0.3480	0.2560	0.2440	0.1890	2.5130	1.0370	2.8610	1.9500	5.78E+00
Adenomera_andreae	Extant	Amphibia	Anuran	Leptodactylidae	Saltatorial	Insectivore	0.0090	0.0100	0.0060	0.0070	0.0060	0.0040	0.0030	0.0030	0.0140	0.0160	0.0320	0.0200	7.58E-07
Adenomus_kelaartii	Extant	Amphibia	Anuran	Bufonidae	Saltatorial	Carnivore	0.0130	0.0130	0.0070	0.0090	0.0110	0.0080	0.0050	0.0050	0.0260	0.0290	0.0420	0.0400	2.63E-06
Aechmophorus_occidentalis	Extant	Aves	Podicipediformes	Podicipedidae	Active flight	Carnivore	0.0390	0.1220	0.0730	0.0680	0.1160	0.1010	0.0500	0.0350	0.1290	0.3020	0.3020	0.3000	8.36E-04
Agalychnis_calcarifer	Extant	Amphibia	Anuran	Hylidae	Saltatorial	Carnivore	0.0330	0.0350	0.0200	0.0170	0.0190	0.0120	0.0100	0.0070	0.0480	0.0480	0.1050	0.0800	1.30E-05
Ailurus_fulgens	Extant	Mammalia	Carnivora	Ailuridae	Arboreal	Omnivore	0.1020	0.1040	0.0640	0.0370	0.0970	0.0980	0.0350	0.0290	0.3020	0.2590	0.3070	0.2800	2.26E-03
Alcedo_atthis	Extant	Aves	Coraciiformes	Alcedinidae	Active flight	Piscivore	0.0150	0.0230	0.0070	0.0150	0.0200	0.0270	0.0140	0.0060	0.0320	0.0670	0.0600	0.0600	3.37E-05
Alectoris_rufa	Extant	Aves	Galliformes	Phasianidae	Bipedal striding	Omnivore	0.0500	0.0670	0.0360	0.0420	0.0480	0.0490	0.0310	0.0160	0.0740	0.1440	0.1950	0.1700	2.47E-04
Alligator_mississippiensis	Extant	Reptilia	Crocodilia	Alligatoridae	Semi aquatic	Carnivore	0.0390	0.0330	0.0290	0.0230	0.0340	0.0270	0.0150	0.0150	0.1220	0.0910	0.1240	0.1100	2.99E-04
Allosaurus_fragilis	Extinct	Dinosauria	Saurischia	Theropoda	Bipedal striding	Carnivore	0.7140	0.6690	0.2810	0.4150	0.2320	0.2770	0.1050	0.1130	1.5300	0.7270	2.0790	1.4000	1.10E+00
Amargasaurus	Extinct	Dinosauria	Saurischia	Sauropodomorpha	Quadrupedal striding	Herbivore	0.8350	0.6460	0.2310	0.2570	0.6600	0.4910	0.2190	0.1270	2.0840	1.4970	1.9690	1.7300	3.29E+00
Amblyrhynchus_cristatus	Extant	Reptilia	Squamata	Iguanidae	Semi aquatic	Herbivore	0.0760	0.0530	0.0450	0.0540	0.0650	0.0500	0.0290	0.0420	0.2600	0.1860	0.2280	0.2100	1.43E-03
Ambystoma_mavortium	Extant	Amphibia	Caudata	Ambystomatidae	Fossorial	Carnivore	0.0120	0.0070	0.0080	0.0070	0.0140	0.0080	0.0080	0.0060	0.0630	0.0360	0.0340	0.0300	2.61E-05
Ambystoma_tigrinum	Extant	Amphibia	Caudata	Ambystomatidae	Fossorial	Carnivore	0.0100	0.0070	0.0080	0.0060	0.0110	0.0070	0.0070	0.0060	0.0580	0.0310	0.0310	0.0300	1.41E-05
Amnirana_albolabris	Extant	Amphibia	Anuran	Ranidae	Saltatorial	Carnivore	0.0260	0.0330	0.0170	0.0170	0.0160	0.0100	0.0070	0.0040	0.0420	0.0370	0.0930	0.0700	1.19E-05
Amphicyon_ingens	Extinct	Mammalia	Carnivora	Amphicyonidae	Quadrupedal striding	Carnivore	0.4630	0.3790	0.2370	0.0930	0.4310	0.4330	0.1210	0.1000	1.3500	1.0850	1.1720	1.1300	2.62E-01
Amphiuma_means	Extant	Amphibia	Caudata	Amphiumidae	Semi aquatic	Carnivore	0.0060	0.0020	0.0010	0.0010	0.0040	0.0020	0.0010	0.0010	0.4250	0.0080	0.0100	0.0100	5.48E-05
Anatotitan_copei	Extinct	Dinosauria	Ornithischia	Ornithipoda	Quadrupedal striding	Herbivore	1.1690	0.9500	0.3260	0.3800	0.7430	0.6360	0.2980	0.1540	2.2300	1.8310	2.8250	2.3300	2.58E+00
Anaxyrus_fowleri	Extant	Amphibia	Anuran	Bufonidae	Saltatorial	Insectivore	0.0180	0.0180	0.0090	0.0110	0.0130	0.0090	0.0060	0.0030	0.0280	0.0310	0.0560	0.0400	5.81E-06
Anaxyrus_quercicus	Extant	Amphibia	Anuran	Bufonidae	Saltatorial	Carnivore	0.0080	0.0080	0.0040	0.0060	0.0070	0.0050	0.0040	0.0020	0.0230	0.0180	0.0260	0.0200	1.94E-06
Anaxyrus_terrestris	Extant	Amphibia	Anuran	Bufonidae	Saltatorial	Carnivore	0.0170	0.0180	0.0090	0.0130	0.0150	0.0100	0.0060	0.0030	0.0300	0.0340	0.0570	0.0500	7.74E-06
Anotheca_spinosa	Extant	Amphibia	Anuran	Hylidae	Saltatorial	Carnivore	0.0300	0.0330	0.0190	0.0170	0.0150	0.0100	0.0090	0.0060	0.0400	0.0400	0.0990	0.0700	1.10E-05
Anous_stolidus	Extant	Aves	Charadriiformes	Laridae	Soaring	Piscivore	0.0130	0.0200	0.0120	0.0160	0.0280	0.0340	0.0170	0.0180	0.0330	0.0970	0.0610	0.0800	1.28E-05
Anser_anser	Extant	Aves	Anseriformes	Anatidae	Active flight	Herbivore	0.0770	0.1550	0.0960	0.0930	0.1760	0.1790	0.0950	0.0740	0.1880	0.5240	0.4210	0.4700	4.92E-03
Ansonia_mcgregori	Extant	Amphibia	Anuran	Bufonidae	Saltatorial	Omnivore	0.0180	0.0210	0.0110	0.0130	0.0130	0.0100	0.0060	0.0050	0.0320	0.0340	0.0630	0.0500	3.45E-06
Antigone_canadensis	Extant	Aves	Gruiformes	Gruidae	Soaring	Omnivore	0.1100	0.2820	0.2350	0.0790	0.1960	0.2400	0.0960	0.0830	0.2650	0.6150	0.7060	0.6600	4.89E-03
Antilocapra_americana	Extant	Mammalia	Artiodactyla	Antilocapridae	Quadrupedal striding	Herbivore	0.2140	0.2350	0.2490	0.0860	0.1720	0.2170	0.2120	0.0890	0.4870	0.6900	0.7840	0.7400	2.50E-02
Aotus_trivirgatus	Extant	Mammalia	Primates	Aotidae	Arboreal	Omnivore	0.0990	0.1050	0.0570	0.0190	0.0710	0.0370	0.0340	0.0170	0.2320	0.1590	0.2800	0.2200	7.86E-04
Apalone_spinifera	Extant	Reptilia	Testudines	Trionychidae	Aquatic	Carnivore	0.0280	0.0230	0.0180	0.0260	0.0280	0.0140	0.0130	0.0200	0.0980	0.0750	0.0950	0.0900	3.32E-04
Apatosaurus	Extinct	Dinosauria	Saurischia	Sauropodomorpha	Quadrupedal striding	Herbivore	1.8500	1.3300	0.2640	0.3170	1.2490	0.8800	0.2670	0.1430	4.2800	2.5390	3.7610	3.1500	2.67E+01
Aptenodytes_forsteri	Extant	Aves	Sphenisciformes	Spheniscidae	Semi aquatic	Carnivore	0.1070	0.2240	0.0230	0.0600	0.1160	0.0850	0.0610	0.0770	0.3010	0.3390	0.4140	0.3800	1.02E-02
Apteryx_australis_lawyi	Extant	Aves	Struthioformes	Apterygidae	Bipedal striding	Omnivore	0.1050	0.1600	0.0580	0.0900	0.0140	0.0260	0.0100	0.0130	0.1640	0.0630	0.4130	0.2400	1.40E-03
Apteryx_owenii	Extant	Aves	Struthioniformes	Apterygidae	Bipedal striding	Omnivore	0.0810	0.1130	0.0480	0.0550	0.0230	0.0370	0.0220	0.0090	0.1140	0.0910	0.2970	0.1900	5.43E-04
Archaeopteryx_lithographica	Extinct	Dinosauria	Saurischia	Theropoda	Bipedal striding	Carnivore	0.0340	0.0410	0.0180	0.0180	0.0430	0.0400	0.0140	0.0360	0.0650	0.1330	0.1110	0.1200	5.86E-05
Archaeotherium_mortoni	Extinct	Mammalia	Artiodactyla	Entelodontidae	Quadrupedal striding	Carnivore	0.2600	0.2120	0.2360	0.0570	0.2580	0.2930	0.1640	0.0860	0.7450	0.8010	0.7650	0.7800	9.97E-02
Arctictis_binturoung	Extant	Mammalia	Carnivora	Viverridae	Arboreal	Herbivore	0.1400	0.1270	0.0800	0.0410	0.1430	0.1400	0.0500	0.0400	0.3860	0.3730	0.3880	0.3800	6.96E-03
Ardenna_grisea	Extant	Aves	Procellariiformes	Procellariidae	Soaring	Piscivore	0.0390	0.0890	0.0560	0.0600	0.1070	0.1060	0.0580	0.0580	0.1410	0.3290	0.2440	0.2900	6.68E-04
Arthroleptella_lightfooti	Extant	Amphibia	Anuran	Pyxicephalidae	Saltatorial	Insectivore	0.0050	0.0050	0.0030	0.0030	0.0030	0.0020	0.0010	0.0020	0.0070	0.0080	0.0160	0.0100	1.18E-07
Arthroleptis_bioko	Extant	Amphibia	Anuran	Arthroleptidae	Saltatorial	Insectivore	0.0130	0.0160	0.0080	0.0090	0.0080	0.0060	0.0040	0.0030	0.0180	0.0210	0.0460	0.0300	1.17E-06
Ateles	Extant	Mammalia	Primates	Atelidae	Arboreal	Herbivore	0.1730	0.1670	0.0860	0.0600	0.1780	0.1990	0.0560	0.0820	0.2410	0.5150	0.4860	0.5000	4.76E-03
Atelopes_ignescens	Extant	Amphibia	Anuran	Bufonidae	Saltatorial	Insectivore	0.0120	0.0110	0.0070	0.0090	0.0080	0.0060	0.0050	0.0020	0.0210	0.0210	0.0390	0.0300	2.16E-06
Atelopus_oxyrhynchus	Extant	Amphibia	Anuran	Bufonidae	Saltatorial	Insectivore	0.0130	0.0140	0.0090	0.0090	0.0110	0.0080	0.0050	0.0020	0.0280	0.0260	0.0450	0.0400	2.68E-06
Atlasaurus_imelakai	Extinct	Dinosauria	Saurischia	Sauropodomorpha	Quadrupedal striding	Herbivore	1.7870	1.1610	0.3640	0.2370	1.8650	1.2310	0.2290	0.1470	3.5960	3.4720	3.5490	3.5100	1.53E+01
Australopithecus_afarensis	Extinct	Mammalia	Primates	Hominidae	Bipedal striding	Omnivore	0.2570	0.2250	0.1060	0.0180	0.2020	0.1990	0.0680	0.0680	0.2870	0.5370	0.6060	0.5700	1.06E-02
Avahi_laniger	Extant	Mammalia	Primates	Indriidae	Arboreal	Herbivore	0.1190	0.0730	0.0490	0.0350	0.0570	0.0780	0.0250	0.0390	0.1490	0.1990	0.2760	0.2400	5.38E-04
Bactrosaurus_johnstoni	Extinct	Dinosauria	Ornithischia	Ornithipoda	Quadrupedal striding	Herbivore	0.7290	0.7030	0.2300	0.2180	0.3310	0.3710	0.2430	0.1750	1.3750	1.1200	1.8800	1.5000	7.21E-01
Balebreviceps_hillmani	Extant	Amphibia	Anuran	Brevicipitidae	Saltatorial	Carnivore	0.0080	0.0080	0.0060	0.0050	0.0080	0.0050	0.0030	0.0020	0.0240	0.0180	0.0270	0.0200	1.75E-06
Barbourula_busuanensis	Extant	Amphibia	Anuran	Bombinatoridae	Aquatic	Carnivore	0.0310	0.0310	0.0170	0.0170	0.0180	0.0110	0.0110	0.0060	0.0500	0.0460	0.0960	0.0700	2.55E-05
Barosaurus	Extinct	Dinosauria	Saurischia	Sauropodomorpha	Quadrupedal striding	Herbivore	1.4850	0.9220	0.3040	0.3730	1.0060	1.4030	0.3550	0.2600	2.5900	3.0240	3.0840	3.2400	1.70E+01
Barycholos_pulcher	Extant	Amphibia	Anuran	Brachycephalidae	Saltatorial	Insectivore	0.0080	0.0100	0.0060	0.0060	0.0050	0.0040	0.0030	0.0020	0.0110	0.0140	0.0300	0.0200	3.34E-07
Batrachyla_taeniata	Extant	Amphibia	Anuran	Ceratophryidae	Saltatorial	Insectivore	0.0160	0.0190	0.0100	0.0130	0.0090	0.0060	0.0050	0.0030	0.0220	0.0230	0.0580	0.0400	2.25E-06
Bison_bison	Extant	Mammalia	Artiodactyla	Bovidae	Quadrupedal striding	Herbivore	0.4350	0.3710	0.3750	0.1450	0.4290	0.2880	0.2350	0.1410	1.4430	1.0930	1.3260	1.2100	4.74E-01
Blastoceros_pampaeus	Extinct	Mammalia	Artiodactyla	Cervidae	Quadrupedal striding	Herbivore	0.1870	0.2460	0.2520	0.0750	0.1720	0.1910	0.1880	0.0770	0.5570	0.6280	0.7600	0.6900	2.74E-02
Bolitoglossa_franklini	Extant	Amphibia	Caudata	Plethodontidae	Arboreal	Insectivore	0.0050	0.0030	0.0030	0.0030	0.0050	0.0030	0.0050	0.0030	0.0310	0.0160	0.0140	0.0200	1.23E-06
Bos_gaurus	Extant	Mammalia	Artiodactyla	Bovidae	Quadrupedal striding	Herbivore	0.4810	0.4930	0.5680	0.2120	0.5650	0.5540	0.3440	0.2000	1.9100	1.6630	1.7540	1.7100	9.37E-01
Bos_taurus	Extant	Mammalia	Artiodactyla	Bovidae	Quadrupedal striding	Herbivore	0.3770	0.3000	0.3240	0.1500	0.2700	0.3090	0.1890	0.1470	1.0310	0.9150	1.1510	1.0300	2.20E-01
Brachycephalus_albolineatus	Extant	Amphibia	Anuran	Brachycephalidae	Saltatorial	Insectivore	0.0030	0.0030	0.0020	0.0010	0.0030	0.0020	0.0010	0.0004	0.0070	0.0064	0.0090	0.0100	6.45E-08
Brachycephalus_ephippium	Extant	Amphibia	Anuran	Brachycephalidae	Saltatorial	Insectivore	0.0050	0.0060	0.0040	0.0030	0.0050	0.0030	0.0020	0.0010	0.0100	0.0110	0.0180	0.0100	2.88E-07
Branta_leucopsis	Extant	Aves	Anseriformes	Anatidae	Active flight	Herbivore	0.0590	0.1080	0.0620	0.0560	0.1200	0.1240	0.0690	0.0610	0.1390	0.3740	0.2850	0.3300	1.05E-03
Bronchocela_cristatella	Extant	Reptilia	Squamata	Agamidae	Arboreal	Insectivore	0.0230	0.0200	0.0130	0.0140	0.0170	0.0140	0.0050	0.0100	0.0450	0.0460	0.0700	0.0600	7.89E-06
Brontops_robustus	Extinct	Mammalia	Perissodactyla	Brontotheriidae	Quadrupedal striding	Herbivore	0.7680	0.4650	0.3640	0.2950	0.6080	0.5980	0.2900	0.3730	1.8570	1.8690	1.8920	1.8800	2.40E+00
Brookesia_superciliaris	Extant	Reptilia	Squamata	Chamaeleonidae	Arboreal	Insectivore	0.0110	0.0080	0.0030	0.0020	0.0110	0.0090	0.0020	0.0030	0.0340	0.0250	0.0240	0.0200	5.55E-06
Buergeria_japonica	Extant	Amphibia	Anuran	Rhacophoridae	Saltatorial	Insectivore	0.0170	0.0180	0.0090	0.0120	0.0090	0.0060	0.0040	0.0030	0.0190	0.0220	0.0560	0.0400	1.53E-06
Buteo_buteo	Extant	Aves	Accipitriformes	Accipitridae	Soaring	Carnivore	0.0680	0.0970	0.0720	0.0430	0.0940	0.1170	0.0580	0.0340	0.1190	0.3030	0.2800	0.2900	6.01E-04
Buteo_jamaicensis	Extant	Aves	Accipitriformes	Accipitridae	Soaring	Carnivore	0.0790	0.1110	0.0810	0.0600	0.1170	0.1340	0.0600	0.0350	0.1150	0.3460	0.3310	0.3400	1.01E-03
Cabassous_chacoensis	Extant	Mammalia	Cingulata	Chlamyphoridae	Quadrupedal striding	Insectivore	0.0500	0.0340	0.0360	0.0160	0.0430	0.0440	0.0220	0.0250	0.1790	0.1340	0.1360	0.1400	5.14E-04
Cacosternum_boettgeri	Extant	Amphibia	Anuran	Pyxicephalidae	Saltatorial	Insectivore	0.0070	0.0080	0.0050	0.0070	0.0050	0.0030	0.0020	0.0020	0.0150	0.0120	0.0270	0.0200	4.48E-07
Cacosternum_namaquense	Extant	Amphibia	Anuran	Pyxicephalidae	Saltatorial	Insectivore	0.0080	0.0080	0.0050	0.0060	0.0060	0.0040	0.0020	0.0010	0.0160	0.0130	0.0270	0.0200	4.38E-07
Caenagnathus	Extinct	Dinosauria	Saurischia	Theropoda	Bipedal striding	Omnivore	0.2020	0.2300	0.1120	0.1340	0.1060	0.0940	0.0510	0.1360	0.2460	0.3870	0.6780	0.5300	7.44E-03
Callulina_kisiwamsitu	Extant	Amphibia	Anuran	Brevicipitidae	Saltatorial	Insectivore	0.0150	0.0140	0.0090	0.0090	0.0110	0.0090	0.0050	0.0040	0.0260	0.0290	0.0470	0.0400	4.88E-06
Camarasaurus	Extinct	Dinosauria	Saurischia	Sauropodomorpha	Quadrupedal striding	Herbivore	1.4990	0.9410	0.3320	0.2850	1.0650	0.7240	0.3200	0.1380	3.1100	2.2470	3.0570	2.6500	1.32E+01
Camelus_dromedarius	Extant	Mammalia	Artiodactyla	Camelidae	Quadrupedal striding	Herbivore	0.5190	0.4650	0.5540	0.1820	0.4300	0.5800	0.4450	0.1850	1.5100	1.6400	1.7200	1.6800	4.66E-01
Canis_lupus_famililiaris	Extant	Mammalia	Carnivora	Canidae	Quadrupedal striding	Carnivore	0.2340	0.2760	0.1840	0.1150	0.2140	0.2790	0.1110	0.0940	0.6230	0.6980	0.8090	0.7500	3.66E-02
Caracal_caracal	Extant	Mammalia	Carnivora	Felidae	Quadrupedal striding	Carnivore	0.1610	0.1670	0.1160	0.0510	0.1210	0.1450	0.0600	0.0440	0.4200	0.3700	0.4950	0.4300	5.13E-03
Cardiglossa_cyaneospila	Extant	Amphibia	Anuran	Arthroleptidae	Saltatorial	Insectivore	0.0120	0.0120	0.0070	0.0090	0.0090	0.0070	0.0050	0.0030	0.0190	0.0240	0.0400	0.0300	1.35E-06
Cariama_cristata	Extant	Aves	Cariamiformes	Cariamidae	Bipedal striding	Carnivore	0.0860	0.1960	0.2000	0.0650	0.1060	0.1070	0.0400	0.0330	0.1850	0.2860	0.5470	0.4200	1.28E-03
Castor_canadensis	Extant	Mammalia	Rodentia	Castoridae	Semi aquatic	Herbivore	0.1060	0.1360	0.1040	0.0640	0.0760	0.1010	0.0320	0.0250	0.3550	0.2340	0.4100	0.3200	8.94E-03
Casuarius_casuarius	Extant	Aves	Struthioformes	Casuariidae	Bipedal striding	Herbivore	0.1950	0.3300	0.2290	0.1710	0.0580	0.0280	0.0280	0.0280	0.3700	0.1420	0.9250	0.5300	1.72E-02
Cathartes_aura	Extant	Aves	Accipitriformes	Cathartidae	Soaring	Carnivore	0.0590	0.1150	0.0600	0.0780	0.1420	0.1750	0.1190	0.0300	0.1140	0.4660	0.3120	0.3900	1.25E-03
Cavia_porcellus	Extant	Mammalia	Rodentia	Caviidae	Quadrupedal striding	Herbivore	0.0400	0.0500	0.0280	0.0170	0.0380	0.0380	0.0150	0.0140	0.1630	0.1050	0.1350	0.1200	4.54E-04
Centrolene_buckleyi	Extant	Amphibia	Anuran	Centrolenidae	Arboreal	Omnivore	0.0140	0.0140	0.0090	0.0090	0.0080	0.0050	0.0050	0.0030	0.0180	0.0210	0.0460	0.0300	8.52E-07
Cephalophus_niger	Extant	Mammalia	Artiodactyla	Bovidae	Quadrupedal striding	Herbivore	0.1650	0.1750	0.1690	0.0690	0.1160	0.1460	0.1190	0.0510	0.5040	0.4320	0.5780	0.5100	1.43E-02
Ceratophora_stoddartii	Extant	Reptilia	Squamata	Agamidae	Arboreal	Omnivore	0.0170	0.0140	0.0070	0.0090	0.0130	0.0110	0.0050	0.0070	0.0390	0.0360	0.0470	0.0400	5.63E-06
Cervus_elephas	Extant	Mammalia	Artiodactyla	Cervidae	Quadrupedal striding	Herbivore	0.2820	0.3280	0.3480	0.1050	0.2220	0.3120	0.2460	0.1070	0.8940	0.8870	1.0630	0.9800	1.37E-01
Cetiosaurus	Extinct	Dinosauria	Saurischia	Sauropodomorpha	Quadrupedal striding	Herbivore	1.3580	0.8550	0.2530	0.2230	0.7540	0.5850	0.2130	0.2140	1.8400	1.7660	2.6890	2.2300	6.05E+00
Chelonia_mydas	Extant	Reptilia	Testudines	Cheloniidae	Aquatic	Omnivore	0.0410	0.0320	0.0340	0.0530	0.0610	0.0360	0.0570	0.0550	0.2630	0.2090	0.1600	0.1900	6.54E-03
Chelus_fimbriata	Extant	Reptilia	Testudines	Chelidae	Aquatic	Carnivore	0.0850	0.0540	0.0480	0.0340	0.0670	0.0330	0.0390	0.0280	0.2240	0.1670	0.2210	0.1900	9.22E-03
Chelydra_serpentina	Extant	Reptilia	Testudines	Chelydridae	Aquatic	Omnivore	0.0570	0.0420	0.0230	0.0370	0.0550	0.0350	0.0300	0.0380	0.1530	0.1580	0.1590	0.1600	2.66E-03
Chiniquodon_theotonicus	Extinct	Mammalia	Therapsida	Chiniquodontidae	Quadrupedal striding	Carnivore	0.1580	0.1160	0.0960	0.0480	0.1300	0.1090	0.0980	0.0580	0.7210	0.3950	0.4180	0.4100	3.93E-02
Chiromantis_rufescens	Extant	Amphibia	Anuran	Rhacophoridae	Saltatorial	Insectivore	0.0210	0.0230	0.0130	0.0130	0.0130	0.0080	0.0070	0.0070	0.0320	0.0350	0.0700	0.0500	3.51E-06
Chlorocebut_aethiops	Extant	Mammalia	Primates	Cercopithecidae	Arboreal	Omnivore	0.1470	0.1430	0.0760	0.0400	0.1140	0.1290	0.0370	0.0530	0.3530	0.3330	0.4060	0.3700	3.44E-03
Choloepus_didactylus	Extant	Mammalia	Pilosa	Megalonychidae	Arboreal	Herbivore	0.1660	0.1590	0.0700	0.0960	0.1610	0.2130	0.0640	0.1040	0.4520	0.5420	0.4910	0.5200	8.10E-03
Coelogenys_paca	Extant	Mammalia	Rodentia	Cuniculidae	Quadrupedal striding	Herbivore	0.0900	0.0920	0.0650	0.0340	0.0730	0.0800	0.0320	0.0230	0.3280	0.2080	0.2810	0.2500	3.27E-03
Coelophysis	Extinct	Dinosauria	Saurischia	Therapoda	Bipedal striding	Carnivore	0.1470	0.2040	0.0950	0.0890	0.0950	0.0720	0.0380	0.0430	0.4480	0.2480	0.5350	0.3900	1.43E-02
Condylura_cristata_cristata	Extant	Mammalia	Euliptophyla	Talpidae	Fossorial	Carnivore	0.0150	0.0230	0.0160	0.0090	0.0100	0.0180	0.0060	0.0090	0.0540	0.0430	0.0630	0.0500	2.73E-05
Conraua_crassipes	Extant	Amphibia	Anuran	Conrauidae	Saltatorial	Carnivore	0.0210	0.0230	0.0110	0.0160	0.0140	0.0090	0.0070	0.0060	0.0280	0.0360	0.0710	0.0500	8.69E-06
Cordylus_namakuiyus	Extant	Reptilia	Squamata	Cordylidae	Quadrupedal striding	Insectivore	0.0160	0.0110	0.0080	0.0090	0.0140	0.0100	0.0060	0.0080	0.0540	0.0380	0.0440	0.0400	2.13E-05
Cornufer_guppyi	Extant	Amphibia	Anuran	Cycloramphidae	Saltatorial	Carnivore	0.0700	0.0800	0.0360	0.0560	0.0380	0.0220	0.0250	0.0140	0.0790	0.0990	0.2420	0.1700	2.20E-04
Corucia_zebrata_	Extant	Reptilia	Squamata	Scincidae	Arboreal	Herbivore	0.0370	0.0210	0.0210	0.0370	0.0360	0.0270	0.0140	0.0280	0.1720	0.1050	0.1160	0.1100	3.86E-04
Corvus_macrohyrchos	Extant	Aves	Passeriformes	Corvidae	Active flight	Omnivore	0.0520	0.0880	0.0660	0.0360	0.0550	0.0860	0.0460	0.0330	0.0840	0.2200	0.2420	0.2300	4.60E-04
Craugastor_laciteps	Extant	Amphibia	Anuran	Brachycephalidae	Saltatorial	Insectivore	0.0240	0.0280	0.0150	0.0170	0.0120	0.0090	0.0070	0.0030	0.0290	0.0310	0.0840	0.0600	7.44E-06
Crocodylus_johnstoni	Extant	Reptilia	Crocodilia	Crocodylidae	Semi aquatic	Carnivore	0.1200	0.0960	0.0630	0.0430	0.1040	0.0730	0.0450	0.0260	0.4310	0.2480	0.3220	0.2900	1.24E-02
Crocodylus_niloticus	Extant	Reptilia	Crocodilia	Crocodylidae	Semi aquatic	Carnivore	0.0640	0.0470	0.0510	0.0220	0.0540	0.0350	0.0210	0.0120	0.2620	0.1220	0.1840	0.1500	6.94E-04
Cryptobranchus_alleganiensis	Extant	Amphibia	Caudata	Cryptobranchidae	Aquatic	Carnivore	0.0180	0.0100	0.0150	0.0100	0.0180	0.0080	0.0110	0.0080	0.1720	0.0450	0.0530	0.0500	5.34E-05
Cycloramphus_asper	Extant	Amphibia	Anuran	Cycloramphidae	Saltatorial	Insectivore	0.0240	0.0240	0.0120	0.0090	0.0100	0.0090	0.0070	0.0080	0.0330	0.0340	0.0690	0.0500	9.56E-06
Cynomys_ludovicionus	Extant	Mammalia	Rodentia	Sciuridae	Fossorial	Herbivore	0.0410	0.0440	0.0270	0.0170	0.0300	0.0410	0.0090	0.0140	0.1360	0.0940	0.1290	0.1100	2.17E-04
Dachshund	Extant	Mammalia	Carnivora	Canidae	Quadrupedal striding	Carnivore	0.0650	0.0610	0.0590	0.0290	0.0610	0.0640	0.0390	0.0310	0.3240	0.1950	0.2140	0.2100	3.36E-03
Dama_dama	Extant	Mammalia	Artiodactyla	Cervidae	Quadrupedal striding	Herbivore	0.2040	0.2160	0.2580	0.0930	0.1470	0.2000	0.1910	0.0930	0.5690	0.6310	0.7710	0.7000	3.09E-02
Datasaurus_bashenensis	Extinct	Dinosauria	Saurischia	Sauropodomorpha	Quadrupedal striding	Herbivore	1.1960	0.6630	0.2270	0.2340	0.8230	0.5170	0.1760	0.1460	2.5370	1.6620	2.3200	1.9900	4.89E+00
Daubentonia_madagascariensis	Extant	Mammalia	Primates	Daubentoniidae	Arboreal	Omnivore	0.1110	0.1060	0.0630	0.0600	0.0770	0.1130	0.0360	0.0630	0.2120	0.2890	0.3400	0.3200	9.81E-04
Dendrocopos_major	Extant	Aves	Piciformes	Picidae	Active flight	Omnivore	0.0290	0.0420	0.0280	0.0210	0.0370	0.0490	0.0210	0.0160	0.0640	0.1230	0.1200	0.1200	9.45E-05
Desmana_moschata	Extant	Mammalia	Eulipotphyla	Talpidae	Semi aquatic	Carnivore	0.0280	0.0480	0.0400	0.0190	0.0240	0.0340	0.0180	0.0070	0.0950	0.0830	0.1350	0.1100	2.44E-04
Diadectes_phaseolinus_	Extinct	Reptiliomorpha	Diadectomorpha	Diadectidae	Semi aquatic	Herbivore	0.1500	0.1270	0.0920	0.0750	0.1510	0.1420	0.0810	0.0600	0.8760	0.4340	0.4440	0.4400	9.82E-02
Dicerorhinus_sumatrensis	Extant	Mammalia	Perissodactyla	Rhinocerotidae	Quadrupedal striding	Herbivore	0.3910	0.2730	0.1350	0.1250	0.3000	0.3530	0.2060	0.0740	1.0680	0.9330	0.9240	0.9300	3.63E-01
Diceros_bicornis	Extant	Mammalia	Perissodactyla	Rhinocerotidae	Quadrupedal striding	Herbivore	0.3940	0.2990	0.2550	0.1140	0.4120	0.4180	0.2100	0.0960	1.3000	1.1360	1.0620	1.1000	5.83E-01
Dicraeosaurus	Extinct	Dinosauria	Saurischia	Sauropodomorpha	Quadrupedal striding	Herbivore	1.2040	0.7490	0.2010	0.1360	0.7160	0.4980	0.2120	0.1590	2.3400	1.5850	2.2900	1.9400	5.10E+00
Didelphis_virginiana	Extant	Mammalia	Didelphimorphia	Didelphidae	Arboreal	Omnivore	0.0550	0.0540	0.0280	0.0220	0.0420	0.0440	0.0120	0.0170	0.1930	0.1150	0.1590	0.1400	4.06E-04
Dilophosaurus_wetherilli	Extinct	Dinosauria	Saurischia	Theropoda	Bipedal striding	Carnivore	0.5420	0.5450	0.2910	0.2860	0.2580	0.1840	0.0940	0.1690	1.2760	0.7050	1.6640	1.1800	3.76E-01
Dimetrodon_incisivus	Extinct	Mammalia	Sphenacodontidae	Sphenacodontinae	Quadrupedal striding	Carnivore	0.1640	0.1530	0.1210	0.0590	0.1590	0.1590	0.0770	0.0420	0.7780	0.4370	0.4970	0.4700	9.47E-02
Dinohippus_leidyanus	Extinct	Mammalia	Perissodactyla	Equidae	Quadrupedal striding	Herbivore	0.2960	0.2790	0.3170	0.1300	0.2280	0.3170	0.2470	0.1200	0.8740	0.9120	1.0220	0.9700	1.19E-01
Diplodocus_carnegii	Extinct	Dinosauria	Saurischia	Sauropodomorpha	Quadrupedal striding	Herbivore	1.4830	1.0250	0.3250	0.2250	1.2590	0.7280	0.3340	0.2280	2.9500	2.5490	3.0580	2.8000	1.06E+01
Diplodocus_longus	Extinct	Dinosauria	Saurischia	Sauropodomorpha	Quadrupedal striding	Herbivore	1.3560	1.0710	0.2960	0.3200	0.9890	0.8700	0.3610	0.1680	2.5420	2.3880	3.0430	2.7200	6.98E+00
Discoglossus_pictus	Extant	Amphibia	Anuran	Alytidae	Saltatorial	Insectivore	0.0190	0.0220	0.0120	0.0130	0.0110	0.0060	0.0050	0.0020	0.0270	0.0240	0.0660	0.0500	4.38E-06
Dobermann	Extant	Mammalia	Carnivora	Canidae	Quadrupedal striding	Carnivore	0.2230	0.2220	0.1690	0.0720	0.2030	0.2460	0.1010	0.0470	0.5790	0.5970	0.6860	0.6400	2.81E-02
Dracaena_guianensis	Extant	Reptilia	Squamata	Teiidae	Quadrupedal striding	Carnivore	0.0400	0.0340	0.0300	0.0330	0.0390	0.0260	0.0260	0.0280	0.1730	0.1190	0.1370	0.1300	4.79E-04
Draco_blandfordii	Extant	Reptilia	Squamata	Agamidae	Scansorial	Insectivore	0.0220	0.0190	0.0080	0.0100	0.0220	0.0200	0.0060	0.0100	0.0860	0.0580	0.0590	0.0600	1.85E-05
Draco_dussumieri	Extant	Reptilia	Squamata	Agamidae	Scansorial	Insectivore	0.0130	0.0100	0.0060	0.0040	0.0130	0.0120	0.0030	0.0070	0.0430	0.0350	0.0330	0.0300	3.89E-06
Draco_maculatus	Extant	Reptilia	Squamata	Agamidae	Scansorial	Insectivore	0.0130	0.0090	0.0060	0.0080	0.0110	0.0100	0.0040	0.0060	0.0440	0.0310	0.0360	0.0300	6.80E-06
Dreadnoughtus_schrani	Extinct	Dinosauria	Saurischia	Sauropodomorpha	Quadrupedal striding	Herbivore	1.7900	0.9720	0.3130	0.2280	1.5230	0.9140	0.3010	0.1630	3.9200	2.9010	3.3030	3.1000	2.69E+01
Dromaius_novaehollandiae	Extant	Aves	Struthioformes	Casuariidae	Bipedal striding	Omnivore	0.2060	0.3800	0.3250	0.1570	0.0870	0.0430	0.0380	0.0230	0.3360	0.1910	1.0680	0.6300	2.10E-02
Duttaphrynus_dodsoni	Extant	Amphibia	Anuran	Bufonidae	Fossorial	Carnivore	0.0180	0.0200	0.0100	0.0110	0.0140	0.0100	0.0060	0.0040	0.0300	0.0340	0.0590	0.0500	4.37E-06
Edaphosaurus_boanerges_	Extinct	Reptiliomorpha	Eupelycosauria	Edaphosauridae	Quadrupedal striding	Herbivore	0.1530	0.1060	0.1080	0.0790	0.1440	0.1210	0.0850	0.0460	0.7320	0.3960	0.4460	0.4200	6.94E-02
Edmontonia	Extinct	Dinosauria	Ornithischia	Nodosauridae	Quadrupedal striding	Herbivore	0.7090	0.4790	0.1640	0.1360	0.4680	0.3330	0.0900	0.1220	1.9160	1.0130	1.4880	1.2500	2.80E+00
Edmontosaurus	Extinct	Dinosauria	Ornithischia	Ornithipoda	Quadrupedal striding	Herbivore	0.6720	0.5130	0.2700	0.1870	0.3430	0.3380	0.1700	0.0770	1.4400	0.9280	1.6420	1.2900	4.95E-01
Egernia_whitii	Extant	Reptilia	Squamata	Scincidae	Fossorial	Omnivore	0.0070	0.0060	0.0040	0.0030	0.0080	0.0060	0.0020	0.0030	0.0460	0.0190	0.0200	0.0200	6.30E-06
Elephantulus_rozeti	Extant	Mammalia	Eulipotphyla	Soricidae	Saltatorial	Insectivore	0.0220	0.0350	0.0260	0.0060	0.0170	0.0230	0.0070	0.0030	0.0540	0.0500	0.0890	0.0700	2.59E-05
Elephas_maximus	Extant	Mammalia	Proboscidae	Elephantidae	Quadrupedal striding	Herbivore	0.9090	0.5320	0.2510	0.1000	0.7410	0.7610	0.2620	0.1090	1.9300	1.8730	1.7920	1.8300	2.21E+00
Eleutherodactylus_atkinsi	Extant	Amphibia	Anuran	Leptodactylidae	Saltatorial	Insectivore	0.0120	0.0130	0.0080	0.0080	0.0070	0.0050	0.0040	0.0020	0.0210	0.0180	0.0410	0.0300	1.22E-06
Eleutherodactylus_orientalis	Extant	Amphibia	Anuran	Leptodactylidae	Saltatorial	Insectivore	0.0050	0.0050	0.0030	0.0030	0.0030	0.0030	0.0010	0.0010	0.0070	0.0080	0.0160	0.0100	9.14E-08
Elgaria_coerulea	Extant	Reptilia	Squamata	Anguidae	Quadrupedal striding	Carnivore	0.0110	0.0070	0.0060	0.0080	0.0090	0.0070	0.0040	0.0050	0.0600	0.0250	0.0320	0.0300	1.41E-05
Equus_ferrus_caballus	Extant	Mammalia	Perissodactyla	Equidae	Quadrupedal striding	Herbivore	0.4650	0.4660	0.4470	0.2060	0.3350	0.4780	0.3000	0.2070	1.4510	1.3200	1.5840	1.4500	2.97E-01
Equus_scotti	Extinct	Mammalia	Perissodactyla	Equidae	Quadrupedal striding	Herbivore	0.4080	0.3200	0.3780	0.1700	0.3000	0.4060	0.2940	0.2800	1.4570	1.2800	1.2760	1.2800	3.18E-01
Erinaceus_europaeus	Extant	Mammalia	Eulipotyphla	Erinaceidae	Quadrupedal striding	Omnivore	0.0690	0.0880	0.0510	0.0220	0.0670	0.0900	0.0280	0.0210	0.2380	0.2060	0.2300	0.2200	3.85E-04
Eryops_megacephalus	Extinct	Batrachomorpha	Temnospondyli	Eryopidae	Semi aquatic	Carnivore	0.1340	0.1180	0.0780	0.0470	0.1370	0.1040	0.0910	0.0590	0.5920	0.3910	0.3770	0.3800	6.24E-02
Euoplocephalus_tutus	Extinct	Dinosauria	Ornithischia	Ankylosauridae	Quadrupedal striding	Herbivore	0.6250	0.5150	0.1720	0.1650	0.4220	0.3230	0.1310	0.1190	1.7920	0.9950	1.4770	1.2400	2.35E+00
Eupsophus_roseus	Extant	Amphibia	Anuran	Leptodactylidae	Saltatorial	Insectivore	0.0190	0.0200	0.0100	0.0120	0.0110	0.0070	0.0050	0.0030	0.0230	0.0260	0.0610	0.0400	3.34E-06
Eurycea_robusta	Extant	Amphibia	Caudata	Plethodontidae	Aquatic	Carnivore	0.0090	0.0060	0.0030	0.0020	0.0070	0.0060	0.0030	0.0020	0.0320	0.0180	0.0200	0.0200	2.19E-06
Eurycea_sosorum	Extant	Amphibia	Caudata	Plethodontidae	Aquatic	Carnivore	0.0030	0.0020	0.0020	0.0010	0.0030	0.0010	0.0010	0.0010	0.0210	0.0060	0.0080	0.0100	2.15E-07
Falco_colombarius	Extant	Aves	Falconiformes	Falconidae	Active flight	Carnivore	0.0320	0.0500	0.0360	0.0260	0.0340	0.0450	0.0810	0.0160	0.0470	0.1760	0.1440	0.1600	7.31E-05
Fejervarya_limnocharis	Extant	Amphibia	Anuran	Dicroglossidae	Saltatorial	Carnivore	0.0310	0.0380	0.0190	0.0260	0.0150	0.0100	0.0100	0.0070	0.0350	0.0420	0.1140	0.0800	1.58E-05
Felis_catus	Extant	Mammalia	Carnivora	Felidae	Quadrupedal striding	Carnivore	0.1330	0.1270	0.0870	0.1010	0.1100	0.1230	0.0390	0.0290	0.3670	0.3010	0.4480	0.3800	3.02E-03
Gastonia_burgei	Extinct	Dinosauria	Ornithischia	Ornithipoda	Quadrupedal striding	Herbivore	0.3930	0.2330	0.1500	0.0900	0.2580	0.1950	0.1310	0.1180	1.1310	0.7020	0.8660	0.7800	5.27E-01
Gastrophryne_carolinensis	Extant	Amphibia	Anuran	Microhylidae	Saltatorial	Insectivore	0.0060	0.0070	0.0040	0.0060	0.0050	0.0030	0.0020	0.0010	0.0140	0.0110	0.0230	0.0200	3.80E-07
Gastrotheca_peruana	Extant	Amphibia	Anuran	Hemiphractidae	Saltatorial	Insectivore	0.0160	0.0170	0.0100	0.0120	0.0110	0.0070	0.0060	0.0030	0.0270	0.0270	0.0550	0.0400	3.68E-06
Gavia_arctica	Extant	Aves	Gaviiformes	Gaviidae	Active flight	Carnivore	0.0460	0.1670	0.0720	0.0420	0.1490	0.1300	0.0670	0.0150	0.1400	0.3610	0.3270	0.3400	1.11E-03
Gavia_pacifica	Extant	Aves	Gaviiformes	Gaviidae	Active flight	Carnivore	0.0540	0.1860	0.0850	0.0980	0.1760	0.1480	0.1000	0.0600	0.1770	0.4840	0.4230	0.4500	2.07E-03
Geochelone_carbonaria	Extant	Reptilia	Testudines	Testudinidae	Quadrupedal striding	Herbivore	0.0640	0.0490	0.0260	0.0130	0.0840	0.0550	0.0240	0.0090	0.2290	0.1720	0.1520	0.1600	9.22E-03
Gigantaspinosaurus_sichuanensis	Extinct	Dinosauria	Ornithischia	Stegosauridae	Quadrupedal striding	Carnivore	0.6560	0.4400	0.2460	0.1770	0.4160	0.2900	0.1780	0.1290	1.3890	1.0130	1.5190	1.2700	1.59E+00
Giraffa_camelopardalis	Extant	Mammalia	Artiodactyla	Giraffidae	Quadrupedal striding	Herbivore	0.4600	0.5040	0.8280	0.2010	0.4150	0.7660	0.7150	0.2120	1.1450	2.1080	1.9930	2.0500	5.24E-01
Giraffatitan	Extinct	Dinosauria	Saurischia	Sauropodomorpha	Quadrupedal striding	Herbivore	1.8720	1.3300	0.2090	0.2240	2.0620	1.3820	0.2610	0.4430	3.2000	4.1480	3.6350	3.8900	2.53E+01
Glossotherium_robustus	Extinct	Mammalia	Pilosa	Mylodontidae	Quadrupedal striding	Herbivore	0.4700	0.2040	0.2800	0.1180	0.3490	0.3060	0.1410	0.1740	1.3380	0.9700	1.0720	1.0200	6.79E-01
Gomphothrium_productum	Extinct	Mammalia	Proboscidae	Gomphotheriidae	Quadrupedal striding	Herbivore	0.6400	0.4290	0.1310	0.1470	0.5540	0.4710	0.2420	0.1910	1.6810	1.4580	1.3470	1.4000	1.43E+00
Gopherus_agassizii	Extant	Reptilia	Testudines	Testudinidae	Quadrupedal striding	Herbivore	0.0490	0.0380	0.0170	0.0170	0.0670	0.0400	0.0160	0.0130	0.1720	0.1360	0.1210	0.1300	4.23E-03
Gopherus_berlandieri	Extant	Reptilia	Testudines	Testudinidae	Quadrupedal striding	Herbivore	0.0540	0.0380	0.0210	0.0110	0.0680	0.0460	0.0160	0.0120	0.1620	0.1420	0.1240	0.1300	3.81E-03
Gopherus_polyphemus	Extant	Reptilia	Testudines	Testudinidae	Quadrupedal striding	Herbivore	0.0530	0.0440	0.0170	0.0180	0.0680	0.0450	0.0160	0.0140	0.1800	0.1430	0.1320	0.1400	4.68E-03
Gorgosaurus	Extinct	Dinosauria	Saurischia	Theropoda	Bipedal striding	Carnivore	0.7950	0.7630	0.5280	0.3800	0.3050	0.1900	0.1330	0.2560	1.5210	0.8840	2.4660	1.6800	1.40E+00
Gorilla_gorilla	Extant	Mammalia	Primates	Hominidae	Quadrupedal striding	Herbivore	0.3630	0.2940	0.1790	0.0940	0.4170	0.3320	0.1310	0.1290	0.4710	1.0090	0.9300	0.9700	7.37E-02
Gulo_gulo	Extant	Mammalia	Carnivora	Mustelidae	Quadrupedal striding	Carnivore	0.1750	0.1590	0.1250	0.0550	0.1400	0.1440	0.0950	0.0330	0.4700	0.4120	0.5140	0.4600	9.35E-03
Gyrinophilus_porphyriticus	Extant	Amphibia	Caudata	Plethodontidae	Semi aquatic	Carnivore	0.0030	0.0010	0.0020	0.0020	0.0030	0.0010	0.0010	0.0010	0.0210	0.0060	0.0080	0.0100	2.35E-07
Heloderma_horridum	Extant	Reptilia	Squamata	Helodermatidae	Scansorial	Carnivore	0.0260	0.0290	0.0150	0.0160	0.0170	0.0130	0.0090	0.0050	0.0400	0.0440	0.0860	0.1000	5.60E-04
Helophryne_natalensis	Extant	Amphibia	Anuran	Heleophrynidae	Saltatorial	Insectivore	0.0350	0.0250	0.0160	0.0250	0.0330	0.0270	0.0210	0.0240	0.2260	0.1050	0.1010	0.0700	1.05E-05
Hemisus_guineensis	Extant	Amphibia	Anuran	Hemisotidae	Fossorial	Carnivore	0.0280	0.0340	0.0210	0.0100	0.0140	0.0130	0.0090	0.0100	0.0380	0.0460	0.0930	0.0200	1.75E-06
Hemphractus_proboscideus	Extant	Amphibia	Anuran	Hemiphractidae	Saltatorial	Carnivore	0.0110	0.0110	0.0060	0.0060	0.0060	0.0040	0.0030	0.0010	0.0230	0.0140	0.0340	0.0700	1.17E-05
Herpestes_brachyurus	Extant	Mammalia	Carnivora	Herpestidae	Quadrupedal striding	Carnivore	0.0660	0.0740	0.0610	0.0290	0.0630	0.0790	0.0320	0.0210	0.2220	0.1950	0.2300	0.2100	1.07E-03
Heterodontosaurus_tucki	Extinct	Dinosauria	Ornithischia	Heterodontosauridae	Bipedal striding	Herbivore	0.1070	0.1440	0.0600	0.0690	0.0770	0.0660	0.0250	0.0270	0.2470	0.1950	0.3800	0.2900	2.51E-03
Hexaprotodon_liberiensis	Extant	Mammalia	Artiodactyla	Hippopotamidae	Semi aquatic	Herbivore	0.2420	0.1860	0.1760	0.0880	0.2040	0.1850	0.1050	0.0770	0.7480	0.5710	0.6920	0.6300	7.47E-02
Hildebranta_ornata	Extant	Amphibia	Anuran	Ptychadenidae	Fossorial	Insectivore	0.0220	0.0240	0.0110	0.0110	0.0130	0.0090	0.0060	0.0020	0.0350	0.0300	0.0680	0.0500	1.01E-05
Hippopotamus_amphibius	Extant	Mammalia	Artiodactyla	Hippopotamidae	Semi aquatic	Herbivore	0.4790	0.2610	0.2750	0.1110	0.3310	0.3610	0.1810	0.1100	1.4340	0.9830	1.1260	1.0500	6.96E-01
Holophoneus_primaevus	Extinct	Mammalia	Carnivora	Nimravidae	Quadrupedal striding	Carnivore	0.4390	0.4260	0.1750	0.0510	0.3750	0.2500	0.0800	0.0800	0.4990	0.7850	1.0910	0.5000	1.62E-02
Homo_sapien	Extant	Mammalia	Primates	Hominidae	Bipedal striding	Omnivore	0.2100	0.1650	0.1130	0.0600	0.1790	0.1670	0.0550	0.0520	0.5630	0.4530	0.5480	0.9400	5.24E-02
Hyaenodon_horridis	Extinct	Mammalia	Creodonta	Hyaenodontidae	Quadrupedal striding	Carnivore	0.2070	0.1740	0.1340	0.0600	0.1780	0.1890	0.0920	0.0600	0.6380	0.5190	0.5750	0.5500	2.24E-02
Hyalinobatrachium_fleishmanni	Extant	Amphibia	Anuran	Centrolenidae	Saltatorial	Insectivore	0.0110	0.0110	0.0060	0.0060	0.0050	0.0040	0.0030	0.0030	0.0140	0.0150	0.0340	0.0200	2.87E-07
Hydrochaeris_hydrochaeris	Extant	Mammalia	Rodentia	Caviidae	Semi aquatic	Herbivore	0.1900	0.1920	0.1380	0.0650	0.1420	0.1580	0.0770	0.0480	0.6310	0.4250	0.5850	0.5100	3.20E-02
Hyla_andersonii	Extant	Amphibia	Anuran	Hylidae	Saltatorial	Insectivore	0.0160	0.0170	0.0080	0.0100	0.0090	0.0060	0.0050	0.0040	0.0230	0.0240	0.0510	0.0400	2.11E-06
Hyla_boans	Extant	Amphibia	Anuran	Hylidae	Saltatorial	Insectivore	0.0480	0.0480	0.0270	0.0250	0.0220	0.0140	0.0120	0.0110	0.0670	0.0590	0.1480	0.1000	2.65E-05
Hyla_chrysoscelis	Extant	Amphibia	Anuran	Hylidae	Saltatorial	Insectivore	0.0180	0.0180	0.0100	0.0120	0.0100	0.0070	0.0050	0.0040	0.0270	0.0260	0.0580	0.0400	3.19E-06
Hyla_cinerea	Extant	Amphibia	Anuran	Hylidae	Saltatorial	Insectivore	0.0180	0.0210	0.0120	0.0120	0.0100	0.0070	0.0040	0.0040	0.0280	0.0250	0.0630	0.0400	2.22E-06
Hylobates_agilis	Extant	Mammalia	Primates	Hylobatidae	Arboreal	Omnivore	0.1970	0.1900	0.0680	0.0560	0.2290	0.2540	0.0680	0.0890	0.2540	0.6400	0.5110	0.5800	4.83E-03
Hylobates_lar	Extant	Mammalia	Primates	Hylobatidae	Arboreal	Omnivore	0.2130	0.1970	0.0860	0.0700	0.2380	0.2840	0.0850	0.1000	0.2830	1.1030	0.5660	0.8300	6.68E-03
Hystrix_spp	Extant	Mammalia	Rodentia	Hystricidae	Quadrupedal striding	Herbivore	0.1060	0.1070	0.0580	0.0360	0.0960	0.0990	0.0380	0.0320	0.4110	0.2650	0.3070	0.2900	8.31E-03
Iguana_rhinolopha	Extant	Reptilia	Squamata	Iguanidae	Arboreal	Herbivore	0.0860	0.0710	0.0450	0.0570	0.0680	0.0560	0.0350	0.0250	0.2690	0.1840	0.2590	0.2200	2.07E-03
Iguanodon_bernissartensis	Extinct	Dinosauria	Ornithischia	Ornithipoda	Quadrupedal striding	Herbivore	0.9260	0.9410	0.4270	0.2600	0.6990	0.4400	0.2770	0.1830	2.2650	1.5990	2.5540	2.0800	3.56E+00
Indirana_phrynoderma	Extant	Amphibia	Anuran	Ranixalidae	Saltatorial	Omnivore	0.0150	0.0180	0.0090	0.0100	0.0080	0.0050	0.0040	0.0020	0.0180	0.0190	0.0520	0.0400	1.95E-06
Ischnocnema_gualteri	Extant	Amphibia	Anuran	Brachycephalidae	Saltatorial	Omnivore	0.0080	0.0080	0.0050	0.0050	0.0040	0.0030	0.0020	0.0010	0.0090	0.0100	0.0260	0.0200	2.95E-07
Jobaria	Extinct	Dinosauria	Saurischia	Sauropodomorpha	Quadrupedal striding	Herbivore	1.8800	1.0200	0.1540	0.2420	1.5190	1.4220	0.2940	0.2020	3.2400	3.4370	3.2960	3.3700	1.31E+01
Keratocephalus_moloch	Extinct	Mammalia	Therapsida	Tapinocephalidae	Quadrupedal striding	Herbivore	0.3080	0.2120	0.1210	0.2290	0.3910	0.2590	0.1220	0.1940	1.2630	0.9660	0.8700	0.9200	3.50E-01
Kinosternon_hirtipes_tarascense	Extant	Reptilia	Testudines	Kinosternidae	Semi aquatic	Carnivore	0.0200	0.0160	0.0070	0.0150	0.0220	0.0150	0.0080	0.0140	0.0690	0.0590	0.0580	0.0600	1.71E-04
Labrador	Extant	Mammalia	Carnivora	Canidae	Quadrupedal striding	Carnivore	0.1680	0.1600	0.1240	0.0580	0.1610	0.2020	0.0850	0.0600	0.4720	0.5080	0.5100	0.5100	1.86E-02
Lagopus_muta	Extant	Aves	Galliformes	Phasianidae	Active flight	Omnivore	0.0550	0.0730	0.0320	0.0220	0.0620	0.0580	0.0350	0.0250	0.1240	0.1800	0.1820	0.1800	3.05E-04
Lama_guanicoe	Extant	Mammalia	Artiodactyla	Camelidae	Quadrupedal striding	Herbivore	0.3200	0.3100	0.3010	0.1060	0.2440	0.3020	0.2640	0.1170	0.8870	0.9270	1.0370	0.9800	1.10E-01
Larus_occidentalis	Extant	Aves	Charadriiformes	Laridae	Soaring	Carnivore	0.0560	0.1060	0.0670	0.0580	0.1260	0.1470	0.0760	0.0630	0.1320	0.4120	0.2870	0.3500	8.30E-04
Lechriodus_melanopyga	Extant	Amphibia	Anuran	Myobatrachidae	Saltatorial	Carnivore	0.0280	0.0310	0.0150	0.0150	0.0170	0.0110	0.0070	0.0050	0.0380	0.0400	0.0890	0.0600	1.28E-05
Lemmus_lemmus	Extant	Mammalia	Rodentia	Cricetidae	Fossorial	Herbivore	0.0260	0.0270	0.0150	0.0050	0.0180	0.0210	0.0080	0.0040	0.0800	0.0510	0.0730	0.0600	3.61E-05
Leopardus_geoffroyi	Extant	Mammalia	Carnivora	Felidae	Quadrupedal striding	Carnivore	0.0990	0.0940	0.0770	0.0240	0.0850	0.0850	0.0420	0.0270	0.3010	0.2390	0.2940	0.2700	1.54E-03
Lepidobatrachus_laevis	Extant	Amphibia	Anuran	Ceratophryidae	Saltatorial	Carnivore	0.0280	0.0260	0.0110	0.0240	0.0200	0.0150	0.0160	0.0100	0.0480	0.0610	0.0890	0.0700	6.03E-05
Lepilemur_mustelinus	Extant	Mammalia	Primates	Lepilemuridae	Arboreal	Herbivore	0.0800	0.0780	0.0360	0.0290	0.0410	0.0560	0.0170	0.0210	0.1580	0.1350	0.2230	0.1800	2.81E-04
Leptobrachium_hasseltii	Extant	Amphibia	Anuran	Megophryidae	Saltatorial	Omnivore	0.0200	0.0190	0.0090	0.0100	0.0150	0.0120	0.0070	0.0060	0.0360	0.0400	0.0580	0.0500	9.28E-06
Leptodactylodon_ovatus	Extant	Amphibia	Anuran	Arthroleptidae	Saltatorial	Omnivore	0.0150	0.0160	0.0080	0.0140	0.0100	0.0070	0.0060	0.0020	0.0230	0.0250	0.0530	0.0400	2.76E-06
Leptopelis_notatus	Extant	Amphibia	Anuran	Arthroleptidae	Arboreal	Insectivore	0.0300	0.0290	0.0140	0.0170	0.0180	0.0110	0.0100	0.0100	0.0450	0.0490	0.0900	0.0700	1.47E-05
Limnonectes_macrocephalus	Extant	Amphibia	Anuran	Dicroglossidae	Saltatorial	Carnivore	0.0380	0.0440	0.0180	0.0320	0.0220	0.0130	0.0140	0.0100	0.0540	0.0590	0.1320	0.1000	3.67E-05
Lissotrition_vulgaris	Extant	Amphibia	Caudata	Salamandridae	Semi aquatic	Carnivore	0.0040	0.0020	0.0040	0.0030	0.0050	0.0030	0.0030	0.0030	0.0230	0.0140	0.0130	0.0100	8.86E-07
Loxodonta_africana	Extant	Mammalia	Proboscidea	Elephantidae	Quadrupedal striding	Herbivore	1.1750	0.6930	0.1700	0.1430	0.9430	0.8000	0.2130	0.1720	2.3680	2.1280	2.1810	2.1500	2.73E+00
Lufengosaurus_huenei	Extinct	Dinosauria	Saurischia	Sauropodomorpha	Quadrupedal striding	Herbivore	0.5270	0.4490	0.2200	0.1710	0.2970	0.2000	0.0530	0.1340	1.2860	0.6840	1.3670	1.0300	5.05E-01
Lutra_lutra	Extant	Mammalia	Carnivora	Mustelidae	Semi aquatic	Carnivore	0.0660	0.0830	0.0700	0.0470	0.0730	0.0720	0.0360	0.0620	0.2980	0.2430	0.2660	0.2600	3.03E-03
Lycaenops_ornatus	Extinct	Mammalia	Therapsida	Gorgonopsidae	Quadrupedal striding	Carnivore	0.1640	0.1340	0.0730	0.0380	0.1470	0.1300	0.0610	0.0440	0.5120	0.3820	0.4090	0.4000	1.74E-02
Lyriocephalus_scutatus	Extant	Reptilia	Squamata	Agamidae	Arboreal	Omnivore	0.0290	0.0220	0.0130	0.0100	0.0250	0.0220	0.0090	0.0120	0.0750	0.0680	0.0740	0.0700	3.49E-05
Macaca_fuscata	Extant	Mammalia	Primates	Cercopithecidae	Quadrupedal striding	Omnivore	0.1250	0.1230	0.0780	0.0500	0.1060	0.1240	0.0430	0.0430	0.2330	0.3160	0.3760	0.3500	2.50E-03
Mamenchisaurus_constructus	Extinct	Dinosauria	Saurischia	Sauropodomorpha	Quadrupedal striding	Herbivore	1.4090	0.9250	0.3550	0.1980	1.1000	0.7460	0.2800	0.1900	3.3030	2.3160	2.8870	2.6000	9.78E+00
Mamenchisaurus_jingyanensis	Extinct	Dinosauria	Saurischia	Sauropodomorpha	Quadrupedal striding	Herbivore	1.5030	0.8140	0.3490	0.2030	1.0570	0.6700	0.2780	0.1130	3.4960	2.1180	2.8690	2.4900	1.03E+01
Mammut_americanum	Extinct	Mammalia	Proboscidae	Mammutidae	Quadrupedal striding	Herbivore	1.0030	0.7100	0.3710	0.1100	0.9160	0.8370	0.2840	0.1640	2.4890	2.2010	2.1940	2.2000	5.44E+00
Mammuthus_jeffersoni	Extinct	Mammalia	Proboscidae	Elephantidae	Quadrupedal striding	Herbivore	1.1840	0.7770	0.4810	0.1450	1.0880	0.9810	0.3400	0.1930	1.9440	2.6020	2.5870	2.5900	4.49E+00
Marasuchas_lilloensis	Extinct	Dinosauria	Dinosauromorpha	Dinosauriformes	Bipedal striding	Carnivore	0.0530	0.0680	0.0340	0.0370	0.0350	0.0420	0.0150	0.0110	0.1240	0.1030	0.1920	0.1500	1.71E-04
Martes_melampus_melampus	Extant	Mammalia	Carnivora	Mustelidae	Arboreal	Omnivore	0.0820	0.0920	0.0570	0.0290	0.0680	0.0640	0.0340	0.0260	0.2520	0.1920	0.2600	0.2300	9.32E-04
Megaladapsis_edwardsi	Extinct	Mammalia	Primates	Megaladapidae	Arboreal	Herbivore	0.2190	0.1780	0.1590	0.0910	0.2420	0.2680	0.1060	0.1190	0.7160	0.7350	0.6470	0.6900	6.06E-02
Megaloceros_giganteus	Extinct	Mammalia	Artiodactyla	Cervidae	Quadrupedal striding	Herbivore	0.4530	0.4630	0.4840	0.2140	0.3740	0.4760	0.3440	0.2050	1.3350	1.3990	1.6140	1.5100	3.02E-01
Melanophryniscus_stelzneri	Extant	Amphibia	Anuran	Bufonidae	Saltatorial	Insectivore	0.0080	0.0080	0.0050	0.0060	0.0070	0.0040	0.0030	0.0020	0.0160	0.0160	0.0270	0.0200	6.06E-07
Meles_meles	Extant	Mammalia	Carnivora	Mustelidae	Fossorial	Omnivore	0.1000	0.0950	0.0710	0.0290	0.0850	0.0990	0.0500	0.0220	0.4100	0.2560	0.2950	0.2800	4.78E-03
Mertensophryne_micranotis	Extant	Amphibia	Anuran	Bufonidae	Arboreal	Insectivore	0.0060	0.0060	0.0040	0.0030	0.0050	0.0040	0.0020	0.0010	0.0130	0.0120	0.0190	0.0100	2.94E-07
Merychippus_quintus	Extinct	Mammalia	Perissodactyla	Equidae	Quadrupedal striding	Herbivore	0.2700	0.2570	0.2890	0.0700	0.1730	0.2640	0.2300	0.0590	0.8590	0.7260	0.8860	0.8100	5.66E-02
Mesaspis_moreletii	Extant	Reptilia	Squamata	Anguidae	Arboreal	Carnivore	0.0070	0.0040	0.0040	0.0060	0.0060	0.0050	0.0020	0.0040	0.0400	0.0170	0.0210	0.0200	4.20E-06
Micrixalus_herrei	Extant	Amphibia	Anuran	Micrixalidae	Saltatorial	Insectivore	0.0080	0.0100	0.0040	0.0050	0.0060	0.0030	0.0020	0.0010	0.0110	0.0120	0.0270	0.0200	3.10E-07
Microbbatrachella_capensis	Extant	Amphibia	Anuran	Pyxicephalidae	Saltatorial	Insectivore	0.0050	0.0070	0.0040	0.0060	0.0040	0.0020	0.0020	0.0020	0.0100	0.0100	0.0220	0.0200	1.78E-07
Microcarbo_melanoleucos	Extant	Aves	Suliformes	Phalacrocoracidae	Active flight	Omnivore	0.0340	0.0580	0.0370	0.0500	0.0860	0.0960	0.0480	0.0340	0.1390	0.2640	0.1790	0.2200	3.28E-04
Microcebus_rufus	Extant	Mammalia	Primates	Cheirogaleidae	Arboreal	Omnivore	0.0310	0.0360	0.0220	0.0150	0.0200	0.0300	0.0090	0.0150	0.0740	0.0740	0.1040	0.0900	4.49E-05
Microraptor_gui	Extinct	Dinosauria	Saurischia	Theropoda	Bipedal striding	Carnivore	0.0960	0.1220	0.0630	0.0420	0.0770	0.0710	0.0450	0.0330	0.1340	0.2260	0.3230	0.2800	7.91E-04
Microtus_scalopsoides	Extant	Mammalia	Rodentia	Cricetidae	Fossorial	Herbivore	0.0130	0.0150	0.0100	0.0050	0.0120	0.0110	0.0040	0.0040	0.0540	0.0310	0.0430	0.0400	1.34E-05
Moloch_horridus	Extant	Reptilia	Squamata	Agamidae	Quadrupedal striding	Insectivore	0.0190	0.0140	0.0060	0.0060	0.0180	0.0140	0.0050	0.0040	0.0510	0.0410	0.0450	0.0400	1.98E-05
Molossus_rufus	Extant	Mammalia	Chiroptera	Molossidae	Active flight	Insectivore	0.0170	0.0160	0.0060	0.0070	0.0320	0.0470	0.0280	0.0180	0.0450	0.1250	0.0460	0.0900	1.58E-05
Moschops_capensis	Extinct	Mammalia	Therapsida	Tapinocephalidae	Quadrupedal striding	Omnivore	0.3670	0.2740	0.1310	0.1100	0.3690	0.2700	0.1620	0.0930	1.2940	0.8940	0.8820	0.8900	5.59E-01
Mus_musculus	Extant	Mammalia	Rodentia	Muridae	Quadrupedal striding	Omnivore	0.0160	0.0190	0.0130	0.0060	0.0110	0.0130	0.0040	0.0040	0.0490	0.0320	0.0540	0.0400	1.31E-05
Musophaga_violacea	Extant	Aves	Musophagiformes	Musophagidae	Active flight	Omnivore	0.0490	0.0760	0.0440	0.0480	0.0450	0.0520	0.0270	0.0160	0.0920	0.1400	0.2170	0.1800	2.41E-04
Mustela_erminea	Extant	Mammalia	Carnivora	Mustelidae	Scansorial	Carnivore	0.0220	0.0240	0.0180	0.0090	0.0220	0.0180	0.0070	0.0080	0.1090	0.0550	0.0730	0.0600	3.70E-05
Myrmecophaga_tridactyla	Extant	Mammalia	Pilosa	Myrmecophagidae	Quadrupedal striding	Insectivore	0.2150	0.1900	0.0960	0.0450	0.1470	0.2280	0.0830	0.0150	0.5280	0.4730	0.5460	0.5100	1.90E-02
Nanger_dama	Extant	Mammalia	Artiodactyla	Bovidae	Quadrupedal striding	Herbivore	0.2310	0.3120	0.3410	0.1160	0.1610	0.2980	0.2990	0.1230	0.6740	0.8810	1.0000	0.9400	4.09E-02
Nasalis_larvatus	Extant	Mammalia	Primates	Cercopithecidae	Arboreal	Herbivore	0.2070	0.1830	0.0940	0.0530	0.1730	0.2010	0.0590	0.0680	0.3910	0.5010	0.5370	0.5200	5.35E-03
Nasikabatrachus_sahyadrensis	Extant	Amphibia	Anuran	Sooglossidae	Fossorial	Insectivore	0.0280	0.0240	0.0120	0.0260	0.0150	0.0090	0.0080	0.0040	0.0580	0.0360	0.0900	0.0600	2.98E-05
Natalobatrachus_bonebergi	Extant	Amphibia	Anuran	Pyxicephalidae	Scansorial	Insectivore	0.0150	0.0170	0.0080	0.0090	0.0090	0.0060	0.0040	0.0040	0.0190	0.0230	0.0490	0.0400	1.44E-06
Necturus_lewisi	Extant	Amphibia	Caudata	Proteidae	Aquatic	Carnivore	0.0070	0.0050	0.0040	0.0030	0.0070	0.0030	0.0040	0.0030	0.0770	0.0170	0.0190	0.0200	8.95E-06
Neobatrachus_pictus	Extant	Amphibia	Anuran	Myobatrachidae	Fossorial	Insectivore	0.0150	0.0150	0.0070	0.0110	0.0130	0.0100	0.0060	0.0030	0.0290	0.0320	0.0480	0.0400	6.35E-06
Neohipparion_affine	Extinct	Mammalia	Perissodactyla	Equidae	Quadrupedal striding	Herbivore	0.2860	0.2900	0.3180	0.1220	0.1990	0.3050	0.2430	0.1100	0.9200	0.8570	1.0160	0.9400	9.83E-02
Neuquensaurus	Extinct	Dinosauria	Saurischia	Sauropodomorpha	Quadrupedal striding	Herbivore	0.7210	0.5040	0.2010	0.1900	0.4660	0.5020	0.1500	0.2080	1.4500	1.3260	1.6160	1.4700	1.58E+00
Nothoprocta_pentlandii	Extant	Aves	Tinamiformes	Tinamidae	Bipedal striding	Omnivore	0.0100	0.0110	0.0050	0.0070	0.0050	0.0040	0.0030	0.0010	0.0140	0.0130	0.0330	0.1900	2.70E-04
Notophryne_broadleyi	Extant	Amphibia	Anuran	Pyxicephalidae	Saltatorial	Insectivore	0.0570	0.0760	0.0420	0.0270	0.0580	0.0640	0.0330	0.0260	0.1110	0.1810	0.2020	0.0200	5.05E-07
Numida_meleagris	Extant	Aves	Galliformes	Numididae	Bipedal striding	Omnivore	0.0850	0.1130	0.0460	0.0610	0.0790	0.0810	0.0500	0.0240	0.1320	0.2340	0.3050	0.2700	9.91E-04
Nyctereutes_procyonoides	Extant	Mammalia	Carnivora	Canidae	Quadrupedal striding	Omnivore	0.1050	0.1080	0.0750	0.0290	0.0880	0.0900	0.0450	0.0320	0.3340	0.2550	0.3170	0.2900	3.16E-03
Nycteris_grandis	Extant	Mammalia	Chiroptera	Nycteridae	Active flight	Carnivore	0.0260	0.0310	0.0060	0.0080	0.0300	0.0560	0.0510	0.0300	0.0360	0.1670	0.0710	0.1200	1.87E-05
Nyctibates_corrugatus	Extant	Amphibia	Anuran	Arthroleptidae	Saltatorial	Insectivore	0.0200	0.0210	0.0100	0.0110	0.0140	0.0110	0.0070	0.0060	0.0300	0.0380	0.0620	0.0500	4.69E-06
Nyctibatrachus_aliciae	Extant	Amphibia	Anuran	Nyctibatrachidae	Saltatorial	Insectivore	0.0130	0.0130	0.0060	0.0100	0.0080	0.0060	0.0050	0.0030	0.0170	0.0220	0.0420	0.0300	1.37E-06
Nycticorax_nycticorax	Extant	Aves	Pelecaniformes	Ardeidae	Active flight	Piscivore	0.0690	0.1200	0.0770	0.0630	0.1150	0.1280	0.0590	0.0440	0.1510	0.3460	0.3290	0.3400	8.03E-04
Nyctixalus_pictus	Extant	Amphibia	Anuran	Rhacophoridae	Arboreal	Insectivore	0.0150	0.0140	0.0080	0.0110	0.0130	0.0100	0.0060	0.0030	0.0300	0.0320	0.0480	0.0400	1.86E-06
Odontobatrachus_natator	Extant	Amphibia	Anuran	Petropedetidae	Saltatorial	Carnivore	0.0240	0.0250	0.0120	0.0150	0.0130	0.0090	0.0070	0.0040	0.0340	0.0330	0.0760	0.0500	6.13E-06
Odontophrynus_americanus	Extant	Amphibia	Anuran	Odontophrynidae	Fossorial	Insectivore	0.0190	0.0170	0.0080	0.0150	0.0140	0.0110	0.0080	0.0040	0.0380	0.0370	0.0590	0.0500	1.23E-05
Oenanthe_oenanthe	Extant	Aves	Passeriformes	Muscicapidae	Active flight	Insectivore	0.0200	0.0370	0.0280	0.0190	0.0200	0.0280	0.0150	0.0100	0.0320	0.0730	0.1040	0.0900	2.17E-05
Okapia_johnstoni	Extant	Mammalia	Artiodactyla	Giraffidae	Quadrupedal striding	Herbivore	0.3220	0.3410	0.4470	0.1570	0.2730	0.4660	0.3220	0.1440	0.8930	1.2050	1.2670	1.2400	1.73E-01
Omeiosaurus_tianfuensis	Extinct	Dinosauria	Saurischia	Sauropodomorpha	Quadrupedal striding	Herbivore	1.2070	0.9650	0.4630	0.3010	1.0600	0.7910	0.2660	0.2610	3.1190	2.3780	2.9360	2.6600	9.50E+00
Oophaga_pumilio	Extant	Amphibia	Anuran	Dendrobatidae	Saltatorial	Insectivore	0.0080	0.0080	0.0050	0.0050	0.0070	0.0050	0.0020	0.0010	0.0130	0.0150	0.0260	0.0200	3.30E-07
Ophiacodon_retroversus	Extinct	Reptiliomorpha	Eupelycosauria	Ophiacodontidae	Quadrupedal striding	Carnivore	0.1650	0.1370	0.1190	0.0580	0.1360	0.1270	0.0820	0.0390	0.8380	0.3840	0.4790	0.4300	5.75E-02
Oreobates_quixensis	Extant	Amphibia	Anuran	Brachycephalidae	Saltatorial	Insectivore	0.0210	0.0240	0.0110	0.0140	0.0130	0.0100	0.0060	0.0050	0.0250	0.0340	0.0700	0.0500	4.76E-06
Ornithorhynchus_anatinus	Extant	Mammalia	Monotremata	Ornithorhynchidae	Semi aquatic	Carnivore	0.0340	0.0460	0.0350	0.0130	0.0320	0.0340	0.0230	0.0130	0.1600	0.1020	0.1280	0.1200	4.40E-04
Oryctolagus_cuniculus	Extant	Mammalia	Lagomorpha	Leporidae	Saltatorial	Herbivore	0.1000	0.1060	0.0700	0.0320	0.0710	0.0800	0.0250	0.0270	0.3060	0.2030	0.3080	0.2600	1.50E-03
Osteolaemus_tetraspis	Extant	Reptilia	Crocodilia	Crocodylidae	Semi aquatic	Carnivore	0.0890	0.0870	0.0670	0.0420	0.0830	0.0690	0.0410	0.0240	0.3670	0.2170	0.2850	0.2500	5.51E-03
Osteopilus_septentrionalis	Extant	Amphibia	Anuran	Hylidae	Saltatorial	Carnivore	0.0320	0.0370	0.0200	0.0220	0.0190	0.0140	0.0100	0.0070	0.0530	0.0500	0.1110	0.0800	1.81E-05
Otarid	Extant	Mammalia	Carnivora	Otariidae	Semi aquatic	Carnivore	0.0690	0.1180	0.0960	0.1080	0.0750	0.1150	0.0640	0.0660	0.5610	0.3200	0.3910	0.3600	1.38E-02
Pachytriton_labiatus	Extant	Amphibia	Caudata	Salamandridae	Aquatic	Carnivore	0.0070	0.0030	0.0040	0.0030	0.0060	0.0040	0.0030	0.0030	0.0430	0.0160	0.0170	0.0200	3.26E-06
Paguma_larvata	Extant	Mammalia	Carnivora	Viverridae	Scansorial	Omnivore	0.0880	0.0870	0.0340	0.0170	0.0800	0.0780	0.0210	0.0250	0.3080	0.2040	0.2260	0.2200	2.01E-03
Palaeoparadoxis_tabatai	Extinct	Mammalia	Desmostylia	Paleoparadoxiidae	Semi aquatic	Herbivore	0.3110	0.3230	0.2690	0.1230	0.3280	0.3410	0.1910	0.1270	1.3530	0.9870	1.0260	1.0100	3.60E-01
Paluxysaurus	Extinct	Dinosauria	Saurischia	Sauropodomorpha	Quadrupedal striding	Herbivore	1.4590	0.8820	0.2750	0.1700	1.1430	0.8610	0.2690	0.2730	3.4460	2.5460	2.7860	2.6700	1.20E+01
Panthera_leo	Extant	Mammalia	Carnivora	Felidae	Quadrupedal striding	Carnivore	0.2890	0.2700	0.2050	0.0960	0.2650	0.2960	0.1040	0.0920	0.7720	0.7570	0.8600	0.8100	5.33E-02
Panthera_pardus	Extant	Mammalia	Carnivora	Felidae	Quadrupedal striding	Carnivore	0.2470	0.2230	0.1650	0.0730	0.2150	0.2320	0.0910	0.0650	0.6600	0.6030	0.7080	0.6600	2.33E-02
Panthera_tigris	Extant	Mammalia	Carnivora	Felidae	Quadrupedal striding	Carnivore	0.3500	0.3170	0.2190	0.1090	0.3120	0.3360	0.1370	0.1010	1.0070	0.8860	0.9950	0.9400	8.49E-02
Paracerathrium_tianshanensis	Extinct	Mammalia	Perissodactyla	Hyracodontidae	Quadrupedal striding	Herbivore	1.1760	0.7840	0.7100	0.5490	0.9100	0.9010	0.6380	0.3330	3.0660	2.7820	3.2190	3.0000	7.27E+00
Passer_domesticus	Extant	Aves	Passeriformes	Passeridae	Active flight	Omnivore	0.0190	0.0290	0.0190	0.0170	0.0180	0.0220	0.0120	0.0090	0.0340	0.0610	0.0840	0.0700	2.16E-05
Patagosaurus	Extinct	Dinosauria	Saurischia	Sauropodomorpha	Quadrupedal striding	Herbivore	1.3450	0.9620	0.3720	0.1880	0.9960	0.8370	0.1470	0.1670	2.7800	2.1470	2.86700	3.5805	8.58E+00
Pecari_tajacu	Extant	Mammalia	Artiodactlya	Tayassuidae	Quadrupedal striding	Omnivore	0.1700	0.1710	0.1180	0.0730	0.1410	0.1510	0.0820	0.0720	0.4980	0.4460	0.5320	0.4900	1.95E-02
Pelecanus_occidentalis	Extant	Aves	Pelicaniformes	Pelecanidae	Soaring	Piscivore	0.0930	0.1270	0.0840	0.1310	0.2920	0.3480	0.1340	0.0440	0.2070	0.8180	0.4350	0.6300	5.68E-03
Pelecanus_onocrotalus	Extant	Aves	Pelecaniformes	Pelecanidae	Soaring	Piscivore	0.0960	0.1590	0.1040	0.0940	0.2660	0.3270	0.1230	0.0950	0.2570	0.8110	0.4530	0.6300	7.51E-03
Peltophryne_guentheri	Extant	Amphibia	Anuran	Bufonidae	Saltatorial	Insectivore	0.0190	0.0210	0.0110	0.0150	0.0190	0.0140	0.0080	0.0040	0.0460	0.0450	0.0660	0.0600	1.44E-05
Pelusios_castaneus	Extant	Reptilia	Testudines	Pelomedusidae	Semi aquatic	Carnivore	0.0250	0.0170	0.0090	0.0060	0.0220	0.0130	0.0090	0.0060	0.0690	0.0500	0.0570	0.0500	2.44E-04
Pengornis_houi	Extinct	Dinosauria	Saurischia	Theropoda	Bipedal striding	Carnivore	0.0600	0.0470	0.0250	0.0350	0.0620	0.0720	0.0300	0.0150	0.0560	0.1790	0.1670	0.1700	1.06E-04
Phascolarctos_cinereus	Extant	Mammalia	Diprotodontia	Phascolarctidae	Arboreal	Herbivore	0.1280	0.1050	0.0470	0.0390	0.1050	0.1240	0.0500	0.0450	0.3780	0.3240	0.3190	0.3200	4.60E-03
Phascolonus_gigas	Extinct	Mammalia	Diprotodontia	Vombatidae	Scansorial	Herbivore	0.3160	0.1870	0.1920	0.1020	0.2290	0.2090	0.1010	0.0500	1.3310	0.5890	0.7970	0.6900	2.29E-01
Philautus_surdus	Extant	Amphibia	Anuran	Rhacophoridae	Arboreal	Insectivore	0.0150	0.0170	0.0080	0.0080	0.0080	0.0060	0.0040	0.0040	0.0190	0.0220	0.0480	0.0300	1.49E-06
Phodopus_roborovskii	Extant	Mammalia	Rodentia	Cricetidae	Fossorial	Omnivore	0.0160	0.0190	0.0080	0.0040	0.0130	0.0160	0.0050	0.0040	0.0470	0.0380	0.0470	0.0400	1.33E-05
Phoenicopterus_roseus	Extant	Aves	Phoenicopteriformes	Phoenicopteridae	Active flight	Carnivore	0.0660	0.2540	0.2220	0.0870	0.1970	0.2010	0.0790	0.0450	0.2270	0.5220	0.6290	0.5800	2.19E-03
Phrynobatrachus_krefftii	Extant	Amphibia	Anuran	Phrynobatrachidae	Saltatorial	Insectivore	0.0180	0.0190	0.0080	0.0130	0.0110	0.0060	0.0050	0.0030	0.0240	0.0250	0.0580	0.0400	3.20E-06
Phrynosoma_cornutum	Extant	Reptilia	Squamata	Phrynosomatidae	Quadrupedal striding	Insectivore	0.0180	0.0170	0.0120	0.0070	0.0180	0.0140	0.0060	0.0050	0.0520	0.0430	0.0540	0.0500	3.00E-05
Phrynosoma_mccalli	Extant	Reptilia	Squamata	Phrynosomatidae	Quadrupedal striding	Insectivore	0.0140	0.0110	0.0070	0.0070	0.0110	0.0100	0.0050	0.0060	0.0430	0.0320	0.0390	0.0400	7.81E-06
Phyllobates_bicolor	Extant	Amphibia	Anuran	Dendrobatidae	Saltatorial	Carnivore	0.0170	0.0190	0.0110	0.0120	0.0130	0.0090	0.0050	0.0030	0.0240	0.0300	0.0590	0.0400	3.24E-06
Picus_viridis	Extant	Aves	Piciformes	Picidae	Active flight	Insectivore	0.0380	0.0530	0.0250	0.0340	0.0480	0.0450	0.0190	0.0170	0.0840	0.1290	0.1500	0.1400	1.83E-04
Pipa_parva	Extant	Amphibia	Anuran	Pipidae	Aquatic	Carnivore	0.0140	0.0150	0.0080	0.0150	0.0070	0.0050	0.0040	0.0020	0.0230	0.0180	0.0520	0.0300	2.63E-06
Plateosaurus_Engelhardti	Extinct	Dinosauria	Saurischia	Sauropodomorpha	Bipedal striding	Herbivore	0.5600	0.4880	0.2010	0.3080	0.3580	0.1990	0.1200	0.1400	1.4850	0.8170	1.5570	1.1900	5.04E-01
Platygonus_leptorhinus	Extinct	Mammalia	Artiodactyla	Tayassuidae	Quadrupedal striding	Herbivore	0.1960	0.1960	0.1850	0.0910	0.1950	0.2280	0.1180	0.0810	0.7170	0.6220	0.6680	0.6500	4.68E-02
Platymantis_polillensis	Extant	Amphibia	Anuran	Ceratobatrachidae	Arboreal	Insectivore	0.0100	0.0120	0.0060	0.0060	0.0060	0.0040	0.0020	0.0030	0.0140	0.0150	0.0340	0.0300	5.59E-07
Pogona_vitticeps	Extant	Reptilia	Squamata	Agamidae	Scansorial	Omnivore	0.0340	0.0320	0.0170	0.0130	0.0270	0.0300	0.0100	0.0140	0.1250	0.0810	0.0960	0.0900	2.17E-04
Pongo_abelii	Extant	Mammalia	Primates	Hominidae	Arboreal	Herbivore	0.2590	0.2320	0.1550	0.1520	0.3180	0.3140	0.1280	0.1590	0.4360	0.9190	0.7980	0.8600	3.14E-02
Poyntonia_paludicola	Extant	Amphibia	Anuran	Pyxicephalidae	Saltatorial	Insectivore	0.0090	0.0100	0.0050	0.0080	0.0060	0.0040	0.0040	0.0030	0.0160	0.0170	0.0320	0.0200	7.91E-07
Probreviceps_macrodactylus	Extant	Amphibia	Anuran	Brevicipitidae	Fossorial	Insectivore	0.0170	0.0170	0.0090	0.0100	0.0130	0.0110	0.0060	0.0030	0.0340	0.0330	0.0530	0.0400	7.09E-06
Procavia_capensis	Extant	Mammalia	Hyracoidea	Procaviidae	Scansorial	Herbivore	0.0760	0.0680	0.0430	0.0220	0.0700	0.0620	0.0270	0.0140	0.2840	0.1730	0.2090	0.1900	1.94E-03
Proceratophrys_boiei	Extant	Amphibia	Anuran	Leptodactylidae	Saltatorial	Insectivore	0.0180	0.0170	0.0090	0.0110	0.0150	0.0120	0.0070	0.0040	0.0300	0.0380	0.0550	0.0500	9.33E-06
Procyon_lotor	Extant	Mammalia	Carnivora	Procyonidae	Scansorial	Omnivore	0.1200	0.1350	0.0860	0.0270	0.1330	0.1250	0.0440	0.0280	0.3090	0.3300	0.3680	0.3500	3.26E-03
Protoceratops_andrewsi	Extinct	Dinosauria	Ornithischia	Ceratopsidae	Quadrupedal striding	Herbivore	0.2310	0.2530	0.1280	0.0940	0.1990	0.1420	0.0530	0.0560	0.4830	0.4500	0.7060	0.5800	6.30E-02
Pseudacris_ornata	Extant	Amphibia	Anuran	Hylidae	Fossorial	Insectivore	0.0120	0.0130	0.0080	0.0100	0.0080	0.0060	0.0040	0.0020	0.0200	0.0200	0.0430	0.0300	1.36E-06
Pteronotus_parnellii	Extant	Mammalia	Chiroptera	Mormoopidae	Active flight	Insectivore	0.0190	0.0190	0.0060	0.0050	0.0290	0.0520	0.0470	0.0210	0.0300	0.1490	0.0490	0.1000	8.74E-06
Puma_yagouaroundi	Extant	Mammalia	Carnivora	Felidae	Quadrupedal striding	Carnivore	0.1170	0.1080	0.0900	0.0390	0.0890	0.0760	0.0460	0.0360	0.3970	0.2470	0.3540	0.3000	3.69E-03
Pyxicephalus_adspersus	Extant	Amphibia	Anuran	Pyxicephalidae	Fossorial	Carnivore	0.0380	0.0380	0.0170	0.0240	0.0290	0.0180	0.0130	0.0050	0.0560	0.0650	0.1170	0.0900	1.08E-04
Rana_clamitans	Extant	Amphibia	Anuran	Ranidae	Saltatorial	Carnivore	0.0260	0.0310	0.0140	0.0220	0.0150	0.0100	0.0080	0.0050	0.0400	0.0380	0.0930	0.0600	1.24E-05
Rangifer_tarandus	Extant	Mammalia	Artiodactyla	Cervidae	Quadrupedal striding	Herbivore	0.3010	0.3350	0.3630	0.1350	0.2430	0.3130	0.2360	0.1360	1.0370	0.9280	1.1340	1.0300	2.26E-01
Ranodon_sibiricus	Extant	Amphibia	Caudata	Hynobiidae	Semi aquatic	Carnivore	0.0110	0.0080	0.0090	0.0060	0.0130	0.0080	0.0050	0.0040	0.0610	0.0300	0.0340	0.0300	1.22E-05
Rapetosaurus_krausei	Extinct	Dinosauria	Saurischia	Sauropodomorpha	Quadrupedal striding	Herbivore	0.6410	0.4420	0.1560	0.1730	0.4630	0.3550	0.1050	0.1060	1.5300	1.0290	1.4120	1.2200	1.04E+00
Rattus_rattus	Extant	Mammalia	Rodentia	Muridae	Fossorial	Omnivore	0.0370	0.0420	0.0300	0.0160	0.0300	0.0350	0.0120	0.0100	0.1270	0.0870	0.1250	0.1100	1.91E-04
Rhampholeon_brevicaudatus	Extant	Reptilia	Squamata	Chamaeleonidae	Scansorial	Insectivore	0.0080	0.0070	0.0030	0.0020	0.0080	0.0080	0.0030	0.0020	0.0310	0.0210	0.0200	0.0200	2.18E-06
Rhea_americana	Extant	Aves	Struthioniformes	Rheidae	Bipedal striding	Omnivore	0.1970	0.2950	0.2780	0.1110	0.2460	0.1900	0.0520	0.0480	0.3440	0.5360	0.8810	0.7100	1.75E-02
Rhinoderma_darwinii	Extant	Amphibia	Anuran	Cycloramphidae	Saltatorial	Insectivore	0.0090	0.0100	0.0060	0.0070	0.0060	0.0040	0.0020	0.0020	0.0150	0.0140	0.0320	0.0200	6.50E-07
Rhinophrynus_dorsalis	Extant	Amphibia	Anuran	Rhinophrynidae	Fossorial	Insectivore	0.0140	0.0120	0.0060	0.0140	0.0100	0.0070	0.0060	0.0020	0.0260	0.0250	0.0460	0.0400	4.95E-06
Rhyacotriton_olympicus	Extant	Amphibia	Caudata	Rhyacotritonidae	Semi aquatic	Insectivore	0.0050	0.0030	0.0030	0.0020	0.0050	0.0020	0.0030	0.0020	0.0300	0.0120	0.0130	0.0100	1.04E-06
Rhynchonycteris_naso	Extant	Mammalia	Chiroptera	Emballonuridae	Active flight	Insectivore	0.0120	0.0110	0.0030	0.0030	0.0190	0.0320	0.0260	0.0080	0.0220	0.0850	0.0290	0.0600	4.27E-06
Rousettus_aegyptiacus	Extant	Mammalia	Chiroptera	Pteropodidae	Active flight	Herbivore	0.0300	0.0420	0.0100	0.0130	0.0580	0.0970	0.0680	0.0720	0.0820	0.2950	0.0950	0.2000	1.03E-04
Sacalia_quadriocellata	Extant	Reptilia	Testudines	Geomydidae	Semi aquatic	Omnivore	0.0250	0.0180	0.0110	0.0120	0.0230	0.0140	0.0090	0.0100	0.0830	0.0560	0.0660	0.0600	2.23E-04
Sagittarius_serpentarius	Extant	Aves	Accipitriformes	Sagittariidae	Bipedal striding	Carnivore	0.1060	0.2980	0.2920	0.0730	0.1780	0.2030	0.0870	0.0680	0.1900	0.5360	0.7690	0.6500	3.38E-03
Sagunius_oedipus	Extant	Mammalia	Primates	Callitrichidae	Arboreal	Omnivore	0.0660	0.0680	0.0430	0.0280	0.0500	0.0560	0.0140	0.0230	0.1400	0.1430	0.2050	0.1700	3.41E-04
Saimiri_sciureus	Extant	Mammalia	Primates	Cebidae	Arboreal	Omnivore	0.0830	0.0790	0.0290	0.0120	0.0660	0.0700	0.0200	0.0130	0.1800	0.1690	0.2030	0.1900	4.83E-04
Sauroctonus_parringtoni	Extinct	Mammalia	Therapsida	Gorgonopsidae	Quadrupedal striding	Carnivore	0.1980	0.1420	0.0910	0.0730	0.1620	0.1310	0.0790	0.0970	0.6360	0.4690	0.5040	0.4900	2.92E-02
Sciuridae_sp	Extant	Mammalia	Rodentia	Sciuridae	Scansorial	Omnivore	0.0430	0.0500	0.0310	0.0160	0.0300	0.0360	0.0100	0.0120	0.1640	0.0880	0.1400	0.1100	1.91E-04
Sciurocheirus_alleni	Extant	Mammalia	Primates	Galagidae	Arboreal	Omnivore	0.0280	0.0330	0.0250	0.0110	0.0170	0.0250	0.0060	0.0100	0.0500	0.0580	0.0970	0.0800	2.17E-05
Selasphorus_sasin	Extant	Aves	Apodiformes	Trochilidae	Active flight	Omnivore	0.0090	0.0130	0.0050	0.0040	0.0050	0.0050	0.0060	0.0090	0.0180	0.0250	0.0310	0.0300	3.38E-06
Setifer_setosus	Extant	Mammalia	Afrotheria	Tenrecidae	Quadrupedal striding	Omnivore	0.0260	0.0280	0.0140	0.0100	0.0240	0.0260	0.0110	0.0090	0.1020	0.0700	0.0780	0.0700	1.00E-04
Seychellophryne_gardineri	Extant	Amphibia	Anuran	Sooglossidae	Saltatorial	Insectivore	0.0040	0.0050	0.0030	0.0020	0.0030	0.0020	0.0010	0.0004	0.0070	0.0064	0.0140	0.0100	7.40E-08
Shinisaurus_crocodilurus	Extant	Reptilia	Squamata	Shinisauridae	Semi aquatic	Carnivore	0.0180	0.0160	0.0090	0.0140	0.0160	0.0120	0.0070	0.0090	0.1000	0.0440	0.0570	0.0500	5.42E-05
Shunosaurus_lii	Extinct	Dinosauria	Saurischia	Sauropodomorpha	Quadrupedal striding	Herbivore	0.8830	0.7510	0.2670	0.1990	0.6550	0.5410	0.1760	0.1670	2.3200	1.5390	2.1000	1.8200	2.51E+00
Sitana_ponticeriana	Extant	Reptilia	Squamata	Agamidae	Quadrupedal striding	Omnivore	0.0100	0.0120	0.0060	0.0050	0.0070	0.0060	0.0030	0.0040	0.0240	0.0200	0.0330	0.0300	2.64E-05
Smilodon_floridanus	Extinct	Mammalia	Carnivora	Felidae	Quadrupedal striding	Carnivore	0.3670	0.2790	0.1960	0.1060	0.2990	0.3350	0.0950	0.0940	0.9730	0.8230	0.9480	0.8900	1.01E-01
Sooglossus_sechellensis	Extant	Amphibia	Anuran	Sooglossidae	Saltatorial	Insectivore	0.0070	0.0080	0.0050	0.0040	0.0040	0.0040	0.0010	0.0010	0.0100	0.0100	0.0240	0.0200	2.95E-07
Sorex_monticolus	Extant	Mammalia	Eulipotyphla	Soricidae	Quadrupedal striding	Insectivore	0.0070	0.0120	0.0070	0.0030	0.0050	0.0080	0.0030	0.0030	0.0270	0.0190	0.0290	0.0200	2.25E-06
Spea_multiplicata	Extant	Amphibia	Anuran	Scaphiopodidae	Fossorial	Insectivore	0.0210	0.0180	0.0090	0.0150	0.0160	0.0110	0.0080	0.0020	0.0330	0.0370	0.0630	0.0500	7.02E-06
Spelaeophyrne_methneri	Extant	Amphibia	Anuran	Brevicipitidae	Fossorial	Insectivore	0.0110	0.0090	0.0050	0.0060	0.0090	0.0060	0.0040	0.0020	0.0230	0.0210	0.0310	0.0300	2.06E-06
Spheniscus_humboldti	Extant	Aves	Sphenisciformes	Spheniscidae	Semi aquatic	Piscivore	0.0880	0.1350	0.0390	0.1100	0.0730	0.0550	0.0410	0.0480	0.1840	0.2170	0.3720	0.3000	1.96E-03
Sphenodon_punctatus	Extant	Reptilia	Rhynchocephalia	Sphenodontidae	Fossorial	Carnivore	0.0370	0.0310	0.0270	0.0210	0.0370	0.0310	0.0150	0.0280	0.1320	0.1110	0.1160	0.1100	3.51E-04
Spilogale_gracilis_microrhina	Extant	Mammalia	Carnivora	Mephitidae	Scansorial	Omnivore	0.0460	0.0520	0.0270	0.0140	0.0400	0.0430	0.0130	0.0160	0.1650	0.1120	0.1390	0.1300	3.71E-04
Stahleckeria_potens	Extinct	Mammalia	Therapsida	Stahleckeriidae	Quadrupedal striding	Herbivore	0.4740	0.2960	0.1350	0.2000	0.4490	0.5000	0.1570	0.2120	1.6610	1.3180	1.1050	1.2100	1.25E+00
Staurikosaurus_pricei	Extinct	Dinosauria	Saurischia	Herrerasauridae	Bipedal striding	Carnivore	0.2200	0.2450	0.1160	0.1110	0.0970	0.0970	0.0430	0.0610	0.4010	0.2980	0.6920	0.5000	1.45E-02
Stegosaurus_indet	Extinct	Dinosauria	Ornithischia	Stegosauridae	Quadrupedal striding	Herbivore	0.7540	0.4740	0.1240	0.0610	0.3910	0.3850	0.0810	0.0580	1.4060	0.9150	1.4130	1.1600	8.64E-01
Stegosaurus_stenops	Extinct	Dinosauria	Ornithischia	Stegosauridae	Quadrupedal striding	Herbivore	1.0030	0.5560	0.1570	0.1000	0.5410	0.4770	0.1330	0.0860	2.2930	1.2370	1.8160	1.5300	2.21E+00
Stenaulerhynchus_stockleyi	Extinct	Reptilia	Rhynchosauria	Rhynchosauridae	Quadrupedal striding	Herbivore	0.1640	0.1800	0.0850	0.0660	0.1390	0.1010	0.0570	0.0520	0.6110	0.3490	0.4950	0.4200	5.02E-02
Strix_aluco	Extant	Aves	Strigiformes	Strigidae	Active flight	Carnivore	0.0620	0.0850	0.0500	0.0390	0.0860	0.0970	0.0430	0.0350	0.0990	0.2610	0.2360	0.2500	3.48E-04
Strix_varia	Extant	Aves	Strigiformes	Strigidae	Active flight	Carnivore	0.0730	0.1060	0.0550	0.0430	0.1000	0.1150	0.0520	0.0390	0.1200	0.3060	0.2770	0.2900	6.64E-04
Struthio_camelus	Extant	Aves	Struthioniformes	Struthionidae	Bipedal striding	Herbivore	0.3170	0.5560	0.4580	0.2210	0.1630	0.3370	0.1460	0.1200	0.8660	0.7660	1.5520	1.1600	1.00E-01
Struthiomimus_altus	Extinct	Dinosauria	Saurischia	Therapoda	Bipedal striding	Omnivore	0.6400	0.7100	0.3940	0.3350	0.4230	0.3580	0.1520	0.1100	1.0730	1.0430	2.0790	2.0825	3.41E-01
Stumpffia_pygmaea_	Extant	Amphibia	Anuran	Microhylidae	Saltatorial	Insectivore	0.0041	0.0040	0.0026	0.0023	0.0023	0.0018	0.0007	0.0003	0.0070	0.0051	0.0130	0.0116	5.91E-08
Suricata_suricata	Extant	Mammalia	Carnivora	Herpestidae	Fossorial	Carnivore	0.0560	0.0640	0.0420	0.0210	0.0510	0.0600	0.0240	0.0300	0.1800	0.1650	0.1830	0.1700	6.30E-04
Sus_scrofa	Extant	Mammalia	Artidoactyla	Suidae	Quadrupedal striding	Omnivore	0.2410	0.2400	0.1740	0.0940	0.2180	0.2230	0.1130	0.0580	0.7260	0.6120	0.7490	0.6800	7.86E-02
Symphalangus_syndactylus	Extant	Mammalia	Primates	Hylobatidae	Arboreal	Omnivore	0.2010	0.1710	0.0950	0.0550	0.2540	0.2960	0.0830	0.0870	0.3180	0.7200	0.5220	0.6200	8.02E-03
Syncope_antenori	Extant	Amphibia	Anuran	Microhylidae	Saltatorial	Insectivore	0.0050	0.0050	0.0040	0.0030	0.0030	0.0030	0.0010	0.0004	0.0080	0.0074	0.0170	0.0100	1.08E-07
Szechuanosaurus_campi	Extinct	Dinosauria	Saurischia	Theropoda	Bipedal striding	Carnivore	0.5670	0.6260	0.3260	0.2250	0.2720	0.2070	0.0750	0.2270	1.3670	0.7810	1.7440	1.2600	4.95E-01
Tachyglossus_aculeatus	Extant	Mammalia	Monotremata	Tachyglossidae	Fossorial	Insectivore	0.0590	0.0650	0.0180	0.0140	0.0550	0.0810	0.0240	0.0250	0.2160	0.1850	0.1560	0.1700	1.55E-03
Tadarida_midus	Extant	Mammalia	Chiroptera	Molossidae	Active flight	Insectivore	0.0200	0.0200	0.0070	0.0060	0.0360	0.0570	0.0550	0.0310	0.0500	0.1790	0.0530	0.1200	3.10E-05
Takydromus_sexlineatus	Extant	Reptilia	Squamata	Lacertidae	Arboreal	Insectivore	0.0070	0.0050	0.0050	0.0060	0.0060	0.0050	0.0030	0.0040	0.0260	0.0180	0.0230	0.0200	1.19E-06
Tamandua_mexicana	Extant	Mammalia	Pilosa	Myrmecophagidae	Arboreal	Insectivore	0.0770	0.0720	0.0570	0.0240	0.0760	0.0780	0.0340	0.0440	0.2340	0.2320	0.2300	0.2300	1.36E-03
Tapirus_indicus	Extant	Mammalia	Perissodactyla	Tapiridae	Quadrupedal striding	Herbivore	0.3490	0.2770	0.2090	0.1020	0.2480	0.3030	0.1610	0.1220	1.1300	0.8340	0.9370	0.8900	1.72E-01
Tapirus_terrestris	Extant	Mammalia	Perissodactyla	Tapiridae	Quadrupedal striding	Herbivore	0.2540	0.2050	0.2080	0.0670	0.1940	0.2460	0.1260	0.0630	0.8050	0.6290	0.7340	0.6800	7.77E-02
Tarsius_syrichta	Extant	Mammalia	Primates	Tarsiidae	Arboreal	Carnivore	0.0560	0.0570	0.0270	0.0250	0.0310	0.0410	0.0120	0.0220	0.0790	0.1060	0.1650	0.1400	6.93E-05
Telmatobius_thompsoni	Extant	Amphibia	Anuran	Telmatobiidae	Semi aquatic	Carnivore	0.0280	0.0280	0.0140	0.0220	0.0190	0.0120	0.0090	0.0050	0.0450	0.0450	0.0920	0.0700	1.55E-05
Tenontosaurus_tilletti	Extinct	Dinosauria	Ornithischia	Ornithipoda	Quadrupedal striding	Herbivore	0.5760	0.6170	0.2420	0.2340	0.4680	0.3590	0.1260	0.0800	1.4960	1.0330	1.6690	1.3500	6.17E-01
Tetragonias_njalilus	Extinct	Mammalia	Therapsida	-	Quadrupedal striding	Herbivore	0.1930	0.3210	0.1220	0.0870	0.2000	0.1600	0.0850	0.0680	0.8440	0.5130	0.7230	0.6200	9.11E-02
Thoropa_taophora	Extant	Amphibia	Anuran	Cycloramphidae	Saltatorial	Insectivore	0.0300	0.0350	0.0180	0.0210	0.0190	0.0110	0.0090	0.0090	0.0410	0.0480	0.1040	0.0800	1.21E-05
Tomopterna_delandii	Extant	Amphibia	Anuran	Pyxicephalidae	Fossorial	Carnivore	0.0160	0.0160	0.0090	0.0130	0.0110	0.0070	0.0060	0.0020	0.0270	0.0260	0.0540	0.0400	5.10E-06
Toxodon_burmestei	Extinct	Mammalia	Notoungulata	Toxodontidae	Quadrupedal striding	Herbivore	0.5640	0.3240	0.2110	0.1110	0.4700	0.4590	0.1800	0.1000	1.5500	1.2090	1.2100	1.2100	1.10E+00
Tragulus_javanicus	Extant	Mammalia	Artiodactyla	Tragulidae	Quadrupedal striding	Herbivore	0.0680	0.0760	0.0770	0.0260	0.0520	0.0620	0.0400	0.0200	0.2000	0.1740	0.2470	0.2100	6.17E-04
Treron_sieboldii	Extant	Aves	Columbiformes	Columbidae	Active flight	Herbivore	0.0340	0.0470	0.0160	0.0230	0.0420	0.0500	0.0320	0.0240	0.0640	0.1480	0.1200	0.1300	1.53E-04
Triaenops_afer	Extant	Mammalia	Chiroptera	Hipposideridae	Active flight	Insectivore	0.0190	0.0180	0.0040	0.0040	0.0300	0.0520	0.0380	0.0180	0.0300	0.1380	0.0450	0.0900	9.52E-06
Triceratops_elatus	Extinct	Dinosauria	Ornithischia	Ceratopsidae	Quadrupedal striding	Herbivore	1.0320	0.7000	0.2880	0.2480	0.7490	0.5160	0.1830	0.2290	2.7270	1.6770	2.2680	1.9700	4.68E+00
Trichobatrachus_robustus	Extant	Amphibia	Anuran	Arthroleptidae	Saltatorial	Carnivore	0.0300	0.0310	0.0140	0.0200	0.0190	0.0140	0.0100	0.0060	0.0520	0.0490	0.0950	0.0700	2.01E-05
Trichoglossus_moluccanus	Extant	Aves	Psittaciformes	Psittaculidae	Active flight	Herbivore	0.0290	0.0430	0.0130	0.0260	0.0350	0.0330	0.0240	0.0130	0.0610	0.1050	0.1110	0.1100	7.59E-05
Trilophosaurus_buettneri	Extinct	Reptilia	Trilophosauria	Trilophosauridae	Quadrupedal striding	Herbivore	0.2240	0.1890	0.1030	0.1030	0.1760	0.1550	0.0690	0.0980	0.5270	0.4980	0.6190	0.5600	2.46E-02
Triprion_petasatus	Extant	Amphibia	Anuran	Hylidae	Saltatorial	Insectivore	0.0190	0.0200	0.0100	0.0120	0.0120	0.0070	0.0060	0.0040	0.0320	0.0290	0.0610	0.0400	3.49E-06
Triturus_cristatus	Extant	Amphibia	Caudata	Salamandridae	Semi aquatic	Carnivore	0.0070	0.0060	0.0070	0.0040	0.0090	0.0060	0.0060	0.0050	0.0530	0.0260	0.0240	0.0200	5.35E-06
Tyrannosaurus_rex	Extinct	Dinosauria	Saurischia	Theropoda	Bipedal striding	Carnivore	1.2320	1.1490	0.5980	0.6080	0.8340	0.4710	0.2670	0.3190	2.5630	1.8910	3.5870	2.7400	5.76E+00
Tyto_alba	Extant	Aves	Strigiformes	Tytonidae	Active flight	Carnivore	0.0510	0.0860	0.0580	0.0300	0.0770	0.0880	0.0460	0.0330	0.0840	0.2440	0.2250	0.2300	2.26E-04
Uperodon_systoma	Extant	Amphibia	Anuran	Microhylidae	Fossorial	Insectivore	0.0200	0.0170	0.0090	0.0160	0.0140	0.0110	0.0080	0.0040	0.0330	0.0370	0.0620	0.0500	8.53E-06
Uria_aalge	Extant	Aves	Charadriiformes	Alcidae	Active flight	Piscivore	0.0460	0.0830	0.0370	0.0460	0.0800	0.0610	0.0450	0.0370	0.1220	0.2230	0.2120	0.2200	3.60E-04
Uroplatus_fimbriatus	Extant	Reptilia	Squamata	Gekkonidae	Arboreal	Insectivore	0.0430	0.0320	0.0160	0.0130	0.0300	0.0260	0.0090	0.0120	0.1080	0.0770	0.1040	0.0900	7.88E-05
Ursus_arctos	Extant	Mammalia	Carnivora	Ursidae	Quadrupedal striding	Omnivore	0.3060	0.2680	0.1570	0.0920	0.2800	0.2950	0.1060	0.1130	0.8140	0.7940	0.8230	0.8100	8.37E-02
Ursus_maritimus	Extant	Mammalia	Carnivora	Ursidae	Quadrupedal striding	Carnivore	0.4090	0.3320	0.1610	0.0800	0.3400	0.3410	0.1410	0.0720	0.9570	0.8940	0.9820	0.9400	1.10E-01
Varanus_prasinus	Extant	Reptilia	Squamata	Varanidae	Arboreal	Carnivore	0.0380	0.0280	0.0190	0.0240	0.0370	0.0320	0.0130	0.0180	0.1590	0.1000	0.1090	0.1000	1.39E-04
Varanus_salvator	Extant	Reptilia	Squamata	Varanidae	Semi aquatic	Carnivore	0.1290	0.1070	0.0950	0.0820	0.1010	0.1080	0.0510	0.0790	0.6670	0.3390	0.4130	0.3800	1.94E-02
Varecia_variegata	Extant	Mammalia	Primates	Lemuridae	Arboreal	Herbivore	0.2240	0.1800	0.1220	0.0750	0.1640	0.1590	0.0440	0.0720	0.4890	0.4390	0.6010	0.5200	6.73E-03
Velociraptor_mongoliensis	Extinct	Dinosauria	Saurischia	Theropoda	Bipedal striding	Carnivore	0.1850	0.2030	0.0940	0.1160	0.1420	0.0970	0.0610	0.1240	0.3070	0.4240	0.5980	0.5100	3.92E-03
Vombatus_ursinus	Extant	Mammalia	Diprotodontia	Vombatidae	Fossorial	Herbivore	0.1310	0.1030	0.0530	0.0360	0.0900	0.1320	0.0270	0.0350	0.4160	0.2840	0.3230	0.3000	8.90E-03
Vulpes_vulpes	Extant	Mammalia	Carnivora	Canidae	Quadrupedal striding	Omnivore	0.1360	0.1550	0.1110	0.0380	0.1170	0.1330	0.0540	0.0340	0.3690	0.3380	0.4400	0.3900	4.42E-03
Wallabia	Extant	Mammalia	Diprotodontia	Macropodidae	Saltatorial	Herbivore	0.1680	0.2320	0.1250	0.0840	0.0680	0.1100	0.0320	0.0280	0.3560	0.2380	0.6090	0.4200	8.34E-03
West_highland_white_terrier	Extant	Mammalia	Carnivora	Canidae	Quadrupedal striding	Carnivore	0.0870	0.0850	0.0710	0.0310	0.0780	0.0870	0.0480	0.0290	0.2860	0.2420	0.2740	0.2600	3.67E-03
Xenopus_clivii	Extant	Amphibia	Anuran	Pipidae	Aquatic	Carnivore	0.0110	0.0130	0.0070	0.0100	0.0060	0.0050	0.0040	0.0030	0.0200	0.0180	0.0410	0.0300	1.56E-06
Xenosaurus_rectocollaris	Extant	Reptilia	Squamata	Xenosauridae	Quadrupedal striding	Carnivore	0.0150	0.0100	0.0070	0.0050	0.0140	0.0080	0.0050	0.0090	0.0580	0.0360	0.0370	0.0400	1.50E-05
Yandusaurus_multidens	Extinct	Dinosauria	Ornithischia	Yandusaurus	Bipedal striding	Herbivore	0.1500	0.1900	0.1140	0.0860	0.1170	0.0860	0.0290	0.0410	0.3630	0.2730	0.5400	0.4100	8.48E-03
Yangchuanosaurus_hepingensis	Extinct	Dinosauria	Saurischia	Theropoda	Bipedal striding	Carnivore	0.8980	1.0150	0.4250	0.4920	0.5360	0.3010	0.1970	0.3060	2.0120	1.3400	2.8300	2.0800	1.74E+00
Yixianornis_grabaui	Extinct	Dinosauria	Saurischia	Theropoda	Active flight	Carnivore	0.0400	0.0520	0.0260	0.0350	0.0490	0.0520	0.0260	0.0300	0.0770	0.1570	0.1530	0.1600	9.97E-05
Zachaenus_parvulus	Extant	Amphibia	Anuran	Cycloramphidae	Saltatorial	Insectivore	0.0110	0.0110	0.0060	0.0070	0.0070	0.0050	0.0030	0.0010	0.0170	0.0160	0.0350	0.0300	1.55E-06
