# Supplementary material for: Body size, shape and ecology in tetrapods
Source: Nat Commun. 2022 Jul 27;13:4340. doi: 10.1038/s41467-022-32028-2 (PMC9329317; doi:10.1038/s41467-022-32028-2)
Supplement: Supplementary file 4 — Supplementary Code 1-4 [file 41467_2022_32028_MOESM4_ESM.zip › SupplementaryCode/OuwieAnalysis/data/AliceVolume.csv]

Species latin name	Extinct_Extant	Class	Order	Family	LO	Diet	Mass	Skull	Trunk	Femur	Shank	Metatarsal	Pes	Humerus	Forearm	Metacarpal	Manus	Neck	Hindlimb	Forelimb
Acanthixalus_spinosus	Extant	Amphibia	Anuran	Hyperoliidae	Saltatorial	Omnivore	1.56E-06	4.74E-07	8.30E-07	2.73E-08	3.43E-08	1.65E-08	1.23E-08	1.54E-08	8.21E-09	5.98E-09	6.18E-09	5.24E-09	9.04E-08	3.57E-08
Accipiter_cooperii	Extant	Aves	Accipitriformes	Accipitridae	Active flight	Carnivore	2.13E-04	2.77E-05	1.16E-04	4.56E-06	6.85E-06	4.68E-06	2.14E-06	6.36E-06	5.91E-06	1.88E-06	3.18E-07	2.03E-06	1.82E-05	1.45E-05
Acinoyx_jubatus	Extant	Mammalia	Carnivora	Felidae	Quadrupedal striding	Carnivore	1.05E-02	6.47E-04	7.61E-03	2.12E-04	2.15E-04	8.07E-05	3.15E-05	1.65E-04	1.82E-04	5.23E-05	1.43E-05	2.13E-04	5.40E-04	4.14E-04
Acris_crepitans	Extant	Amphibia	Anuran	Hylidae	Saltatorial	Insectivore	5.28E-07	1.15E-07	2.90E-07	1.47E-08	2.44E-08	6.93E-09	6.33E-09	3.74E-09	1.95E-09	1.34E-09	6.00E-10	2.53E-09	5.23E-08	7.64E-09
Acrocanthosaurus	Extinct	Dinosauria	Saurischia	Theropoda	Bipedal striding	Carnivore	5.78E+00	3.50E-01	3.53E+00	6.20E-02	5.30E-02	8.00E-03	8.00E-03	1.16E-03	3.67E-02	1.51E-03	1.51E-03	3.47E-01	1.31E-01	4.08E-02
Adenomera_andreae	Extant	Amphibia	Anuran	Leptodactylidae	Saltatorial	Insectivore	7.58E-07	1.77E-07	4.57E-07	1.68E-08	1.67E-08	8.11E-09	7.20E-09	5.22E-09	3.03E-09	2.46E-09	8.60E-10	3.11E-09	4.88E-08	1.16E-08
Adenomus_kelaartii	Extant	Amphibia	Anuran	Bufonidae	Saltatorial	Carnivore	2.63E-06	5.05E-07	1.70E-06	4.34E-08	5.38E-08	2.94E-08	2.12E-08	3.34E-08	1.51E-08	8.99E-09	4.10E-09	8.33E-09	1.48E-07	6.16E-08
Aechmophorus_occidentalis	Extant	Aves	Podicipediformes	Podicipedidae	Active flight	Carnivore	8.36E-04	2.98E-05	6.51E-04	3.70E-06	1.91E-05	9.11E-06	3.55E-06	1.82E-05	8.30E-06	1.70E-06	3.24E-07	2.69E-05	3.54E-05	2.86E-05
Agalychnis_calcarifer	Extant	Amphibia	Anuran	Hylidae	Saltatorial	Carnivore	1.30E-05	3.17E-06	7.62E-06	2.27E-07	2.67E-07	1.27E-07	1.29E-07	1.50E-07	7.17E-08	6.18E-08	5.14E-08	2.73E-08	7.49E-07	3.35E-07
Ailurus_fulgens	Extant	Mammalia	Carnivora	Ailuridae	Arboreal	Omnivore	2.26E-03	2.68E-04	1.63E-03	1.97E-05	2.13E-05	1.46E-05	8.61E-06	3.12E-05	2.24E-05	6.71E-06	1.47E-05	6.60E-05	6.42E-05	7.51E-05
Alcedo_atthis	Extant	Aves	Coraciiformes	Alcedinidae	Active flight	Piscivore	3.37E-05	7.08E-06	2.14E-05	1.59E-07	2.86E-07	5.82E-08	1.18E-07	3.71E-07	5.12E-07	9.82E-08	5.56E-08	1.86E-06	6.21E-07	1.04E-06
Alectoris_rufa	Extant	Aves	Galliformes	Phasianidae	Bipedal striding	Omnivore	2.47E-04	1.38E-05	1.87E-04	4.86E-06	4.80E-06	1.84E-06	9.22E-07	4.08E-06	3.53E-06	9.50E-07	2.26E-07	3.08E-06	1.24E-05	8.79E-06
Alligator_mississippiensis	Extant	Reptilia	Crocodilia	Alligatoridae	Semi aquatic	Carnivore	2.99E-04	6.23E-05	1.88E-04	1.64E-06	1.73E-06	9.12E-07	4.44E-07	1.29E-06	7.45E-07	2.43E-07	1.35E-07	5.45E-06	4.73E-06	2.41E-06
Allosaurus_fragilis	Extinct	Dinosauria	Saurischia	Theropoda	Bipedal striding	Carnivore	1.10E+00	5.40E-02	6.65E-01	1.70E-02	1.60E-02	5.00E-03	9.00E-03	1.00E-03	1.00E-03	1.50E-03	1.50E-03	4.30E-02	4.70E-02	5.00E-03
Amargasaurus	Extinct	Dinosauria	Saurischia	Sauropodomorpha	Quadrupedal striding	Herbivore	3.29E+00	2.95E-02	2.35E+00	4.36E-02	2.86E-02	2.72E-03	2.81E-03	2.29E-02	1.30E-02	6.85E-03	6.56E-03	3.27E-01	7.77E-02	4.93E-02
Amblyrhynchus_cristatus	Extant	Reptilia	Squamata	Iguanidae	Semi aquatic	Herbivore	1.43E-03	8.30E-05	1.04E-03	1.42E-05	1.02E-05	6.06E-06	5.62E-06	1.68E-05	7.66E-06	1.46E-06	3.14E-06	9.33E-06	3.60E-05	2.90E-05
Ambystoma_mavortium	Extant	Amphibia	Caudata	Ambystomatidae	Fossorial	Carnivore	2.61E-05	3.14E-06	1.95E-05	7.96E-08	5.14E-08	2.32E-08	1.36E-08	1.01E-07	4.35E-08	1.25E-08	6.32E-09	4.05E-07	1.68E-07	1.63E-07
Ambystoma_tigrinum	Extant	Amphibia	Caudata	Ambystomatidae	Fossorial	Carnivore	1.41E-05	1.54E-06	1.08E-05	6.41E-08	4.92E-08	2.04E-08	2.23E-08	8.66E-08	9.25E-09	1.63E-08	1.28E-08	2.17E-07	1.56E-07	1.25E-07
Amnirana_albolabris	Extant	Amphibia	Anuran	Ranidae	Saltatorial	Carnivore	1.19E-05	3.06E-06	7.06E-06	2.23E-07	2.47E-07	9.56E-08	8.55E-08	1.24E-07	6.28E-08	4.52E-08	1.37E-08	2.99E-08	6.52E-07	2.46E-07
Amphicyon_ingens	Extinct	Mammalia	Carnivora	Amphicyonidae	Quadrupedal striding	Carnivore	2.62E-01	2.43E-02	2.01E-01	4.09E-03	2.49E-03	1.10E-03	1.45E-04	2.86E-03	3.65E-03	3.73E-04	3.06E-04	4.14E-03	7.82E-03	7.20E-03
Amphiuma_means	Extant	Amphibia	Caudata	Amphiumidae	Semi aquatic	Carnivore	5.48E-05	1.07E-05	3.74E-05	6.63E-09	1.81E-09	7.33E-10	5.08E-10	1.63E-09	1.03E-09	1.08E-09	2.69E-10	1.31E-06	9.68E-09	4.01E-09
Anatotitan_copei	Extinct	Dinosauria	Ornithischia	Ornithipoda	Quadrupedal striding	Herbivore	2.58E+00	1.82E-01	1.62E+00	8.65E-02	5.72E-02	2.44E-02	7.66E-03	1.22E-02	1.43E-02	5.89E-03	1.22E-03	5.28E-02	1.76E-01	3.36E-02
Anaxyrus_fowleri	Extant	Amphibia	Anuran	Bufonidae	Saltatorial	Insectivore	5.81E-06	1.23E-06	3.57E-06	1.17E-07	1.33E-07	5.14E-08	5.07E-08	8.20E-08	3.56E-08	2.71E-08	6.76E-09	1.31E-08	3.52E-07	1.51E-07
Anaxyrus_quercicus	Extant	Amphibia	Anuran	Bufonidae	Saltatorial	Carnivore	1.94E-06	3.36E-07	1.39E-06	2.58E-08	2.31E-08	1.23E-08	1.25E-08	1.80E-08	7.43E-09	5.40E-09	1.68E-09	4.69E-09	7.37E-08	3.26E-08
Anaxyrus_terrestris	Extant	Amphibia	Anuran	Bufonidae	Saltatorial	Carnivore	7.74E-06	1.58E-06	4.87E-06	1.42E-07	1.41E-07	7.61E-08	6.83E-08	1.18E-07	5.20E-08	3.26E-08	7.46E-09	1.57E-08	4.27E-07	2.10E-07
Anotheca_spinosa	Extant	Amphibia	Anuran	Hylidae	Saltatorial	Carnivore	1.10E-05	2.80E-06	6.27E-06	2.11E-07	2.84E-07	1.08E-07	5.52E-08	1.25E-07	6.87E-08	5.27E-08	3.15E-08	2.59E-08	6.58E-07	2.78E-07
Anous_stolidus	Extant	Aves	Charadriiformes	Laridae	Soaring	Piscivore	1.28E-05	1.45E-06	8.23E-06	4.69E-08	1.24E-07	5.25E-08	6.22E-08	4.75E-07	3.61E-07	1.20E-07	8.72E-08	3.72E-07	2.86E-07	1.04E-06
Anser_anser	Extant	Aves	Anseriformes	Anatidae	Active flight	Herbivore	4.92E-03	2.09E-04	3.74E-03	1.68E-05	3.04E-05	2.48E-05	9.18E-05	1.38E-04	9.37E-05	4.74E-06	4.88E-06	1.51E-04	1.64E-04	2.42E-04
Ansonia_mcgregori	Extant	Amphibia	Anuran	Bufonidae	Saltatorial	Omnivore	3.45E-06	6.19E-07	2.07E-06	9.73E-08	9.63E-08	4.70E-08	3.62E-08	5.13E-08	2.32E-08	1.24E-08	8.15E-09	1.03E-08	2.77E-07	9.50E-08
Antigone_canadensis	Extant	Aves	Gruiformes	Gruidae	Soaring	Omnivore	4.89E-03	1.80E-04	3.35E-03	5.53E-05	1.58E-04	7.96E-05	1.00E-05	1.69E-04	1.15E-04	1.88E-05	8.48E-06	1.22E-04	3.02E-04	3.11E-04
Antilocapra_americana	Extant	Mammalia	Artiodactyla	Antilocapridae	Quadrupedal striding	Herbivore	2.50E-02	1.34E-03	2.01E-02	3.34E-04	2.90E-04	1.28E-04	4.42E-05	2.47E-04	2.22E-04	1.42E-04	4.68E-05	5.92E-04	7.96E-04	6.58E-04
Aotus_trivirgatus	Extant	Mammalia	Primates	Aotidae	Arboreal	Omnivore	7.86E-04	7.72E-05	5.56E-04	1.88E-05	1.70E-05	6.66E-06	1.69E-06	7.11E-06	9.23E-06	3.40E-06	4.02E-07	3.80E-06	4.41E-05	2.02E-05
Apalone_spinifera	Extant	Reptilia	Testudines	Trionychidae	Aquatic	Carnivore	3.32E-04	1.10E-05	3.03E-04	1.79E-06	1.06E-06	5.95E-07	3.21E-07	1.87E-06	3.10E-07	2.92E-07	2.20E-07	3.13E-06	3.76E-06	2.70E-06
Apatosaurus	Extinct	Dinosauria	Saurischia	Sauropodomorpha	Quadrupedal striding	Herbivore	2.67E+01	2.35E-02	2.02E+01	3.51E-01	2.09E-01	3.55E-02	3.55E-02	2.32E-01	1.03E-01	1.30E-02	1.30E-02	2.62E+00	6.31E-01	3.61E-01
Aptenodytes_forsteri	Extant	Aves	Sphenisciformes	Spheniscidae	Semi aquatic	Carnivore	1.02E-02	3.00E-04	9.00E-03	7.53E-05	7.94E-05	7.08E-06	1.30E-05	7.04E-05	2.53E-05	1.29E-05	6.35E-06	2.67E-04	1.75E-04	1.15E-04
Apteryx_australis_lawyi	Extant	Aves	Struthioformes	Apterygidae	Bipedal striding	Omnivore	1.40E-03	1.00E-04	8.26E-04	5.29E-05	6.44E-05	8.90E-06	6.94E-05	1.91E-06	2.43E-07	8.81E-08	8.81E-08	7.10E-05	1.96E-04	2.33E-06
Apteryx_owenii	Extant	Aves	Struthioniformes	Apterygidae	Bipedal striding	Omnivore	5.43E-04	4.23E-05	3.53E-04	9.73E-06	2.81E-05	8.19E-06	6.49E-06	4.48E-07	5.27E-07	3.45E-07	1.00E-08	4.01E-05	5.25E-05	1.33E-06
Archaeopteryx_lithographica	Extinct	Dinosauria	Saurischia	Theropoda	Bipedal striding	Carnivore	5.86E-05	4.64E-06	4.16E-05	9.36E-07	8.33E-07	1.78E-07	1.76E-07	6.37E-07	4.73E-07	9.81E-08	3.81E-07	1.96E-06	2.12E-06	1.59E-06
Archaeotherium_mortoni	Extinct	Mammalia	Artiodactyla	Entelodontidae	Quadrupedal striding	Carnivore	9.97E-02	1.66E-02	7.01E-02	1.13E-03	7.79E-04	5.49E-04	1.05E-04	1.35E-03	1.19E-03	2.42E-04	2.82E-04	9.06E-04	2.56E-03	3.06E-03
Arctictis_binturoung	Extant	Mammalia	Carnivora	Viverridae	Arboreal	Herbivore	6.96E-03	4.56E-04	5.20E-03	1.08E-04	7.66E-05	3.60E-05	1.54E-05	1.00E-04	8.28E-05	2.23E-05	2.00E-05	1.77E-04	2.36E-04	2.25E-04
Ardenna_grisea	Extant	Aves	Procellariiformes	Procellariidae	Soaring	Piscivore	6.68E-04	4.85E-05	4.86E-04	3.38E-06	8.37E-06	4.43E-06	3.63E-06	2.07E-05	1.32E-05	3.16E-06	1.90E-06	1.24E-05	1.98E-05	3.90E-05
Arthroleptella_lightfooti	Extant	Amphibia	Anuran	Pyxicephalidae	Saltatorial	Insectivore	1.18E-07	3.85E-08	6.45E-08	1.84E-09	1.82E-09	9.29E-10	9.95E-10	6.19E-10	4.36E-10	2.69E-10	7.70E-11	6.14E-10	5.58E-09	1.40E-09
Arthroleptis_bioko	Extant	Amphibia	Anuran	Arthroleptidae	Saltatorial	Insectivore	1.17E-06	2.95E-07	6.77E-07	2.49E-08	2.72E-08	1.08E-08	1.23E-08	1.11E-08	6.51E-09	4.09E-09	2.20E-09	4.10E-09	7.51E-08	2.39E-08
Ateles	Extant	Mammalia	Primates	Atelidae	Arboreal	Herbivore	4.76E-03	3.40E-04	3.09E-03	1.48E-04	1.11E-04	2.80E-06	1.11E-05	7.69E-05	9.47E-05	1.71E-05	3.95E-05	3.24E-05	2.74E-04	2.28E-04
Atelopes_ignescens	Extant	Amphibia	Anuran	Bufonidae	Saltatorial	Insectivore	2.16E-06	3.23E-07	1.45E-06	4.20E-08	4.16E-08	2.78E-08	2.05E-08	3.52E-08	1.52E-08	1.05E-08	2.18E-09	5.94E-09	1.32E-07	6.30E-08
Atelopus_oxyrhynchus	Extant	Amphibia	Anuran	Bufonidae	Saltatorial	Insectivore	2.68E-06	5.08E-07	1.61E-06	6.12E-08	6.46E-08	4.07E-08	2.96E-08	4.51E-08	1.70E-08	1.27E-08	4.16E-09	5.78E-09	1.96E-07	7.89E-08
Atlasaurus_imelakai	Extinct	Dinosauria	Saurischia	Sauropodomorpha	Quadrupedal striding	Herbivore	1.53E+01	5.34E-02	1.00E+01	2.35E-01	1.48E-01	2.54E-02	2.73E-02	2.08E-01	1.14E-01	8.36E-03	7.87E-03	3.33E-01	4.35E-01	3.38E-01
Australopithecus_afarensis	Extinct	Mammalia	Primates	Hominidae	Bipedal striding	Omnivore	1.06E-02	1.18E-03	6.72E-03	7.53E-04	2.27E-04	9.55E-05	4.69E-06	1.31E-04	6.11E-05	3.20E-05	1.88E-05	5.55E-05	1.08E-03	2.43E-04
Avahi_laniger	Extant	Mammalia	Primates	Indriidae	Arboreal	Herbivore	5.38E-04	3.86E-05	3.81E-04	3.22E-05	1.97E-06	4.26E-06	1.18E-06	5.70E-06	6.08E-06	1.59E-06	2.05E-06	3.77E-06	3.96E-05	1.54E-05
Bactrosaurus_johnstoni	Extinct	Dinosauria	Ornithischia	Ornithipoda	Quadrupedal striding	Herbivore	7.21E-01	2.62E-02	5.11E-01	1.66E-02	1.63E-02	3.49E-03	1.87E-03	8.84E-04	1.58E-03	5.96E-04	1.62E-03	1.90E-02	3.83E-02	4.67E-03
Balebreviceps_hillmani	Extant	Amphibia	Anuran	Brevicipitidae	Saltatorial	Carnivore	1.75E-06	3.14E-07	1.19E-06	2.65E-08	2.53E-08	1.48E-08	9.11E-09	2.54E-08	9.09E-09	5.89E-09	1.48E-09	1.67E-08	7.56E-08	4.18E-08
Barbourula_busuanensis	Extant	Amphibia	Anuran	Bombinatoridae	Aquatic	Carnivore	2.55E-05	5.70E-06	1.58E-05	4.54E-07	5.02E-07	2.83E-07	2.17E-07	2.47E-07	1.41E-07	7.33E-08	2.77E-08	5.95E-08	1.46E-06	4.89E-07
Barosaurus	Extinct	Dinosauria	Saurischia	Sauropodomorpha	Quadrupedal striding	Herbivore	1.70E+01	8.48E-02	1.02E+01	1.64E-01	9.76E-02	3.86E-02	3.86E-02	1.61E-01	1.30E-01	9.90E-03	9.90E-03	3.59E+00	3.38E-01	3.11E-01
Barycholos_pulcher	Extant	Amphibia	Anuran	Brachycephalidae	Saltatorial	Insectivore	3.34E-07	1.03E-07	1.82E-07	4.74E-09	5.95E-09	3.18E-09	4.56E-09	2.79E-09	1.54E-09	7.62E-10	3.80E-10	1.83E-09	1.84E-08	5.47E-09
Batrachyla_taeniata	Extant	Amphibia	Anuran	Ceratophryidae	Saltatorial	Insectivore	2.25E-06	4.81E-07	1.33E-06	4.39E-08	5.72E-08	2.74E-08	4.98E-08	1.81E-08	1.00E-08	6.63E-09	2.67E-09	5.62E-09	1.78E-07	3.74E-08
Bison_bison	Extant	Mammalia	Artiodactyla	Bovidae	Quadrupedal striding	Herbivore	4.74E-01	3.37E-02	3.95E-01	4.86E-03	2.72E-03	1.14E-03	4.12E-04	4.46E-03	1.39E-03	1.02E-03	4.16E-04	1.17E-02	9.14E-03	7.29E-03
Blastoceros_pampaeus	Extinct	Mammalia	Artiodactyla	Cervidae	Quadrupedal striding	Herbivore	2.74E-02	1.49E-03	2.22E-02	2.00E-04	3.88E-04	1.23E-04	5.15E-05	2.48E-04	1.75E-04	1.24E-04	4.24E-05	1.01E-03	7.62E-04	5.89E-04
Bolitoglossa_franklini	Extant	Amphibia	Caudata	Plethodontidae	Arboreal	Insectivore	1.23E-06	2.24E-07	7.01E-07	7.88E-09	4.79E-09	1.12E-09	1.52E-09	7.06E-09	3.10E-09	6.94E-10	7.65E-10	3.02E-08	1.53E-08	1.16E-08
Bos_gaurus	Extant	Mammalia	Artiodactyla	Bovidae	Quadrupedal striding	Herbivore	9.37E-01	3.69E-02	7.98E-01	1.10E-02	6.69E-03	5.34E-03	1.03E-03	7.86E-03	6.94E-03	1.53E-03	1.27E-03	1.82E-02	2.41E-02	1.76E-02
Bos_taurus	Extant	Mammalia	Artiodactyla	Bovidae	Quadrupedal striding	Herbivore	2.20E-01	1.43E-02	1.81E-01	2.81E-03	1.41E-03	7.61E-04	3.33E-04	1.53E-03	1.52E-03	4.30E-04	3.30E-04	6.55E-03	5.31E-03	3.80E-03
Brachycephalus_albolineatus	Extant	Amphibia	Anuran	Brachycephalidae	Saltatorial	Insectivore	6.45E-08	1.71E-08	3.98E-08	1.07E-09	9.25E-10	4.17E-10	1.44E-10	6.62E-10	2.00E-10	8.10E-11	1.86E-11	5.62E-10	2.56E-09	9.62E-10
Brachycephalus_ephippium	Extant	Amphibia	Anuran	Brachycephalidae	Saltatorial	Insectivore	2.88E-07	8.13E-08	1.70E-07	5.05E-09	4.37E-09	2.45E-09	1.26E-09	2.83E-09	8.43E-10	3.74E-10	8.80E-11	1.63E-09	1.31E-08	4.14E-09
Branta_leucopsis	Extant	Aves	Anseriformes	Anatidae	Active flight	Herbivore	1.05E-03	4.33E-05	7.11E-04	8.80E-06	2.36E-05	6.82E-06	1.26E-05	4.47E-05	2.29E-05	8.47E-06	8.47E-06	2.14E-05	5.18E-05	8.45E-05
Bronchocela_cristatella	Extant	Reptilia	Squamata	Agamidae	Arboreal	Insectivore	7.89E-06	1.63E-06	4.83E-06	7.69E-08	6.42E-08	2.54E-08	1.98E-08	5.16E-08	3.04E-08	6.39E-09	8.41E-09	9.64E-08	1.86E-07	9.69E-08
Brontops_robustus	Extinct	Mammalia	Perissodactyla	Brontotheriidae	Quadrupedal striding	Herbivore	2.40E+00	1.49E-01	2.00E+00	3.08E-02	8.35E-03	3.81E-03	6.22E-03	2.28E-02	1.70E-02	3.39E-03	9.37E-03	4.15E-02	4.92E-02	5.26E-02
Brookesia_superciliaris	Extant	Reptilia	Squamata	Chamaeleonidae	Arboreal	Insectivore	5.55E-06	9.52E-07	4.11E-06	2.28E-08	1.25E-08	2.70E-09	3.22E-09	2.62E-08	1.50E-08	2.97E-09	3.30E-09	3.71E-08	4.12E-08	4.75E-08
Buergeria_japonica	Extant	Amphibia	Anuran	Rhacophoridae	Saltatorial	Insectivore	1.53E-06	3.83E-07	8.06E-07	4.98E-08	5.17E-08	1.92E-08	1.66E-08	1.49E-08	6.75E-09	4.27E-09	3.02E-09	4.75E-09	1.37E-07	2.89E-08
Buteo_buteo	Extant	Aves	Accipitriformes	Accipitridae	Soaring	Carnivore	6.01E-04	6.42E-05	3.31E-04	1.53E-05	1.41E-05	1.03E-05	6.49E-06	1.98E-05	2.26E-05	5.68E-06	1.91E-06	9.25E-06	4.62E-05	5.00E-05
Buteo_jamaicensis	Extant	Aves	Accipitriformes	Accipitridae	Soaring	Carnivore	1.01E-03	8.71E-05	5.47E-04	2.08E-05	3.06E-05	2.08E-05	2.32E-05	4.00E-05	3.14E-05	1.13E-05	1.62E-06	1.30E-05	9.54E-05	8.44E-05
Cabassous_chacoensis	Extant	Mammalia	Cingulata	Chlamyphoridae	Quadrupedal striding	Insectivore	5.14E-04	4.21E-05	3.82E-04	7.51E-06	4.96E-06	4.03E-06	1.76E-06	6.57E-06	5.55E-06	3.59E-06	5.16E-06	4.88E-06	1.83E-05	2.09E-05
Cacosternum_boettgeri	Extant	Amphibia	Anuran	Pyxicephalidae	Saltatorial	Insectivore	4.48E-07	9.16E-08	2.96E-07	6.89E-09	7.65E-09	4.44E-09	5.30E-09	2.92E-09	1.18E-09	7.85E-10	2.58E-10	2.05E-09	2.43E-08	5.13E-09
Cacosternum_namaquense	Extant	Amphibia	Anuran	Pyxicephalidae	Saltatorial	Insectivore	4.38E-07	1.02E-07	2.71E-07	6.25E-09	7.10E-09	4.00E-09	5.13E-09	4.81E-09	2.00E-09	1.28E-09	5.18E-10	2.40E-09	2.25E-08	8.61E-09
Caenagnathus	Extinct	Dinosauria	Saurischia	Theropoda	Bipedal striding	Omnivore	7.44E-03	2.98E-04	5.14E-03	2.38E-04	2.35E-04	1.04E-04	4.39E-05	2.77E-05	2.06E-05	9.35E-06	4.66E-05	2.18E-04	6.21E-04	1.04E-04
Callulina_kisiwamsitu	Extant	Amphibia	Anuran	Brevicipitidae	Saltatorial	Insectivore	4.88E-06	9.72E-07	3.21E-06	9.71E-08	2.59E-08	4.90E-08	3.03E-08	7.06E-08	3.11E-08	1.83E-08	9.41E-09	3.81E-08	2.02E-07	1.29E-07
Camarasaurus	Extinct	Dinosauria	Saurischia	Sauropodomorpha	Quadrupedal striding	Herbivore	1.32E+01	9.69E-02	1.06E+01	2.22E-01	8.86E-02	1.69E-02	1.69E-02	6.84E-02	3.17E-02	1.58E-02	1.58E-02	9.57E-01	3.44E-01	1.32E-01
Camelus_dromedarius	Extant	Mammalia	Artiodactyla	Camelidae	Quadrupedal striding	Herbivore	4.66E-01	1.56E-02	3.79E-01	5.69E-03	3.66E-03	2.11E-03	5.10E-04	4.77E-03	4.62E-03	2.17E-03	1.04E-03	2.31E-02	1.20E-02	1.26E-02
Canis_lupus_famililiaris	Extant	Mammalia	Carnivora	Canidae	Quadrupedal striding	Carnivore	3.66E-02	1.92E-03	2.81E-02	4.75E-04	5.10E-04	1.78E-04	1.09E-04	5.08E-04	4.79E-04	1.24E-04	1.22E-04	1.28E-03	1.27E-03	1.23E-03
Caracal_caracal	Extant	Mammalia	Carnivora	Felidae	Quadrupedal striding	Carnivore	5.13E-03	3.35E-04	3.91E-03	9.63E-05	9.20E-05	4.03E-05	2.37E-05	7.22E-05	5.95E-05	1.34E-05	1.61E-05	5.99E-05	2.52E-04	1.61E-04
Cardiglossa_cyaneospila	Extant	Amphibia	Anuran	Arthroleptidae	Saltatorial	Insectivore	1.35E-06	3.02E-07	7.97E-07	2.49E-08	2.69E-08	1.53E-08	1.40E-08	1.74E-08	9.58E-09	8.05E-09	3.84E-09	9.32E-09	8.12E-08	3.88E-08
Cariama_cristata	Extant	Aves	Cariamiformes	Cariamidae	Bipedal striding	Carnivore	1.28E-03	1.08E-04	7.25E-04	2.25E-05	5.16E-05	4.31E-05	2.29E-05	2.96E-05	2.60E-05	5.29E-06	1.56E-06	3.59E-05	1.40E-04	6.25E-05
Castor_canadensis	Extant	Mammalia	Rodentia	Castoridae	Semi aquatic	Herbivore	8.94E-03	6.39E-04	7.22E-03	8.96E-05	8.82E-05	5.50E-05	4.77E-05	4.65E-05	2.71E-05	7.45E-06	3.82E-06	5.47E-05	2.81E-04	8.49E-05
Casuarius_casuarius	Extant	Aves	Struthioformes	Casuariidae	Bipedal striding	Herbivore	1.72E-02	3.94E-04	1.31E-02	2.62E-04	8.93E-04	2.12E-04	3.43E-04	9.35E-06	4.36E-06	4.36E-06	4.36E-06	2.71E-04	1.71E-03	2.24E-05
Cathartes_aura	Extant	Aves	Accipitriformes	Cathartidae	Soaring	Carnivore	1.25E-03	7.68E-05	7.03E-04	1.04E-05	1.91E-05	6.34E-06	2.07E-05	4.60E-05	6.80E-05	3.18E-05	6.75E-07	5.42E-05	5.65E-05	1.47E-04
Cavia_porcellus	Extant	Mammalia	Rodentia	Caviidae	Quadrupedal striding	Herbivore	4.54E-04	4.62E-05	3.86E-04	2.50E-06	2.56E-06	4.64E-07	5.87E-07	1.62E-06	8.04E-07	1.51E-07	3.05E-07	4.10E-06	6.11E-06	2.88E-06
Centrolene_buckleyi	Extant	Amphibia	Anuran	Centrolenidae	Arboreal	Omnivore	8.52E-07	2.18E-07	3.96E-07	2.70E-08	3.13E-08	1.28E-08	1.19E-08	1.84E-08	7.11E-09	6.25E-09	3.09E-09	2.62E-09	8.29E-08	3.49E-08
Cephalophus_niger	Extant	Mammalia	Artiodactyla	Bovidae	Quadrupedal striding	Herbivore	1.43E-02	9.64E-04	1.17E-02	1.73E-04	1.35E-04	6.18E-05	1.69E-05	9.71E-05	8.56E-05	3.72E-05	1.20E-05	4.09E-04	3.87E-04	2.32E-04
Ceratophora_stoddartii	Extant	Reptilia	Squamata	Agamidae	Arboreal	Omnivore	5.63E-06	1.34E-06	3.07E-06	5.57E-08	4.40E-08	1.97E-08	1.98E-08	5.20E-08	3.51E-08	9.35E-09	2.50E-08	6.21E-08	1.39E-07	1.21E-07
Cervus_elephas	Extant	Mammalia	Artiodactyla	Cervidae	Quadrupedal striding	Herbivore	1.37E-01	5.75E-02	6.70E-02	9.31E-04	6.69E-04	4.80E-04	1.20E-04	6.24E-04	6.81E-04	2.86E-04	1.22E-04	4.33E-03	2.20E-03	1.71E-03
Cetiosaurus	Extinct	Dinosauria	Saurischia	Sauropodomorpha	Quadrupedal striding	Herbivore	6.05E+00	1.94E-02	3.88E+00	1.54E-01	9.22E-02	1.27E-02	1.27E-02	6.76E-02	4.92E-02	1.47E-02	1.47E-02	5.97E-01	2.72E-01	1.46E-01
Chelonia_mydas	Extant	Reptilia	Testudines	Cheloniidae	Aquatic	Omnivore	6.54E-03	1.46E-04	6.17E-03	9.49E-06	5.29E-06	5.78E-06	2.54E-06	3.26E-05	8.34E-06	1.39E-05	5.73E-06	5.34E-05	2.31E-05	6.06E-05
Chelus_fimbriata	Extant	Reptilia	Testudines	Chelidae	Aquatic	Carnivore	9.22E-03	2.73E-04	8.62E-03	2.97E-05	1.56E-05	1.56E-05	1.14E-05	2.20E-05	6.04E-06	6.49E-06	6.33E-06	9.75E-05	7.24E-05	4.09E-05
Chelydra_serpentina	Extant	Reptilia	Testudines	Chelydridae	Aquatic	Omnivore	2.66E-03	1.12E-04	2.36E-03	1.46E-05	7.88E-06	3.80E-06	2.71E-06	1.88E-05	4.67E-06	2.50E-06	1.85E-06	1.91E-05	2.90E-05	2.79E-05
Chiniquodon_theotonicus	Extinct	Mammalia	Therapsida	Chiniquodontidae	Quadrupedal striding	Carnivore	3.93E-02	3.55E-03	3.26E-02	2.41E-04	1.94E-04	8.12E-05	8.22E-05	2.73E-04	1.48E-04	5.01E-05	4.77E-05	3.31E-04	5.98E-04	5.20E-04
Chiromantis_rufescens	Extant	Amphibia	Anuran	Rhacophoridae	Saltatorial	Insectivore	3.51E-06	1.05E-06	1.86E-06	6.39E-08	8.45E-08	3.20E-08	3.31E-08	4.08E-08	1.98E-08	1.15E-08	1.18E-08	1.03E-08	2.14E-07	8.39E-08
Chlorocebut_aethiops	Extant	Mammalia	Primates	Cercopithecidae	Arboreal	Omnivore	3.44E-03	2.58E-04	2.51E-03	7.86E-05	5.95E-05	2.29E-05	9.24E-06	4.90E-05	6.00E-05	8.79E-06	7.95E-06	1.17E-05	1.70E-04	1.26E-04
Choloepus_didactylus	Extant	Mammalia	Pilosa	Megalonychidae	Arboreal	Herbivore	8.10E-03	3.48E-04	6.81E-03	8.27E-05	8.15E-05	2.20E-05	4.51E-05	7.44E-05	8.49E-05	1.66E-05	3.09E-05	6.57E-05	2.31E-04	2.07E-04
Coelogenys_paca	Extant	Mammalia	Rodentia	Cuniculidae	Quadrupedal striding	Herbivore	3.27E-03	3.74E-04	2.55E-03	3.84E-05	3.20E-05	1.20E-05	7.52E-06	1.84E-05	1.74E-05	1.75E-06	2.70E-06	5.60E-05	8.99E-05	4.03E-05
Coelophysis	Extinct	Dinosauria	Saurischia	Therapoda	Bipedal striding	Carnivore	1.43E-02	5.89E-04	8.48E-03	1.13E-04	1.44E-04	4.28E-05	6.03E-05	1.74E-05	2.09E-05	8.36E-06	8.36E-06	3.89E-04	3.60E-04	5.51E-05
Condylura_cristata_cristata	Extant	Mammalia	Euliptophyla	Talpidae	Fossorial	Carnivore	2.73E-05	2.23E-06	2.04E-05	2.09E-07	3.68E-07	1.67E-07	1.23E-07	2.86E-07	3.01E-07	1.64E-07	1.88E-07	2.93E-07	8.67E-07	9.38E-07
Conraua_crassipes	Extant	Amphibia	Anuran	Conrauidae	Saltatorial	Carnivore	8.69E-06	2.53E-06	4.52E-06	2.23E-07	2.24E-07	8.20E-08	8.92E-08	9.92E-08	4.67E-08	3.74E-08	8.61E-09	2.12E-08	6.18E-07	1.92E-07
Cordylus_namakuiyus	Extant	Reptilia	Squamata	Cordylidae	Quadrupedal striding	Insectivore	2.13E-05	3.93E-06	1.52E-05	9.49E-08	6.35E-08	1.83E-08	3.01E-08	9.28E-08	3.98E-08	1.17E-08	1.42E-08	5.64E-08	2.07E-07	1.58E-07
Cornufer_guppyi	Extant	Amphibia	Anuran	Cycloramphidae	Saltatorial	Carnivore	2.20E-04	4.99E-05	1.23E-04	5.91E-06	7.13E-06	2.97E-06	2.37E-06	2.42E-06	1.46E-06	1.06E-06	2.43E-07	3.44E-07	1.84E-05	5.18E-06
Corucia_zebrata_	Extant	Reptilia	Squamata	Scincidae	Arboreal	Herbivore	3.86E-04	4.61E-05	2.88E-04	2.30E-06	1.42E-06	6.47E-07	1.12E-06	2.35E-06	1.19E-06	3.81E-07	5.72E-07	8.81E-07	5.49E-06	4.49E-06
Corvus_macrohyrchos	Extant	Aves	Passeriformes	Corvidae	Active flight	Omnivore	4.60E-04	6.34E-05	2.63E-04	5.33E-06	1.37E-05	5.15E-06	5.97E-06	1.29E-05	1.06E-05	4.22E-06	1.34E-06	1.08E-05	3.02E-05	2.91E-05
Craugastor_laciteps	Extant	Amphibia	Anuran	Brachycephalidae	Saltatorial	Insectivore	7.44E-06	1.95E-06	4.16E-06	1.56E-07	2.05E-07	8.60E-08	6.63E-08	7.18E-08	3.91E-08	2.84E-08	6.03E-09	1.89E-08	5.13E-07	1.45E-07
Crocodylus_johnstoni	Extant	Reptilia	Crocodilia	Crocodylidae	Semi aquatic	Carnivore	1.24E-02	1.75E-03	8.49E-03	7.65E-05	1.08E-04	3.29E-05	2.41E-05	7.01E-05	3.63E-05	1.72E-05	7.88E-06	4.06E-04	2.41E-04	1.31E-04
Crocodylus_niloticus	Extant	Reptilia	Crocodilia	Crocodylidae	Semi aquatic	Carnivore	6.94E-04	2.30E-04	1.29E-04	1.01E-05	9.06E-06	1.16E-05	1.58E-06	8.13E-06	5.16E-06	2.22E-06	2.76E-07	3.64E-05	3.24E-05	1.58E-05
Cryptobranchus_alleganiensis	Extant	Amphibia	Caudata	Cryptobranchidae	Aquatic	Carnivore	5.34E-05	1.76E-06	3.60E-05	3.12E-07	2.14E-07	4.79E-08	4.90E-08	2.94E-07	1.09E-07	2.98E-08	1.87E-08	5.86E-06	6.23E-07	4.52E-07
Cycloramphus_asper	Extant	Amphibia	Anuran	Cycloramphidae	Saltatorial	Insectivore	9.56E-06	2.41E-06	5.79E-06	1.88E-07	1.80E-07	7.35E-08	7.87E-08	7.96E-08	3.59E-08	2.31E-08	9.38E-09	2.14E-08	5.20E-07	1.48E-07
Cynomys_ludovicionus	Extant	Mammalia	Rodentia	Sciuridae	Fossorial	Herbivore	2.17E-04	3.60E-05	1.53E-04	2.79E-06	2.32E-06	1.26E-06	8.44E-07	1.79E-06	1.71E-06	7.44E-07	9.62E-07	2.14E-06	7.21E-06	5.20E-06
Dachshund	Extant	Mammalia	Carnivora	Canidae	Quadrupedal striding	Carnivore	3.36E-03	2.88E-04	2.70E-03	2.73E-05	1.92E-05	1.18E-05	2.36E-05	2.24E-05	1.58E-05	1.21E-05	9.22E-06	8.03E-05	8.19E-05	5.95E-05
Dama_dama	Extant	Mammalia	Artiodactyla	Cervidae	Quadrupedal striding	Herbivore	3.09E-02	1.63E-03	2.55E-02	3.45E-04	2.43E-04	1.83E-04	6.00E-05	1.72E-04	1.73E-04	1.12E-04	5.93E-05	1.11E-03	8.31E-04	5.16E-04
Datasaurus_bashenensis	Extinct	Dinosauria	Saurischia	Sauropodomorpha	Quadrupedal striding	Herbivore	4.89E+00	5.13E-02	3.51E+00	7.51E-02	3.52E-02	6.75E-03	7.37E-03	2.87E-02	1.55E-02	3.39E-03	2.92E-03	5.04E-01	1.24E-01	5.05E-02
Daubentonia_madagascariensis	Extant	Mammalia	Primates	Daubentoniidae	Arboreal	Omnivore	9.81E-04	1.54E-04	5.43E-04	2.84E-05	2.05E-05	1.72E-05	1.26E-05	1.45E-05	1.23E-05	7.73E-06	5.84E-06	8.59E-06	7.87E-05	4.04E-05
Dendrocopos_major	Extant	Aves	Piciformes	Picidae	Active flight	Omnivore	9.45E-05	1.71E-05	5.90E-05	8.12E-07	1.44E-06	6.34E-07	2.17E-07	2.33E-06	1.48E-06	4.99E-07	1.30E-07	1.80E-06	3.10E-06	4.44E-06
Desmana_moschata	Extant	Mammalia	Eulipotphyla	Talpidae	Semi aquatic	Carnivore	2.44E-04	2.38E-05	1.82E-04	2.01E-06	4.29E-06	2.11E-06	9.64E-07	1.68E-06	3.02E-06	1.05E-06	4.17E-07	9.72E-07	9.37E-06	6.16E-06
Diadectes_phaseolinus_	Extinct	Reptiliomorpha	Diadectomorpha	Diadectidae	Semi aquatic	Herbivore	9.82E-02	3.61E-03	8.26E-02	7.10E-04	6.96E-04	2.65E-04	3.17E-04	8.84E-04	5.15E-04	1.87E-04	1.11E-04	3.57E-04	1.99E-03	1.70E-03
Dicerorhinus_sumatrensis	Extant	Mammalia	Perissodactyla	Rhinocerotidae	Quadrupedal striding	Herbivore	3.63E-01	2.16E-02	3.01E-01	4.00E-03	1.83E-03	8.77E-04	8.77E-04	3.20E-03	2.06E-03	1.33E-03	1.33E-03	7.00E-03	7.58E-03	7.92E-03
Diceros_bicornis	Extant	Mammalia	Perissodactyla	Rhinocerotidae	Quadrupedal striding	Herbivore	5.83E-01	3.72E-02	4.81E-01	6.46E-03	2.67E-03	1.73E-03	1.17E-03	6.15E-03	5.73E-03	1.73E-03	7.93E-04	1.11E-02	1.20E-02	1.44E-02
Dicraeosaurus	Extinct	Dinosauria	Saurischia	Sauropodomorpha	Quadrupedal striding	Herbivore	5.10E+00	2.83E-02	3.55E+00	9.09E-02	5.85E-02	4.51E-03	4.51E-03	2.99E-02	1.22E-02	4.92E-03	4.92E-03	2.43E-01	1.58E-01	5.19E-02
Didelphis_virginiana	Extant	Mammalia	Didelphimorphia	Didelphidae	Arboreal	Omnivore	4.06E-04	4.54E-05	2.85E-04	9.90E-06	6.26E-06	1.73E-06	1.56E-06	2.48E-06	2.51E-06	6.09E-07	5.85E-07	2.82E-06	1.94E-05	6.18E-06
Dilophosaurus_wetherilli	Extinct	Dinosauria	Saurischia	Theropoda	Bipedal striding	Carnivore	3.76E-01	2.32E-02	2.82E-01	4.33E-03	5.20E-03	2.41E-03	7.47E-04	9.22E-04	4.65E-04	1.31E-04	1.46E-04	6.78E-03	1.27E-02	1.66E-03
Dimetrodon_incisivus	Extinct	Mammalia	Sphenacodontidae	Sphenacodontinae	Quadrupedal striding	Carnivore	9.47E-02	8.88E-03	7.72E-02	3.80E-04	4.11E-04	2.03E-04	7.07E-05	5.05E-04	3.04E-04	7.33E-05	6.39E-05	2.06E-03	1.06E-03	9.46E-04
Dinohippus_leidyanus	Extinct	Mammalia	Perissodactyla	Equidae	Quadrupedal striding	Herbivore	1.19E-01	1.03E-02	9.15E-02	2.07E-03	9.12E-04	6.62E-04	2.20E-04	1.12E-03	1.18E-03	6.20E-04	1.39E-04	2.61E-03	3.87E-03	3.06E-03
Diplodocus_carnegii	Extinct	Dinosauria	Saurischia	Sauropodomorpha	Quadrupedal striding	Herbivore	1.06E+01	2.54E-02	7.72E+00	1.43E-01	4.83E-02	7.11E-03	1.34E-02	6.03E-02	1.84E-02	9.02E-03	8.94E-03	8.39E-01	2.12E-01	9.67E-02
Diplodocus_longus	Extinct	Dinosauria	Saurischia	Sauropodomorpha	Quadrupedal striding	Herbivore	6.98E+00	3.69E-02	4.57E+00	1.06E-01	6.67E-02	1.23E-02	8.18E-03	4.89E-02	3.73E-02	1.02E-02	5.64E-03	9.24E-01	1.93E-01	1.02E-01
Discoglossus_pictus	Extant	Amphibia	Anuran	Alytidae	Saltatorial	Insectivore	4.38E-06	7.87E-07	2.84E-06	8.00E-08	1.03E-07	6.62E-08	3.91E-08	4.72E-08	2.03E-08	1.25E-08	3.56E-09	1.44E-08	2.88E-07	8.34E-08
Dobermann	Extant	Mammalia	Carnivora	Canidae	Quadrupedal striding	Carnivore	2.81E-02	1.30E-03	2.26E-02	3.71E-04	3.07E-04	1.66E-04	7.63E-05	3.12E-04	2.18E-04	1.09E-04	6.44E-05	7.38E-04	9.21E-04	7.03E-04
Dracaena_guianensis	Extant	Reptilia	Squamata	Teiidae	Quadrupedal striding	Carnivore	4.79E-04	1.09E-04	2.68E-04	3.71E-06	3.01E-06	1.88E-06	3.04E-06	4.22E-06	1.61E-06	2.01E-06	1.69E-06	2.59E-06	1.16E-05	9.53E-06
Draco_blandfordii	Extant	Reptilia	Squamata	Agamidae	Scansorial	Insectivore	1.85E-05	1.71E-06	1.45E-05	1.15E-07	8.27E-08	2.11E-08	2.27E-08	1.52E-07	7.44E-08	8.00E-09	1.29E-08	2.00E-07	2.41E-07	2.47E-07
Draco_dussumieri	Extant	Reptilia	Squamata	Agamidae	Scansorial	Insectivore	3.89E-06	5.18E-07	2.85E-06	2.21E-08	1.60E-08	6.51E-09	5.96E-09	3.41E-08	1.74E-08	3.60E-09	6.49E-09	4.16E-08	5.06E-08	6.16E-08
Draco_maculatus	Extant	Reptilia	Squamata	Agamidae	Scansorial	Insectivore	6.80E-06	6.84E-07	5.43E-06	2.32E-08	2.19E-08	1.62E-08	1.44E-08	3.43E-08	2.21E-08	5.95E-09	5.97E-09	4.31E-08	7.56E-08	6.83E-08
Dreadnoughtus_schrani	Extinct	Dinosauria	Saurischia	Sauropodomorpha	Quadrupedal striding	Herbivore	2.69E+01	3.35E-02	2.13E+01	2.46E-01	1.10E-01	2.10E-02	2.10E-02	1.86E-01	9.74E-02	1.21E-02	1.21E-02	3.11E+00	3.98E-01	3.08E-01
Dromaius_novaehollandiae	Extant	Aves	Struthioformes	Casuariidae	Bipedal striding	Omnivore	2.10E-02	4.70E-04	1.60E-02	4.01E-04	9.87E-04	2.76E-04	2.92E-04	4.15E-06	3.32E-06	3.32E-06	3.32E-06	4.38E-04	1.96E-03	1.41E-05
Duttaphrynus_dodsoni	Extant	Amphibia	Anuran	Bufonidae	Fossorial	Carnivore	4.37E-06	8.12E-07	2.71E-06	9.58E-08	1.04E-07	5.33E-08	4.22E-08	7.12E-08	3.23E-08	2.10E-08	1.52E-09	1.10E-08	2.95E-07	1.26E-07
Edaphosaurus_boanerges_	Extinct	Reptiliomorpha	Eupelycosauria	Edaphosauridae	Quadrupedal striding	Herbivore	6.94E-02	1.02E-03	6.19E-02	2.22E-04	4.71E-04	5.80E-05	7.17E-05	2.76E-04	2.87E-04	5.45E-05	1.07E-04	1.01E-03	8.23E-04	7.25E-04
Edmontonia	Extinct	Dinosauria	Ornithischia	Nodosauridae	Quadrupedal striding	Herbivore	2.80E+00	3.48E-02	2.22E+00	1.67E-02	1.70E-02	3.29E-03	2.43E-03	1.12E-02	6.08E-03	1.47E-03	4.38E-04	2.51E-01	3.94E-02	1.92E-02
Edmontosaurus	Extinct	Dinosauria	Ornithischia	Ornithipoda	Quadrupedal striding	Herbivore	4.95E-01	1.76E-02	3.82E-01	9.95E-03	6.95E-03	3.58E-03	1.15E-03	1.51E-03	1.07E-03	4.74E-04	7.19E-05	9.86E-03	2.16E-02	3.13E-03
Egernia_whitii	Extant	Reptilia	Squamata	Scincidae	Fossorial	Omnivore	6.30E-06	8.91E-07	4.88E-06	2.41E-08	1.73E-08	1.21E-08	3.64E-09	1.50E-08	1.36E-08	5.26E-09	2.08E-09	5.10E-08	5.71E-08	3.59E-08
Elephantulus_rozeti	Extant	Mammalia	Eulipotphyla	Soricidae	Saltatorial	Insectivore	2.59E-05	5.19E-06	1.64E-05	4.06E-07	5.15E-07	2.08E-07	4.60E-08	3.84E-07	3.76E-07	5.20E-08	1.90E-08	1.37E-07	1.18E-06	8.31E-07
Elephas_maximus	Extant	Mammalia	Proboscidae	Elephantidae	Quadrupedal striding	Herbivore	2.21E+00	2.75E-01	1.69E+00	2.67E-02	9.86E-03	3.87E-03	9.34E-04	2.52E-02	2.74E-02	3.49E-03	2.87E-03	2.67E-02	4.14E-02	5.90E-02
Eleutherodactylus_atkinsi	Extant	Amphibia	Anuran	Leptodactylidae	Saltatorial	Insectivore	1.22E-06	3.10E-07	7.23E-07	2.34E-08	2.72E-08	1.14E-08	7.35E-09	9.86E-09	5.30E-09	3.74E-09	1.02E-09	3.88E-09	6.94E-08	1.99E-08
Eleutherodactylus_orientalis	Extant	Amphibia	Anuran	Leptodactylidae	Saltatorial	Insectivore	9.14E-08	2.45E-08	5.30E-08	1.87E-09	1.78E-09	9.72E-10	5.63E-10	8.65E-10	3.94E-10	1.94E-10	5.50E-11	5.45E-10	5.18E-09	1.51E-09
Elgaria_coerulea	Extant	Reptilia	Squamata	Anguidae	Quadrupedal striding	Carnivore	1.41E-05	1.70E-06	1.04E-05	4.07E-08	2.70E-08	1.41E-08	2.12E-08	3.33E-08	1.64E-08	5.78E-09	6.59E-09	4.61E-08	1.03E-07	6.20E-08
Equus_ferrus_caballus	Extant	Mammalia	Perissodactyla	Equidae	Quadrupedal striding	Herbivore	2.97E-01	1.59E-02	2.35E-01	5.42E-03	3.10E-03	1.00E-03	6.40E-04	2.90E-03	2.90E-03	9.80E-04	8.16E-04	1.06E-02	1.02E-02	7.60E-03
Equus_scotti	Extinct	Mammalia	Perissodactyla	Equidae	Quadrupedal striding	Herbivore	3.18E-01	2.12E-02	2.56E-01	4.88E-03	1.94E-03	1.61E-03	5.23E-04	2.16E-03	2.72E-03	1.16E-03	6.88E-04	7.64E-03	8.96E-03	6.72E-03
Erinaceus_europaeus	Extant	Mammalia	Eulipotyphla	Erinaceidae	Quadrupedal striding	Omnivore	3.85E-04	3.25E-05	3.15E-04	2.41E-06	3.90E-06	1.18E-06	2.35E-07	3.50E-06	3.38E-06	9.95E-07	4.28E-07	4.04E-06	7.72E-06	8.31E-06
Eryops_megacephalus	Extinct	Batrachomorpha	Temnospondyli	Eryopidae	Semi aquatic	Carnivore	6.24E-02	1.16E-02	4.47E-02	4.96E-04	2.17E-04	1.67E-04	1.13E-04	7.52E-04	3.04E-04	5.21E-05	4.18E-05	1.97E-04	9.94E-04	1.15E-03
Euoplocephalus_tutus	Extinct	Dinosauria	Ornithischia	Ankylosauridae	Quadrupedal striding	Herbivore	2.35E+00	2.91E-02	1.96E+00	1.39E-02	1.43E-02	2.63E-03	3.53E-03	1.45E-02	6.52E-03	2.53E-03	3.05E-03	4.21E-02	3.43E-02	2.66E-02
Eupsophus_roseus	Extant	Amphibia	Anuran	Leptodactylidae	Saltatorial	Insectivore	3.34E-06	6.89E-07	1.88E-06	1.07E-07	1.03E-07	5.51E-08	3.76E-08	4.10E-08	2.03E-08	1.29E-08	4.22E-09	9.71E-09	3.02E-07	7.84E-08
Eurycea_robusta	Extant	Amphibia	Caudata	Plethodontidae	Aquatic	Carnivore	2.19E-06	2.09E-07	1.56E-06	9.21E-09	4.32E-09	1.30E-09	3.25E-09	7.39E-09	2.94E-09	7.19E-10	2.20E-09	3.00E-08	1.81E-08	1.32E-08
Eurycea_sosorum	Extant	Amphibia	Caudata	Plethodontidae	Aquatic	Carnivore	2.15E-07	1.66E-08	1.51E-07	6.94E-10	3.96E-10	2.31E-10	3.66E-10	6.35E-10	2.12E-10	8.60E-11	1.41E-10	4.46E-09	1.69E-09	1.07E-09
Falco_colombarius	Extant	Aves	Falconiformes	Falconidae	Active flight	Carnivore	7.31E-05	1.43E-05	3.76E-05	1.26E-06	1.94E-06	7.50E-07	1.41E-06	1.80E-06	1.54E-06	7.35E-07	2.09E-07	9.42E-07	5.36E-06	4.29E-06
Fejervarya_limnocharis	Extant	Amphibia	Anuran	Dicroglossidae	Saltatorial	Carnivore	1.58E-05	2.70E-06	8.82E-06	5.31E-07	6.95E-07	2.47E-07	3.15E-07	1.75E-07	8.10E-08	7.16E-08	1.28E-08	3.44E-08	1.79E-06	3.40E-07
Felis_catus	Extant	Mammalia	Carnivora	Felidae	Quadrupedal striding	Carnivore	3.02E-03	2.10E-04	2.28E-03	5.97E-05	3.91E-05	2.09E-05	1.01E-05	4.20E-05	3.65E-05	1.05E-05	7.97E-06	4.35E-05	1.30E-04	9.70E-05
Gastonia_burgei	Extinct	Dinosauria	Ornithischia	Ornithipoda	Quadrupedal striding	Herbivore	5.27E-01	4.87E-03	4.78E-01	2.17E-03	1.97E-03	4.50E-04	7.50E-04	2.21E-03	1.16E-03	4.56E-04	6.69E-04	5.35E-03	5.34E-03	4.49E-03
Gastrophryne_carolinensis	Extant	Amphibia	Anuran	Microhylidae	Saltatorial	Insectivore	3.80E-07	6.41E-08	2.45E-07	8.29E-09	9.58E-09	4.76E-09	4.69E-09	3.89E-09	1.63E-09	1.06E-09	3.58E-10	2.23E-09	2.73E-08	6.94E-09
Gastrotheca_peruana	Extant	Amphibia	Anuran	Hemiphractidae	Saltatorial	Insectivore	3.68E-06	7.34E-07	2.34E-06	6.86E-08	7.39E-08	3.69E-08	3.28E-08	4.22E-08	2.02E-08	1.66E-08	7.89E-09	7.60E-09	2.12E-07	8.68E-08
Gavia_arctica	Extant	Aves	Gaviiformes	Gaviidae	Active flight	Carnivore	1.11E-03	5.98E-05	7.53E-04	6.62E-06	2.88E-05	7.73E-06	4.09E-06	4.63E-05	2.26E-05	4.32E-06	4.91E-07	4.88E-05	4.73E-05	7.36E-05
Gavia_pacifica	Extant	Aves	Gaviiformes	Gaviidae	Active flight	Carnivore	2.07E-03	1.21E-04	1.54E-03	8.28E-06	3.69E-05	1.37E-05	7.35E-06	6.36E-05	3.06E-05	1.22E-05	2.00E-06	4.86E-05	6.63E-05	1.08E-04
Geochelone_carbonaria	Extant	Reptilia	Testudines	Testudinidae	Quadrupedal striding	Herbivore	9.22E-03	5.18E-05	8.89E-03	3.10E-05	1.17E-05	5.31E-06	2.02E-06	4.76E-05	1.73E-05	3.87E-06	1.60E-06	1.39E-05	5.00E-05	7.04E-05
Gigantaspinosaurus_sichuanensis	Extinct	Dinosauria	Ornithischia	Stegosauridae	Quadrupedal striding	Carnivore	1.59E+00	1.26E-02	1.33E+00	7.34E-03	7.79E-03	1.11E-03	1.43E-03	7.05E-03	4.41E-03	1.27E-03	2.18E-03	3.78E-02	1.77E-02	1.49E-02
Giraffa_camelopardalis	Extant	Mammalia	Artiodactyla	Giraffidae	Quadrupedal striding	Herbivore	5.24E-01	2.17E-02	4.04E-01	7.65E-03	6.81E-03	3.69E-03	7.97E-04	3.93E-03	7.13E-03	4.89E-03	1.18E-03	2.32E-02	1.89E-02	1.71E-02
Giraffatitan	Extinct	Dinosauria	Saurischia	Sauropodomorpha	Quadrupedal striding	Herbivore	2.53E+01	5.90E-02	1.99E+01	2.94E-01	1.93E-01	1.75E-02	1.75E-02	2.99E-01	1.61E-01	4.30E-02	4.30E-02	2.46E+00	5.22E-01	5.46E-01
Glossotherium_robustus	Extinct	Mammalia	Pilosa	Mylodontidae	Quadrupedal striding	Herbivore	6.79E-01	1.98E-02	5.68E-01	1.30E-02	4.42E-03	6.89E-04	4.10E-04	5.34E-03	4.71E-03	1.32E-03	2.05E-03	5.61E-03	1.85E-02	1.34E-02
Gomphothrium_productum	Extinct	Mammalia	Proboscidae	Gomphotheriidae	Quadrupedal striding	Herbivore	1.43E+00	1.43E-01	1.18E+00	1.11E-02	5.08E-03	1.33E-03	1.55E-03	8.93E-03	1.22E-02	1.74E-03	5.90E-03	1.17E-02	1.91E-02	2.88E-02
Gopherus_agassizii	Extant	Reptilia	Testudines	Testudinidae	Quadrupedal striding	Herbivore	4.23E-03	3.11E-05	4.08E-03	1.29E-05	5.04E-06	2.24E-06	1.23E-06	2.07E-05	7.77E-06	2.33E-06	1.26E-06	9.14E-06	2.14E-05	3.21E-05
Gopherus_berlandieri	Extant	Reptilia	Testudines	Testudinidae	Quadrupedal striding	Herbivore	3.81E-03	2.72E-05	3.64E-03	1.31E-05	5.04E-06	2.04E-06	4.66E-06	2.11E-05	8.14E-06	1.64E-06	2.65E-06	1.87E-05	2.49E-05	3.36E-05
Gopherus_polyphemus	Extant	Reptilia	Testudines	Testudinidae	Quadrupedal striding	Herbivore	4.68E-03	2.46E-05	4.51E-03	1.43E-05	6.43E-06	2.20E-06	5.90E-06	2.20E-05	9.10E-06	1.92E-06	5.99E-06	1.20E-05	2.88E-05	3.90E-05
Gorgosaurus	Extinct	Dinosauria	Saurischia	Theropoda	Bipedal striding	Carnivore	1.40E+00	9.70E-02	9.74E-01	2.00E-02	2.67E-02	8.29E-03	3.01E-03	1.50E-03	5.38E-04	2.31E-04	6.79E-04	4.55E-02	5.80E-02	2.95E-03
Gorilla_gorilla	Extant	Mammalia	Primates	Hominidae	Quadrupedal striding	Herbivore	7.37E-02	4.85E-03	5.43E-02	1.64E-03	1.12E-03	3.09E-04	1.18E-04	1.73E-03	1.46E-03	2.41E-04	3.07E-04	6.70E-04	3.19E-03	3.74E-03
Gulo_gulo	Extant	Mammalia	Carnivora	Mustelidae	Quadrupedal striding	Carnivore	9.35E-03	7.00E-04	6.00E-03	1.80E-04	1.20E-04	2.00E-04	2.00E-04	2.40E-04	1.30E-04	9.78E-05	5.05E-05	2.00E-04	7.00E-04	5.18E-04
Gyrinophilus_porphyriticus	Extant	Amphibia	Caudata	Plethodontidae	Semi aquatic	Carnivore	2.35E-07	3.66E-08	1.40E-07	8.23E-10	4.24E-10	3.73E-10	1.07E-09	6.11E-10	2.06E-10	1.35E-10	3.23E-10	2.25E-09	2.69E-09	1.28E-09
Heloderma_horridum	Extant	Reptilia	Squamata	Helodermatidae	Scansorial	Carnivore	5.60E-04	4.71E-05	4.61E-04	2.17E-06	1.53E-06	1.57E-06	8.22E-07	2.64E-06	1.74E-06	1.52E-06	7.23E-07	3.50E-06	6.09E-06	6.62E-06
Helophryne_natalensis	Extant	Amphibia	Anuran	Heleophrynidae	Saltatorial	Insectivore	1.05E-05	2.02E-06	6.20E-06	2.20E-07	3.10E-07	1.46E-07	1.03E-07	1.68E-07	7.59E-08	4.90E-08	3.03E-08	5.51E-08	7.79E-07	3.23E-07
Hemisus_guineensis	Extant	Amphibia	Anuran	Hemisotidae	Fossorial	Carnivore	1.75E-06	1.77E-07	1.28E-06	3.40E-08	3.15E-08	1.49E-08	1.86E-08	2.23E-08	9.67E-09	5.67E-09	8.48E-10	1.71E-08	9.89E-08	3.85E-08
Hemphractus_proboscideus	Extant	Amphibia	Anuran	Hemiphractidae	Saltatorial	Carnivore	1.17E-05	4.75E-06	4.91E-06	2.05E-07	2.71E-07	1.38E-07	1.37E-07	1.01E-07	5.58E-08	6.00E-08	4.49E-08	2.02E-08	7.52E-07	2.62E-07
Herpestes_brachyurus	Extant	Mammalia	Carnivora	Herpestidae	Quadrupedal striding	Carnivore	1.07E-03	1.09E-04	8.06E-04	1.18E-05	1.08E-05	4.54E-06	7.81E-07	1.03E-05	6.69E-06	3.82E-06	1.04E-06	3.56E-05	2.79E-05	2.19E-05
Heterodontosaurus_tucki	Extinct	Dinosauria	Ornithischia	Heterodontosauridae	Bipedal striding	Herbivore	2.51E-03	2.12E-04	1.71E-03	2.55E-05	5.02E-05	9.37E-06	1.24E-05	1.23E-05	6.30E-06	2.40E-06	2.40E-06	2.56E-05	9.75E-05	2.33E-05
Hexaprotodon_liberiensis	Extant	Mammalia	Artiodactyla	Hippopotamidae	Semi aquatic	Herbivore	7.47E-02	5.85E-03	5.98E-02	7.61E-04	6.71E-04	5.70E-04	1.71E-04	5.81E-04	4.51E-04	2.56E-04	1.88E-04	1.36E-03	2.17E-03	1.48E-03
Hildebranta_ornata	Extant	Amphibia	Anuran	Ptychadenidae	Fossorial	Insectivore	1.01E-05	2.08E-06	6.60E-06	1.86E-07	2.06E-07	9.18E-08	6.17E-08	8.53E-08	3.95E-08	3.03E-08	3.61E-09	2.67E-08	5.46E-07	1.59E-07
Hippopotamus_amphibius	Extant	Mammalia	Artiodactyla	Hippopotamidae	Semi aquatic	Herbivore	6.96E-01	8.75E-02	5.41E-01	6.68E-03	3.00E-03	2.24E-03	4.15E-04	5.20E-03	2.96E-03	2.20E-03	6.21E-04	1.67E-02	1.23E-02	1.10E-02
Holophoneus_primaevus	Extinct	Mammalia	Carnivora	Nimravidae	Quadrupedal striding	Carnivore	1.62E-02	1.17E-03	1.23E-02	2.14E-04	1.85E-04	7.80E-05	5.02E-05	1.97E-04	1.80E-04	4.97E-05	6.14E-05	2.58E-04	5.27E-04	4.87E-04
Homo_sapien	Extant	Mammalia	Primates	Hominidae	Bipedal striding	Omnivore	5.24E-02	5.18E-03	3.64E-02	1.94E-03	1.52E-03	4.23E-04	4.48E-05	7.79E-04	3.94E-04	1.18E-04	2.75E-05	2.69E-04	3.93E-03	1.32E-03
Hyaenodon_horridis	Extinct	Mammalia	Creodonta	Hyaenodontidae	Quadrupedal striding	Carnivore	2.24E-02	2.97E-03	1.58E-02	2.57E-04	2.86E-04	1.42E-04	6.82E-05	2.41E-04	2.58E-04	1.26E-04	8.68E-05	4.39E-04	7.54E-04	7.12E-04
Hyalinobatrachium_fleishmanni	Extant	Amphibia	Anuran	Centrolenidae	Saltatorial	Insectivore	2.87E-07	7.51E-08	1.46E-07	7.65E-09	9.37E-09	3.66E-09	4.93E-09	2.99E-09	1.94E-09	1.33E-09	7.74E-10	8.49E-10	2.56E-08	7.03E-09
Hydrochaeris_hydrochaeris	Extant	Mammalia	Rodentia	Caviidae	Semi aquatic	Herbivore	3.20E-02	2.29E-03	2.71E-02	2.66E-04	2.78E-04	1.20E-04	4.06E-05	2.10E-04	1.39E-04	7.70E-05	2.89E-05	2.15E-04	7.05E-04	4.55E-04
Hyla_andersonii	Extant	Amphibia	Anuran	Hylidae	Saltatorial	Insectivore	2.11E-06	4.60E-07	1.29E-06	3.88E-08	4.78E-08	1.88E-08	3.20E-08	2.05E-08	9.38E-09	7.80E-09	5.38E-09	5.32E-09	1.37E-07	4.30E-08
Hyla_boans	Extant	Amphibia	Anuran	Hylidae	Saltatorial	Insectivore	2.65E-05	5.66E-06	1.52E-05	6.85E-07	8.29E-07	3.09E-07	3.27E-07	2.81E-07	1.36E-07	1.24E-07	9.33E-08	4.88E-08	2.15E-06	6.34E-07
Hyla_chrysoscelis	Extant	Amphibia	Anuran	Hylidae	Saltatorial	Insectivore	3.19E-06	6.60E-07	1.99E-06	5.87E-08	6.67E-08	2.94E-08	4.50E-08	3.35E-08	1.34E-08	1.25E-08	8.79E-09	7.62E-09	2.00E-07	6.82E-08
Hyla_cinerea	Extant	Amphibia	Anuran	Hylidae	Saltatorial	Insectivore	2.22E-06	4.58E-07	1.31E-06	4.93E-08	6.58E-08	2.75E-08	3.56E-08	2.13E-08	8.91E-09	8.39E-09	4.95E-09	6.94E-09	1.78E-07	4.35E-08
Hylobates_agilis	Extant	Mammalia	Primates	Hylobatidae	Arboreal	Omnivore	4.83E-03	3.54E-04	3.34E-03	8.97E-05	8.99E-05	3.49E-05	1.54E-05	9.72E-05	1.50E-04	2.90E-05	4.43E-05	3.77E-05	2.30E-04	3.20E-04
Hylobates_lar	Extant	Mammalia	Primates	Hylobatidae	Arboreal	Omnivore	6.68E-03	4.07E-04	4.74E-03	1.41E-04	1.18E-04	5.25E-05	2.52E-05	1.28E-04	2.00E-04	3.87E-05	4.47E-05	3.88E-05	3.36E-04	4.11E-04
Hystrix_spp	Extant	Mammalia	Rodentia	Hystricidae	Quadrupedal striding	Herbivore	8.31E-03	5.27E-04	7.11E-03	7.67E-05	5.27E-05	1.85E-05	7.35E-06	4.10E-05	3.39E-05	1.53E-05	6.50E-06	9.08E-05	1.55E-04	9.67E-05
Iguana_rhinolopha	Extant	Reptilia	Squamata	Iguanidae	Arboreal	Herbivore	2.07E-03	2.01E-04	1.27E-03	2.94E-05	2.30E-05	1.12E-05	1.09E-05	2.00E-05	7.20E-06	5.22E-06	5.91E-06	1.37E-05	7.45E-05	3.84E-05
Iguanodon_bernissartensis	Extinct	Dinosauria	Ornithischia	Ornithipoda	Quadrupedal striding	Herbivore	3.56E+00	1.17E-01	2.73E+00	5.73E-02	6.53E-02	1.30E-02	1.61E-02	3.73E-02	9.85E-03	5.09E-03	6.12E-03	6.35E-02	1.52E-01	5.83E-02
Indirana_phrynoderma	Extant	Amphibia	Anuran	Ranixalidae	Saltatorial	Omnivore	1.95E-06	4.94E-07	1.14E-06	3.69E-08	4.99E-08	2.04E-08	2.22E-08	1.28E-08	6.31E-09	4.83E-09	2.65E-09	4.75E-09	1.29E-07	2.66E-08
Ischnocnema_gualteri	Extant	Amphibia	Anuran	Brachycephalidae	Saltatorial	Omnivore	2.95E-07	8.31E-08	1.61E-07	7.40E-09	7.50E-09	3.69E-09	2.53E-09	2.16E-09	1.02E-09	5.50E-10	1.91E-10	1.53E-09	2.11E-08	3.91E-09
Jobaria	Extinct	Dinosauria	Saurischia	Sauropodomorpha	Quadrupedal striding	Herbivore	1.31E+01	1.85E-01	9.37E+00	2.09E-01	1.63E-01	2.69E-02	2.69E-02	1.54E-01	1.58E-01	2.32E-03	2.32E-03	1.26E+00	4.26E-01	3.16E-01
Keratocephalus_moloch	Extinct	Mammalia	Therapsida	Tapinocephalidae	Quadrupedal striding	Herbivore	3.50E-01	1.44E-02	2.66E-01	4.15E-03	3.25E-03	1.67E-03	3.14E-03	1.13E-02	2.70E-03	1.29E-03	2.63E-03	4.97E-03	1.22E-02	1.79E-02
Kinosternon_hirtipes_tarascense	Extant	Reptilia	Testudines	Kinosternidae	Semi aquatic	Carnivore	1.71E-04	7.76E-06	1.56E-04	5.02E-07	2.62E-07	1.62E-07	4.24E-07	6.40E-07	2.15E-07	1.69E-07	2.36E-07	1.07E-06	1.35E-06	1.26E-06
Labrador	Extant	Mammalia	Carnivora	Canidae	Quadrupedal striding	Carnivore	1.86E-02	1.23E-03	1.52E-02	1.63E-04	1.12E-04	5.95E-05	3.00E-05	1.71E-04	1.44E-04	7.53E-05	5.17E-05	4.25E-04	3.64E-04	4.42E-04
Lagopus_muta	Extant	Aves	Galliformes	Phasianidae	Active flight	Omnivore	3.05E-04	1.68E-05	2.38E-04	3.47E-06	4.07E-06	1.41E-06	8.37E-07	5.96E-06	3.94E-06	1.72E-06	3.93E-07	5.63E-06	9.79E-06	1.20E-05
Lama_guanicoe	Extant	Mammalia	Artiodactyla	Camelidae	Quadrupedal striding	Herbivore	1.10E-01	4.04E-03	8.99E-02	1.43E-03	7.92E-04	4.42E-04	1.54E-04	9.05E-04	6.62E-04	4.02E-04	1.59E-04	5.47E-03	2.82E-03	2.13E-03
Larus_occidentalis	Extant	Aves	Charadriiformes	Laridae	Soaring	Carnivore	8.30E-04	7.87E-05	5.69E-04	4.63E-06	1.37E-05	5.15E-06	2.71E-06	2.90E-05	1.70E-05	6.84E-06	2.43E-06	1.65E-05	2.62E-05	5.53E-05
Lechriodus_melanopyga	Extant	Amphibia	Anuran	Myobatrachidae	Saltatorial	Carnivore	1.28E-05	3.12E-06	7.79E-06	2.36E-07	2.77E-07	1.01E-07	9.51E-08	1.24E-07	5.94E-08	4.53E-08	8.97E-09	4.19E-08	7.09E-07	2.38E-07
Lemmus_lemmus	Extant	Mammalia	Rodentia	Cricetidae	Fossorial	Herbivore	3.61E-05	6.02E-06	2.75E-05	2.17E-07	2.87E-07	7.30E-08	5.35E-08	2.45E-07	1.23E-07	4.40E-08	2.80E-08	2.04E-07	6.31E-07	4.40E-07
Leopardus_geoffroyi	Extant	Mammalia	Carnivora	Felidae	Quadrupedal striding	Carnivore	1.54E-03	1.19E-04	1.19E-03	1.82E-05	2.04E-05	1.04E-05	4.35E-06	1.34E-05	1.30E-05	6.24E-06	8.46E-06	2.49E-05	5.34E-05	4.12E-05
Lepidobatrachus_laevis	Extant	Amphibia	Anuran	Ceratophryidae	Saltatorial	Carnivore	6.03E-05	2.12E-05	3.31E-05	6.53E-07	6.40E-07	3.63E-07	4.81E-07	4.26E-07	1.31E-07	1.73E-07	3.21E-08	1.58E-07	2.14E-06	7.63E-07
Lepilemur_mustelinus	Extant	Mammalia	Primates	Lepilemuridae	Arboreal	Herbivore	2.81E-04	2.67E-05	1.89E-04	7.92E-06	8.39E-06	4.21E-06	1.85E-06	2.45E-06	2.89E-06	6.33E-07	1.13E-06	2.56E-06	2.24E-05	7.10E-06
Leptobrachium_hasseltii	Extant	Amphibia	Anuran	Megophryidae	Saltatorial	Omnivore	9.28E-06	2.52E-06	5.66E-06	1.06E-07	1.37E-07	5.87E-08	4.25E-08	1.09E-07	4.85E-08	2.94E-08	7.08E-09	1.78E-08	3.45E-07	1.94E-07
Leptodactylodon_ovatus	Extant	Amphibia	Anuran	Arthroleptidae	Saltatorial	Omnivore	2.76E-06	4.95E-07	1.74E-06	6.45E-08	7.47E-08	3.35E-08	4.60E-08	1.94E-08	1.30E-08	5.25E-09	1.49E-09	7.64E-09	2.19E-07	3.91E-08
Leptopelis_notatus	Extant	Amphibia	Anuran	Arthroleptidae	Arboreal	Insectivore	1.47E-05	3.11E-06	9.14E-06	3.18E-07	2.89E-07	1.32E-07	1.42E-07	1.57E-07	6.92E-08	5.53E-08	4.62E-08	2.92E-08	8.82E-07	3.27E-07
Limnonectes_macrocephalus	Extant	Amphibia	Anuran	Dicroglossidae	Saltatorial	Carnivore	3.67E-05	8.64E-06	2.07E-05	9.10E-07	1.02E-06	3.89E-07	5.81E-07	3.81E-07	1.78E-07	1.71E-07	3.28E-08	7.79E-08	2.90E-06	7.63E-07
Lissotrition_vulgaris	Extant	Amphibia	Caudata	Salamandridae	Semi aquatic	Carnivore	8.86E-07	1.37E-07	5.75E-07	4.40E-09	2.60E-09	3.53E-09	1.09E-09	4.87E-09	1.64E-09	1.65E-09	4.77E-10	4.14E-09	1.16E-08	8.63E-09
Loxodonta_africana	Extant	Mammalia	Proboscidea	Elephantidae	Quadrupedal striding	Herbivore	2.73E+00	3.28E-01	2.05E+00	5.45E-02	1.70E-02	4.00E-03	4.00E-03	4.50E-02	3.41E-02	7.50E-03	7.50E-03	3.28E-02	7.95E-02	9.41E-02
Lufengosaurus_huenei	Extinct	Dinosauria	Saurischia	Sauropodomorpha	Quadrupedal striding	Herbivore	5.05E-01	2.49E-03	3.93E-01	5.94E-03	7.77E-03	2.01E-03	1.94E-03	3.21E-03	1.17E-03	2.84E-04	6.95E-04	1.64E-02	1.77E-02	5.36E-03
Lutra_lutra	Extant	Mammalia	Carnivora	Mustelidae	Semi aquatic	Carnivore	3.03E-03	1.81E-04	2.44E-03	2.51E-05	2.34E-05	1.64E-05	2.16E-05	2.17E-05	1.43E-05	7.15E-06	5.05E-06	7.73E-05	8.65E-05	4.82E-05
Lycaenops_ornatus	Extinct	Mammalia	Therapsida	Gorgonopsidae	Quadrupedal striding	Carnivore	1.74E-02	1.38E-03	1.27E-02	1.60E-04	2.41E-04	8.75E-05	8.03E-05	2.31E-04	2.84E-04	1.13E-04	4.04E-05	3.88E-04	5.70E-04	6.69E-04
Lyriocephalus_scutatus	Extant	Reptilia	Squamata	Agamidae	Arboreal	Omnivore	3.49E-05	8.09E-06	2.12E-05	2.85E-07	2.65E-07	1.59E-07	1.03E-07	4.62E-07	2.32E-07	9.26E-08	9.44E-08	3.30E-07	8.12E-07	8.81E-07
Macaca_fuscata	Extant	Mammalia	Primates	Cercopithecidae	Quadrupedal striding	Omnivore	2.50E-03	3.10E-04	1.73E-03	4.45E-05	4.40E-05	2.86E-05	1.71E-05	3.50E-05	3.11E-05	1.29E-05	8.25E-06	1.28E-05	1.34E-04	8.72E-05
Mamenchisaurus_constructus	Extinct	Dinosauria	Saurischia	Sauropodomorpha	Quadrupedal striding	Herbivore	9.78E+00	5.43E-02	7.19E+00	7.21E-02	5.79E-02	9.12E-03	4.85E-03	6.99E-02	4.31E-02	1.64E-02	1.41E-02	1.19E+00	1.44E-01	1.44E-01
Mamenchisaurus_jingyanensis	Extinct	Dinosauria	Saurischia	Sauropodomorpha	Quadrupedal striding	Herbivore	1.03E+01	3.70E-02	7.39E+00	9.99E-02	5.29E-02	1.40E-02	8.66E-03	5.99E-02	2.47E-02	8.33E-03	7.36E-03	1.54E+00	1.75E-01	1.00E-01
Mammut_americanum	Extinct	Mammalia	Proboscidae	Mammutidae	Quadrupedal striding	Herbivore	5.44E+00	5.57E-01	4.25E+00	7.66E-02	4.29E-02	1.32E-02	2.70E-03	6.22E-02	4.95E-02	2.72E-02	9.45E-03	4.50E-02	1.35E-01	1.48E-01
Mammuthus_jeffersoni	Extinct	Mammalia	Proboscidae	Elephantidae	Quadrupedal striding	Herbivore	4.49E+00	6.82E-01	3.07E+00	5.75E-02	4.26E-02	2.30E-02	1.01E-02	6.70E-02	9.32E-02	3.86E-02	1.30E-02	2.89E-02	1.33E-01	2.12E-01
Marasuchas_lilloensis	Extinct	Dinosauria	Dinosauromorpha	Dinosauriformes	Bipedal striding	Carnivore	1.71E-04	8.56E-06	1.10E-04	3.14E-06	3.41E-06	1.58E-06	2.21E-06	9.82E-07	1.52E-06	9.15E-07	9.15E-07	2.68E-06	1.03E-05	4.33E-06
Martes_melampus_melampus	Extant	Mammalia	Carnivora	Mustelidae	Arboreal	Omnivore	9.32E-04	1.06E-04	6.41E-04	1.31E-05	1.60E-05	9.55E-06	3.66E-06	1.13E-05	8.34E-06	4.91E-06	3.39E-06	3.03E-05	4.23E-05	2.80E-05
Megaladapsis_edwardsi	Extinct	Mammalia	Primates	Megaladapidae	Arboreal	Herbivore	6.06E-02	4.16E-03	4.85E-02	6.61E-04	4.11E-04	4.44E-04	1.28E-04	7.75E-04	4.89E-04	1.44E-04	2.69E-04	1.32E-03	1.64E-03	1.68E-03
Megaloceros_giganteus	Extinct	Mammalia	Artiodactyla	Cervidae	Quadrupedal striding	Herbivore	3.02E-01	8.54E-03	2.46E-01	5.28E-03	2.83E-03	1.49E-03	8.44E-04	2.93E-03	2.00E-03	9.54E-04	7.89E-04	1.37E-02	1.05E-02	6.67E-03
Melanophryniscus_stelzneri	Extant	Amphibia	Anuran	Bufonidae	Saltatorial	Insectivore	6.06E-07	1.21E-07	3.66E-07	1.28E-08	1.25E-08	7.47E-09	5.32E-09	1.04E-08	4.43E-09	3.02E-09	1.25E-09	4.41E-09	3.80E-08	1.91E-08
Meles_meles	Extant	Mammalia	Carnivora	Mustelidae	Fossorial	Omnivore	4.78E-03	2.77E-04	4.02E-03	3.58E-05	3.41E-05	1.87E-05	8.53E-06	4.45E-05	3.15E-05	1.06E-05	1.06E-05	7.08E-05	9.71E-05	9.72E-05
Mertensophryne_micranotis	Extant	Amphibia	Anuran	Bufonidae	Arboreal	Insectivore	2.94E-07	6.28E-08	1.94E-07	4.26E-09	4.27E-09	2.38E-09	1.23E-09	3.36E-09	1.31E-09	7.41E-10	2.34E-10	1.48E-09	1.21E-08	5.64E-09
Merychippus_quintus	Extinct	Mammalia	Perissodactyla	Equidae	Quadrupedal striding	Herbivore	5.66E-02	3.60E-03	4.32E-02	1.36E-03	6.18E-04	3.76E-04	1.10E-04	4.77E-04	5.79E-04	2.68E-04	1.14E-04	1.74E-03	2.46E-03	1.44E-03
Mesaspis_moreletii	Extant	Reptilia	Squamata	Anguidae	Arboreal	Carnivore	4.20E-06	4.04E-07	3.06E-06	9.86E-09	5.66E-09	3.83E-09	3.16E-09	7.69E-09	3.34E-09	1.22E-09	1.36E-09	1.05E-08	2.25E-08	1.36E-08
Micrixalus_herrei	Extant	Amphibia	Anuran	Micrixalidae	Saltatorial	Insectivore	3.10E-07	8.79E-08	1.64E-07	4.77E-09	8.79E-09	3.78E-09	4.75E-09	3.33E-09	1.26E-09	1.12E-09	3.10E-10	1.81E-09	2.21E-08	6.02E-09
Microbbatrachella_capensis	Extant	Amphibia	Anuran	Pyxicephalidae	Saltatorial	Insectivore	1.78E-07	4.19E-08	1.06E-07	3.40E-09	4.07E-09	2.20E-09	2.36E-09	1.50E-09	5.86E-10	4.27E-10	1.54E-10	6.95E-10	1.20E-08	2.66E-09
Microcarbo_melanoleucos	Extant	Aves	Suliformes	Phalacrocoracidae	Active flight	Omnivore	3.28E-04	2.81E-05	2.22E-04	1.99E-06	5.03E-06	2.47E-06	1.24E-06	9.96E-06	8.84E-06	2.03E-06	6.15E-07	1.20E-05	1.07E-05	2.14E-05
Microcebus_rufus	Extant	Mammalia	Primates	Cheirogaleidae	Arboreal	Omnivore	4.49E-05	8.88E-06	2.83E-05	6.77E-07	8.71E-07	3.77E-07	3.00E-07	3.07E-07	4.16E-07	1.70E-07	4.17E-07	1.98E-07	2.23E-06	1.31E-06
Microraptor_gui	Extinct	Dinosauria	Saurischia	Theropoda	Bipedal striding	Carnivore	7.91E-04	3.57E-05	4.43E-04	1.23E-05	1.93E-05	8.01E-06	3.47E-06	1.17E-05	6.88E-06	3.66E-06	1.48E-06	1.91E-05	4.30E-05	2.37E-05
Microtus_scalopsoides	Extant	Mammalia	Rodentia	Cricetidae	Fossorial	Herbivore	1.34E-05	2.20E-06	1.02E-05	7.44E-08	8.77E-08	3.73E-08	3.16E-08	7.25E-08	4.96E-08	1.37E-08	2.03E-08	1.31E-07	2.31E-07	1.56E-07
Moloch_horridus	Extant	Reptilia	Squamata	Agamidae	Quadrupedal striding	Insectivore	1.98E-05	1.33E-06	1.56E-05	1.68E-07	1.05E-07	4.28E-08	1.52E-08	2.00E-07	9.08E-08	3.96E-08	1.05E-08	2.58E-07	3.31E-07	3.41E-07
Molossus_rufus	Extant	Mammalia	Chiroptera	Molossidae	Active flight	Insectivore	1.58E-05	1.77E-06	1.04E-05	1.03E-07	8.45E-08	2.74E-08	5.80E-08	3.78E-07	5.21E-07	4.11E-07	9.05E-08	1.65E-07	2.73E-07	1.40E-06
Moschops_capensis	Extinct	Mammalia	Therapsida	Tapinocephalidae	Quadrupedal striding	Omnivore	5.59E-01	1.49E-02	4.93E-01	4.14E-03	2.58E-03	7.91E-04	8.89E-04	4.63E-03	2.91E-03	1.67E-03	7.80E-04	1.23E-02	8.40E-03	9.98E-03
Mus_musculus	Extant	Mammalia	Rodentia	Muridae	Quadrupedal striding	Omnivore	1.31E-05	1.54E-06	1.01E-05	9.74E-08	1.49E-07	5.61E-08	4.52E-08	6.59E-08	4.28E-08	9.73E-09	1.41E-08	8.74E-08	3.47E-07	1.33E-07
Musophaga_violacea	Extant	Aves	Musophagiformes	Musophagidae	Active flight	Omnivore	2.41E-04	2.34E-05	1.51E-04	4.98E-06	7.84E-06	2.57E-06	2.74E-06	5.83E-06	3.59E-06	1.30E-06	2.89E-07	6.27E-06	1.81E-05	1.10E-05
Mustela_erminea	Extant	Mammalia	Carnivora	Mustelidae	Scansorial	Carnivore	3.70E-05	6.34E-06	2.61E-05	1.92E-07	2.65E-07	1.70E-07	2.41E-07	2.20E-07	1.30E-07	8.76E-08	1.93E-07	1.18E-06	8.68E-07	6.31E-07
Myrmecophaga_tridactyla	Extant	Mammalia	Pilosa	Myrmecophagidae	Quadrupedal striding	Insectivore	1.90E-02	7.06E-04	1.39E-02	3.62E-04	2.31E-04	1.18E-04	2.50E-05	3.01E-04	3.80E-04	1.39E-04	8.26E-05	3.94E-04	7.37E-04	9.03E-04
Nanger_dama	Extant	Mammalia	Artiodactyla	Bovidae	Quadrupedal striding	Herbivore	4.09E-02	2.24E-03	3.16E-02	5.51E-04	5.25E-04	2.87E-04	1.14E-04	2.10E-04	4.56E-04	2.64E-04	1.19E-04	2.02E-03	1.48E-03	1.05E-03
Nasalis_larvatus	Extant	Mammalia	Primates	Cercopithecidae	Arboreal	Herbivore	5.35E-03	3.55E-04	3.98E-03	1.26E-04	7.56E-05	4.97E-05	1.79E-05	6.95E-05	8.19E-05	1.70E-05	3.65E-05	2.95E-05	2.69E-04	2.05E-04
Nasikabatrachus_sahyadrensis	Extant	Amphibia	Anuran	Sooglossidae	Fossorial	Insectivore	2.98E-05	1.98E-06	2.16E-05	7.72E-07	7.22E-07	3.26E-07	4.27E-07	4.91E-07	1.78E-07	9.99E-08	2.31E-08	1.76E-07	2.25E-06	7.92E-07
Natalobatrachus_bonebergi	Extant	Amphibia	Anuran	Pyxicephalidae	Scansorial	Insectivore	1.44E-06	3.26E-07	8.80E-07	2.64E-08	3.14E-08	1.29E-08	1.30E-08	1.32E-08	7.41E-09	5.26E-09	4.63E-09	4.45E-09	8.36E-08	3.05E-08
Necturus_lewisi	Extant	Amphibia	Caudata	Proteidae	Aquatic	Carnivore	8.95E-06	1.07E-06	6.83E-06	1.60E-08	6.81E-09	5.91E-09	1.33E-08	1.51E-08	6.11E-09	5.47E-09	1.52E-08	2.71E-07	4.20E-08	4.18E-08
Neobatrachus_pictus	Extant	Amphibia	Anuran	Myobatrachidae	Fossorial	Insectivore	6.35E-06	1.38E-06	4.18E-06	8.08E-08	8.80E-08	4.97E-08	3.60E-08	6.90E-08	2.74E-08	2.12E-08	4.19E-09	3.61E-08	2.54E-07	1.22E-07
Neohipparion_affine	Extinct	Mammalia	Perissodactyla	Equidae	Quadrupedal striding	Herbivore	9.83E-02	7.94E-03	7.87E-02	9.25E-04	7.86E-04	5.89E-04	1.97E-04	7.27E-04	6.13E-04	4.58E-04	1.92E-04	2.15E-03	2.50E-03	1.99E-03
Neuquensaurus	Extinct	Dinosauria	Saurischia	Sauropodomorpha	Quadrupedal striding	Herbivore	1.58E+00	1.75E-02	1.07E+00	2.40E-02	1.40E-02	4.50E-03	4.50E-03	1.30E-02	5.67E-03	5.67E-03	5.67E-03	7.00E-02	4.70E-02	3.00E-02
Nothoprocta_pentlandii	Extant	Aves	Tinamiformes	Tinamidae	Bipedal striding	Omnivore	2.70E-04	1.42E-05	1.92E-04	5.32E-06	8.34E-06	2.47E-06	5.23E-07	6.25E-06	4.61E-06	1.58E-06	5.03E-07	4.24E-06	1.67E-05	1.29E-05
Notophryne_broadleyi	Extant	Amphibia	Anuran	Pyxicephalidae	Saltatorial	Insectivore	5.05E-07	9.92E-08	3.28E-07	8.84E-09	1.02E-08	4.68E-09	5.60E-09	4.55E-09	2.13E-09	1.28E-09	6.85E-10	1.55E-09	2.93E-08	8.65E-09
Numida_meleagris	Extant	Aves	Galliformes	Numididae	Bipedal striding	Omnivore	9.91E-04	3.32E-05	7.44E-04	1.38E-05	3.22E-05	5.36E-06	1.32E-05	1.48E-05	1.03E-05	4.01E-06	2.00E-06	2.02E-05	6.45E-05	3.11E-05
Nyctereutes_procyonoides	Extant	Mammalia	Carnivora	Canidae	Quadrupedal striding	Omnivore	3.16E-03	2.11E-04	2.50E-03	3.76E-05	2.96E-05	1.30E-05	8.54E-06	3.37E-05	2.12E-05	1.03E-05	8.20E-06	1.00E-04	8.86E-05	7.34E-05
Nycteris_grandis	Extant	Mammalia	Chiroptera	Nycteridae	Active flight	Carnivore	1.87E-05	2.86E-06	9.91E-06	1.35E-07	1.21E-07	3.31E-08	6.41E-08	5.51E-07	8.67E-07	6.44E-07	3.23E-07	3.14E-07	3.53E-07	2.38E-06
Nyctibates_corrugatus	Extant	Amphibia	Anuran	Arthroleptidae	Saltatorial	Insectivore	4.69E-06	1.36E-06	2.53E-06	9.64E-08	9.90E-08	4.33E-08	3.15E-08	6.14E-08	3.41E-08	2.02E-08	7.20E-09	1.12E-08	2.70E-07	1.23E-07
Nyctibatrachus_aliciae	Extant	Amphibia	Anuran	Nyctibatrachidae	Saltatorial	Insectivore	1.37E-06	3.02E-07	8.15E-07	3.37E-08	3.20E-08	1.37E-08	1.80E-08	1.31E-08	6.60E-09	4.69E-09	1.02E-09	5.95E-09	9.73E-08	2.54E-08
Nycticorax_nycticorax	Extant	Aves	Pelecaniformes	Ardeidae	Active flight	Piscivore	8.03E-04	9.27E-05	4.47E-04	7.68E-06	2.27E-05	6.25E-06	2.31E-05	2.17E-05	2.73E-05	5.61E-06	1.62E-06	3.08E-05	5.97E-05	5.62E-05
Nyctixalus_pictus	Extant	Amphibia	Anuran	Rhacophoridae	Arboreal	Insectivore	1.86E-06	5.25E-07	9.94E-07	3.90E-08	4.34E-08	1.87E-08	1.93E-08	2.23E-08	1.03E-08	7.90E-09	7.24E-09	4.45E-09	1.20E-07	4.78E-08
Odontobatrachus_natator	Extant	Amphibia	Anuran	Petropedetidae	Saltatorial	Carnivore	6.13E-06	1.26E-06	3.65E-06	1.76E-07	1.57E-07	5.98E-08	6.39E-08	6.69E-08	3.07E-08	2.00E-08	1.33E-08	4.38E-08	4.57E-07	1.31E-07
Odontophrynus_americanus	Extant	Amphibia	Anuran	Odontophrynidae	Fossorial	Insectivore	1.23E-05	2.73E-06	8.09E-06	1.40E-07	1.74E-07	9.29E-08	8.77E-08	1.30E-07	5.49E-08	4.51E-08	8.70E-09	3.04E-08	4.95E-07	2.39E-07
Oenanthe_oenanthe	Extant	Aves	Passeriformes	Muscicapidae	Active flight	Insectivore	2.17E-05	3.79E-06	1.33E-05	1.74E-07	5.84E-07	1.71E-07	1.80E-07	3.61E-07	3.96E-07	1.14E-07	3.98E-08	4.54E-07	1.11E-06	9.10E-07
Okapia_johnstoni	Extant	Mammalia	Artiodactyla	Giraffidae	Quadrupedal striding	Herbivore	1.73E-01	1.03E-02	1.34E-01	1.93E-03	1.56E-03	1.09E-03	4.60E-04	1.38E-03	2.10E-03	6.56E-04	6.18E-04	7.14E-03	5.04E-03	4.75E-03
Omeiosaurus_tianfuensis	Extinct	Dinosauria	Saurischia	Sauropodomorpha	Quadrupedal striding	Herbivore	9.50E+00	4.56E-02	6.62E+00	8.49E-02	6.07E-02	3.69E-02	1.05E-02	6.15E-02	4.18E-02	2.34E-02	7.89E-03	1.61E+00	1.93E-01	1.35E-01
Oophaga_pumilio	Extant	Amphibia	Anuran	Dendrobatidae	Saltatorial	Insectivore	3.30E-07	8.07E-08	1.94E-07	5.83E-09	6.78E-09	3.63E-09	2.39E-09	4.12E-09	1.99E-09	1.05E-09	6.42E-10	1.88E-09	1.86E-08	7.81E-09
Ophiacodon_retroversus	Extinct	Reptiliomorpha	Eupelycosauria	Ophiacodontidae	Quadrupedal striding	Carnivore	5.75E-02	1.10E-02	3.95E-02	5.20E-04	4.24E-04	1.99E-04	2.02E-04	2.89E-04	2.28E-04	3.06E-04	4.84E-05	6.40E-04	1.35E-03	8.71E-04
Oreobates_quixensis	Extant	Amphibia	Anuran	Brachycephalidae	Saltatorial	Insectivore	4.76E-06	1.25E-06	2.55E-06	1.16E-07	1.31E-07	5.31E-08	6.13E-08	5.27E-08	2.89E-08	2.27E-08	8.37E-09	1.14E-08	3.62E-07	1.13E-07
Ornithorhynchus_anatinus	Extant	Mammalia	Monotremata	Ornithorhynchidae	Semi aquatic	Carnivore	4.40E-04	4.52E-05	3.15E-04	4.76E-06	5.83E-06	2.93E-06	4.64E-07	7.58E-06	2.33E-06	2.23E-06	8.64E-07	5.28E-06	1.40E-05	1.30E-05
Oryctolagus_cuniculus	Extant	Mammalia	Lagomorpha	Leporidae	Saltatorial	Herbivore	1.50E-03	1.33E-04	1.15E-03	2.28E-05	2.20E-05	1.03E-05	6.87E-06	1.07E-05	8.13E-06	3.67E-06	2.79E-06	2.58E-05	6.20E-05	2.53E-05
Osteolaemus_tetraspis	Extant	Reptilia	Crocodilia	Crocodylidae	Semi aquatic	Carnivore	5.51E-03	9.94E-04	3.55E-03	3.45E-05	3.29E-05	2.77E-05	1.26E-05	2.65E-05	1.66E-05	7.57E-06	9.32E-06	1.60E-04	1.08E-04	6.00E-05
Osteopilus_septentrionalis	Extant	Amphibia	Anuran	Hylidae	Saltatorial	Carnivore	1.81E-05	3.79E-06	1.13E-05	3.83E-07	4.26E-07	1.69E-07	1.30E-07	1.80E-07	7.39E-08	6.96E-08	3.81E-08	3.65E-08	1.11E-06	3.62E-07
Otarid	Extant	Mammalia	Carnivora	Otariidae	Semi aquatic	Carnivore	1.38E-02	8.81E-04	1.13E-02	4.80E-05	7.91E-05	5.34E-05	3.09E-05	9.00E-05	1.16E-04	6.69E-05	3.16E-05	5.76E-04	2.11E-04	3.04E-04
Pachytriton_labiatus	Extant	Amphibia	Caudata	Salamandridae	Aquatic	Carnivore	3.26E-06	4.87E-07	2.03E-06	1.20E-08	6.64E-09	6.89E-09	1.06E-08	1.07E-08	3.80E-09	2.57E-09	1.98E-09	2.88E-08	3.61E-08	1.91E-08
Paguma_larvata	Extant	Mammalia	Carnivora	Viverridae	Scansorial	Omnivore	2.01E-03	1.74E-04	1.45E-03	2.25E-05	2.19E-05	5.90E-06	3.06E-06	2.53E-05	2.08E-05	5.96E-06	7.48E-06	7.74E-05	5.34E-05	5.95E-05
Palaeoparadoxis_tabatai	Extinct	Mammalia	Desmostylia	Paleoparadoxiidae	Semi aquatic	Herbivore	3.60E-01	1.84E-02	2.95E-01	4.11E-03	3.85E-03	3.42E-03	4.86E-04	3.57E-03	2.65E-03	1.63E-03	1.58E-03	3.73E-03	1.19E-02	9.43E-03
Paluxysaurus	Extinct	Dinosauria	Saurischia	Sauropodomorpha	Quadrupedal striding	Herbivore	1.20E+01	8.50E-02	8.76E+00	9.20E-02	5.40E-02	6.50E-03	6.50E-03	7.40E-02	5.00E-02	1.00E-02	2.75E-02	1.72E+00	1.59E-01	1.62E-01
Panthera_leo	Extant	Mammalia	Carnivora	Felidae	Quadrupedal striding	Carnivore	5.33E-02	3.47E-03	4.12E-02	7.63E-04	6.20E-04	3.93E-04	1.45E-04	5.51E-04	4.81E-04	2.57E-04	1.14E-04	1.33E-03	1.92E-03	1.40E-03
Panthera_pardus	Extant	Mammalia	Carnivora	Felidae	Quadrupedal striding	Carnivore	2.33E-02	1.58E-03	1.72E-02	3.61E-04	3.39E-04	1.61E-04	9.79E-05	3.14E-04	2.78E-04	7.21E-05	8.12E-05	6.02E-04	9.59E-04	7.45E-04
Panthera_tigris	Extant	Mammalia	Carnivora	Felidae	Quadrupedal striding	Carnivore	8.49E-02	6.37E-03	6.38E-02	1.47E-03	9.45E-04	5.22E-04	3.23E-04	1.09E-03	1.03E-03	3.72E-04	2.71E-04	1.76E-03	3.26E-03	2.76E-03
Paracerathrium_tianshanensis	Extinct	Mammalia	Perissodactyla	Hyracodontidae	Quadrupedal striding	Herbivore	7.27E+00	1.80E-01	5.68E+00	1.09E-01	3.24E-02	5.34E-02	2.72E-02	1.08E-01	9.01E-02	3.27E-02	2.53E-02	4.34E-01	2.22E-01	2.56E-01
Passer_domesticus	Extant	Aves	Passeriformes	Passeridae	Active flight	Omnivore	2.16E-05	3.50E-06	1.43E-05	2.20E-07	3.84E-07	1.57E-07	2.22E-07	2.99E-07	3.07E-07	1.03E-07	3.95E-08	3.30E-07	9.83E-07	7.49E-07
Patagosaurus	Extinct	Dinosauria	Saurischia	Sauropodomorpha	Quadrupedal striding	Herbivore	8.58E+00	7.60E-02	6.25E+00	1.14E-01	8.30E-02	9.50E-03	9.50E-03	6.40E-02	4.30E-02	2.50E-02	2.50E-02	3.57E-01	2.16E-01	1.57E-01
Pecari_tajacu	Extant	Mammalia	Artiodactlya	Tayassuidae	Quadrupedal striding	Omnivore	1.95E-02	2.66E-03	1.46E-02	2.03E-04	1.25E-04	6.80E-05	5.01E-05	1.23E-04	1.18E-04	6.35E-05	4.47E-05	5.48E-04	4.46E-04	3.50E-04
Pelecanus_occidentalis	Extant	Aves	Pelicaniformes	Pelecanidae	Soaring	Piscivore	5.68E-03	9.16E-04	2.80E-03	3.06E-05	6.56E-05	3.48E-05	2.64E-05	3.56E-04	2.54E-04	3.77E-05	2.48E-06	3.33E-04	1.57E-04	6.51E-04
Pelecanus_onocrotalus	Extant	Aves	Pelecaniformes	Pelecanidae	Soaring	Piscivore	7.51E-03	4.91E-04	4.96E-03	3.50E-05	9.65E-05	3.72E-05	6.72E-05	2.96E-04	2.91E-04	4.54E-05	2.70E-05	2.55E-04	2.36E-04	6.59E-04
Peltophryne_guentheri	Extant	Amphibia	Anuran	Bufonidae	Saltatorial	Insectivore	1.44E-05	2.79E-06	9.35E-06	2.20E-07	2.38E-07	1.30E-07	1.33E-07	2.08E-07	9.87E-08	6.40E-08	1.90E-08	2.87E-08	7.20E-07	3.89E-07
Pelusios_castaneus	Extant	Reptilia	Testudines	Pelomedusidae	Semi aquatic	Carnivore	2.44E-04	6.93E-06	2.29E-04	7.72E-07	3.91E-07	2.72E-07	2.29E-07	8.16E-07	2.55E-07	2.09E-07	2.19E-07	1.60E-06	1.66E-06	1.50E-06
Pengornis_houi	Extinct	Dinosauria	Saurischia	Theropoda	Bipedal striding	Carnivore	1.06E-04	7.01E-06	8.13E-05	1.16E-06	1.10E-06	3.68E-07	9.78E-07	2.59E-06	2.09E-06	2.97E-07	3.36E-08	9.28E-07	3.61E-06	5.00E-06
Phascolarctos_cinereus	Extant	Mammalia	Diprotodontia	Phascolarctidae	Arboreal	Herbivore	4.60E-03	4.92E-04	3.55E-03	4.30E-05	4.67E-05	1.16E-05	5.00E-06	6.08E-05	4.94E-05	1.94E-05	1.51E-05	5.95E-05	1.06E-04	1.45E-04
Phascolonus_gigas	Extinct	Mammalia	Diprotodontia	Vombatidae	Scansorial	Herbivore	2.29E-01	1.21E-02	2.00E-01	2.23E-03	1.23E-03	8.31E-04	1.43E-04	1.38E-03	1.17E-03	6.79E-04	1.39E-04	1.48E-03	4.43E-03	3.37E-03
Philautus_surdus	Extant	Amphibia	Anuran	Rhacophoridae	Arboreal	Insectivore	1.49E-06	4.59E-07	7.46E-07	3.19E-08	3.88E-08	1.43E-08	2.47E-08	1.34E-08	7.73E-09	6.00E-09	3.69E-09	3.73E-09	1.10E-07	3.09E-08
Phodopus_roborovskii	Extant	Mammalia	Rodentia	Cricetidae	Fossorial	Omnivore	1.33E-05	2.54E-06	9.55E-06	1.06E-07	1.09E-07	5.06E-08	2.63E-08	9.54E-08	8.08E-08	3.02E-08	1.57E-08	1.12E-07	2.92E-07	2.22E-07
Phoenicopterus_roseus	Extant	Aves	Phoenicopteriformes	Phoenicopteridae	Active flight	Carnivore	2.19E-03	1.07E-04	1.42E-03	2.47E-05	6.30E-05	3.77E-05	4.21E-05	5.20E-05	5.12E-05	1.42E-05	6.65E-06	8.65E-05	1.67E-04	1.24E-04
Phrynobatrachus_krefftii	Extant	Amphibia	Anuran	Phrynobatrachidae	Saltatorial	Insectivore	3.20E-06	6.44E-07	1.87E-06	9.54E-08	1.01E-07	3.53E-08	3.23E-08	4.10E-08	1.61E-08	1.29E-08	3.15E-09	1.18E-08	2.64E-07	7.32E-08
Phrynosoma_cornutum	Extant	Reptilia	Squamata	Phrynosomatidae	Quadrupedal striding	Insectivore	3.00E-05	4.10E-06	2.36E-05	1.84E-07	1.72E-07	6.83E-08	4.16E-08	2.22E-07	9.86E-08	5.43E-08	2.52E-08	9.60E-08	4.66E-07	4.00E-07
Phrynosoma_mccalli	Extant	Reptilia	Squamata	Phrynosomatidae	Quadrupedal striding	Insectivore	7.81E-06	1.67E-06	5.42E-06	4.48E-08	3.48E-08	2.62E-08	1.98E-08	5.19E-08	2.92E-08	1.36E-08	2.29E-08	1.23E-08	1.26E-07	1.18E-07
Phyllobates_bicolor	Extant	Amphibia	Anuran	Dendrobatidae	Saltatorial	Carnivore	3.24E-06	7.38E-07	1.85E-06	7.63E-08	8.12E-08	3.96E-08	3.62E-08	4.85E-08	2.15E-08	1.43E-08	5.76E-09	1.19E-08	2.33E-07	9.01E-08
Picus_viridis	Extant	Aves	Piciformes	Picidae	Active flight	Insectivore	1.83E-04	2.30E-05	1.25E-04	1.44E-06	1.91E-06	1.77E-07	6.14E-06	2.46E-06	2.02E-06	2.63E-07	2.48E-07	4.57E-06	9.66E-06	4.99E-06
Pipa_parva	Extant	Amphibia	Anuran	Pipidae	Aquatic	Carnivore	2.63E-06	2.17E-07	2.03E-06	5.49E-08	4.82E-08	2.50E-08	2.94E-08	1.67E-08	6.36E-09	4.40E-09	6.87E-10	1.40E-08	1.57E-07	2.82E-08
Plateosaurus_Engelhardti	Extinct	Dinosauria	Saurischia	Sauropodomorpha	Bipedal striding	Herbivore	5.04E-01	3.66E-03	3.89E-01	7.86E-03	8.51E-03	4.00E-03	2.41E-03	2.62E-03	1.21E-03	7.52E-04	1.71E-03	1.06E-02	2.28E-02	6.29E-03
Platygonus_leptorhinus	Extinct	Mammalia	Artiodactyla	Tayassuidae	Quadrupedal striding	Herbivore	4.68E-02	5.45E-03	3.41E-02	6.59E-04	4.89E-04	2.76E-04	4.88E-05	3.57E-04	4.12E-04	1.57E-04	7.33E-05	1.67E-03	1.47E-03	9.99E-04
Platymantis_polillensis	Extant	Amphibia	Anuran	Ceratobatrachidae	Arboreal	Insectivore	5.59E-07	1.85E-07	2.84E-07	9.73E-09	1.18E-08	5.20E-09	6.83E-09	4.94E-09	3.09E-09	1.43E-09	9.07E-10	1.78E-09	3.36E-08	1.04E-08
Pogona_vitticeps	Extant	Reptilia	Squamata	Agamidae	Scansorial	Omnivore	2.17E-04	3.71E-05	1.58E-04	1.49E-06	1.64E-06	7.68E-07	5.57E-07	1.78E-06	1.27E-06	8.76E-07	3.96E-07	2.36E-06	4.45E-06	4.32E-06
Pongo_abelii	Extant	Mammalia	Primates	Hominidae	Arboreal	Herbivore	3.14E-02	2.50E-03	2.23E-02	5.36E-04	4.05E-04	2.61E-04	1.78E-04	6.35E-04	6.78E-04	1.97E-04	2.42E-04	2.92E-04	1.38E-03	1.75E-03
Poyntonia_paludicola	Extant	Amphibia	Anuran	Pyxicephalidae	Saltatorial	Insectivore	7.91E-07	1.68E-07	4.75E-07	1.61E-08	1.85E-08	9.15E-09	1.25E-08	8.29E-09	3.87E-09	2.80E-09	8.60E-10	3.33E-09	5.62E-08	1.58E-08
Probreviceps_macrodactylus	Extant	Amphibia	Anuran	Brevicipitidae	Fossorial	Insectivore	7.09E-06	1.05E-06	5.04E-06	1.20E-07	1.14E-07	5.51E-08	3.48E-08	8.40E-08	4.30E-08	2.33E-08	7.89E-09	3.80E-08	3.23E-07	1.58E-07
Procavia_capensis	Extant	Mammalia	Hyracoidea	Procaviidae	Scansorial	Herbivore	1.94E-03	1.80E-04	1.63E-03	1.44E-05	9.99E-06	2.75E-06	1.32E-06	1.25E-05	5.02E-06	1.71E-06	1.18E-06	2.95E-05	2.85E-05	2.04E-05
Proceratophrys_boiei	Extant	Amphibia	Anuran	Leptodactylidae	Saltatorial	Insectivore	9.33E-06	3.02E-06	5.37E-06	9.27E-08	1.02E-07	4.97E-08	2.20E-08	9.76E-08	5.22E-08	3.75E-08	8.94E-09	1.85E-08	2.67E-07	1.96E-07
Procyon_lotor	Extant	Mammalia	Carnivora	Procyonidae	Scansorial	Omnivore	3.26E-03	3.20E-04	2.39E-03	6.44E-05	6.16E-05	1.97E-05	4.61E-06	3.62E-05	3.20E-05	7.27E-06	5.95E-06	4.42E-05	1.50E-04	8.14E-05
Protoceratops_andrewsi	Extinct	Dinosauria	Ornithischia	Ceratopsidae	Quadrupedal striding	Herbivore	6.30E-02	2.09E-02	3.36E-02	4.93E-04	5.33E-04	3.92E-04	9.97E-05	3.08E-04	2.21E-04	1.59E-04	8.15E-06	1.25E-03	1.52E-03	6.95E-04
Pseudacris_ornata	Extant	Amphibia	Anuran	Hylidae	Fossorial	Insectivore	1.36E-06	2.71E-07	8.82E-07	2.21E-08	2.35E-08	1.31E-08	1.73E-08	1.23E-08	5.72E-09	4.56E-09	2.27E-09	4.06E-09	7.61E-08	2.48E-08
Pteronotus_parnellii	Extant	Mammalia	Chiroptera	Mormoopidae	Active flight	Insectivore	8.74E-06	1.45E-06	5.04E-06	5.50E-08	4.12E-08	1.65E-08	1.97E-08	2.62E-07	3.68E-07	2.67E-07	4.05E-08	1.01E-07	1.32E-07	9.38E-07
Puma_yagouaroundi	Extant	Mammalia	Carnivora	Felidae	Quadrupedal striding	Carnivore	3.69E-03	1.89E-04	2.91E-03	4.01E-05	4.67E-05	2.40E-05	1.17E-05	3.58E-05	2.21E-05	1.23E-05	9.57E-06	9.23E-05	1.22E-04	7.98E-05
Pyxicephalus_adspersus	Extant	Amphibia	Anuran	Pyxicephalidae	Fossorial	Carnivore	1.08E-04	3.22E-05	6.50E-05	1.12E-07	1.60E-06	7.63E-07	4.86E-07	1.18E-06	4.89E-07	4.23E-07	3.74E-08	2.05E-07	2.96E-06	2.13E-06
Rana_clamitans	Extant	Amphibia	Anuran	Ranidae	Saltatorial	Carnivore	1.24E-05	2.70E-06	7.61E-06	2.24E-07	2.95E-07	1.21E-07	1.66E-07	1.19E-07	5.60E-08	4.52E-08	1.60E-08	2.93E-08	8.06E-07	2.36E-07
Rangifer_tarandus	Extant	Mammalia	Artiodactyla	Cervidae	Quadrupedal striding	Herbivore	2.26E-01	1.48E-01	6.13E-02	8.80E-04	4.94E-04	3.96E-03	3.86E-04	5.42E-04	3.73E-04	1.99E-04	1.76E-04	2.48E-03	5.72E-03	1.29E-03
Ranodon_sibiricus	Extant	Amphibia	Caudata	Hynobiidae	Semi aquatic	Carnivore	1.22E-05	1.09E-06	8.71E-06	6.24E-08	4.66E-08	7.70E-08	1.20E-08	1.05E-07	4.27E-08	3.58E-08	6.36E-09	4.90E-08	1.98E-07	1.90E-07
Rapetosaurus_krausei	Extinct	Dinosauria	Saurischia	Sauropodomorpha	Quadrupedal striding	Herbivore	1.04E+00	4.00E-03	7.82E-01	1.20E-02	5.00E-03	1.50E-03	1.50E-03	8.00E-03	4.00E-03	1.00E-03	1.00E-03	1.65E-01	2.00E-02	1.40E-02
Rattus_rattus	Extant	Mammalia	Rodentia	Muridae	Fossorial	Omnivore	1.91E-04	1.64E-05	1.46E-04	1.19E-06	2.70E-06	1.23E-06	7.10E-07	1.16E-06	7.07E-07	2.52E-07	2.44E-07	2.12E-06	5.83E-06	2.37E-06
Rhampholeon_brevicaudatus	Extant	Reptilia	Squamata	Chamaeleonidae	Scansorial	Insectivore	2.18E-06	5.00E-07	1.54E-06	1.00E-08	7.55E-09	2.00E-09	2.82E-09	1.24E-08	9.71E-09	2.99E-09	3.36E-09	1.30E-08	2.24E-08	2.84E-08
Rhea_americana	Extant	Aves	Struthioniformes	Rheidae	Bipedal striding	Omnivore	1.75E-02	4.36E-04	1.34E-02	3.46E-04	6.26E-04	1.99E-04	1.33E-04	1.29E-04	4.45E-05	3.19E-06	5.32E-06	7.41E-04	1.30E-03	1.82E-04
Rhinoderma_darwinii	Extant	Amphibia	Anuran	Cycloramphidae	Saltatorial	Insectivore	6.50E-07	1.67E-07	3.63E-07	1.57E-08	1.60E-08	7.77E-09	6.33E-09	7.33E-09	3.05E-09	1.77E-09	8.91E-10	2.71E-09	4.58E-08	1.30E-08
Rhinophrynus_dorsalis	Extant	Amphibia	Anuran	Rhinophrynidae	Fossorial	Insectivore	4.95E-06	5.95E-07	3.28E-06	1.22E-07	1.34E-07	6.58E-08	6.18E-08	9.23E-08	2.98E-08	1.75E-08	2.82E-09	1.91E-08	3.84E-07	1.42E-07
Rhyacotriton_olympicus	Extant	Amphibia	Caudata	Rhyacotritonidae	Semi aquatic	Insectivore	1.04E-06	1.26E-07	7.65E-07	5.39E-09	3.17E-09	3.26E-09	7.54E-09	4.23E-09	1.78E-09	1.36E-09	3.34E-09	4.82E-09	1.94E-08	1.07E-08
Rhynchonycteris_naso	Extant	Mammalia	Chiroptera	Emballonuridae	Active flight	Insectivore	4.27E-06	5.96E-07	2.26E-06	3.34E-08	2.04E-08	7.69E-09	9.92E-09	1.60E-07	2.96E-07	1.18E-07	2.06E-08	7.34E-08	7.14E-08	5.94E-07
Rousettus_aegyptiacus	Extant	Mammalia	Chiroptera	Pteropodidae	Active flight	Herbivore	1.03E-04	1.27E-05	6.37E-05	6.53E-07	5.46E-07	1.85E-07	9.86E-07	3.03E-06	3.92E-06	2.02E-06	1.22E-06	1.65E-06	2.37E-06	1.02E-05
Sacalia_quadriocellata	Extant	Reptilia	Testudines	Geomydidae	Semi aquatic	Omnivore	2.23E-04	5.75E-06	2.10E-04	6.37E-07	3.05E-07	2.08E-07	3.40E-07	6.57E-07	2.00E-07	1.15E-07	2.75E-07	1.27E-06	1.49E-06	1.25E-06
Sagittarius_serpentarius	Extant	Aves	Accipitriformes	Sagittariidae	Bipedal striding	Carnivore	3.38E-03	1.88E-04	1.94E-03	5.73E-05	1.42E-04	7.54E-05	4.99E-05	9.73E-05	1.31E-04	1.80E-05	5.58E-06	8.64E-05	3.25E-04	2.52E-04
Sagunius_oedipus	Extant	Mammalia	Primates	Callitrichidae	Arboreal	Omnivore	3.41E-04	3.27E-05	2.28E-04	5.18E-06	5.34E-06	3.14E-06	2.32E-06	3.67E-06	3.82E-06	1.03E-06	1.91E-06	2.03E-06	1.60E-05	1.04E-05
Saimiri_sciureus	Extant	Mammalia	Primates	Cebidae	Arboreal	Omnivore	4.83E-04	5.65E-05	3.30E-04	9.91E-06	6.16E-06	2.18E-06	3.47E-07	8.74E-06	4.54E-06	1.09E-06	8.67E-07	2.91E-06	1.86E-05	1.52E-05
Sauroctonus_parringtoni	Extinct	Mammalia	Therapsida	Gorgonopsidae	Quadrupedal striding	Carnivore	2.92E-02	3.48E-03	2.14E-02	1.53E-04	2.03E-04	1.76E-04	1.80E-04	3.26E-04	3.69E-04	1.49E-04	1.33E-04	4.13E-04	7.11E-04	9.78E-04
Sciuridae_sp	Extant	Mammalia	Rodentia	Sciuridae	Scansorial	Omnivore	1.91E-04	2.27E-05	1.37E-04	3.15E-06	2.87E-06	1.64E-06	5.58E-07	1.21E-06	9.50E-07	2.79E-07	8.12E-07	1.84E-06	8.22E-06	3.25E-06
Sciurocheirus_alleni	Extant	Mammalia	Primates	Galagidae	Arboreal	Omnivore	2.17E-05	4.19E-06	1.19E-05	4.52E-07	5.14E-07	4.25E-07	1.27E-07	2.23E-07	1.95E-07	6.71E-08	1.33E-07	2.00E-07	1.52E-06	6.18E-07
Selasphorus_sasin	Extant	Aves	Apodiformes	Trochilidae	Active flight	Omnivore	3.38E-06	7.28E-07	2.37E-06	1.06E-08	1.79E-08	5.30E-09	9.92E-09	1.69E-08	1.16E-08	1.31E-08	9.73E-09	8.00E-08	4.37E-08	5.13E-08
Setifer_setosus	Extant	Mammalia	Afrotheria	Tenrecidae	Quadrupedal striding	Omnivore	1.00E-04	8.03E-06	8.35E-05	6.28E-07	5.55E-07	2.72E-07	3.45E-07	5.69E-07	3.82E-07	1.79E-07	3.90E-07	1.03E-06	1.80E-06	1.52E-06
Seychellophryne_gardineri	Extant	Amphibia	Anuran	Sooglossidae	Saltatorial	Insectivore	7.40E-08	1.81E-08	4.29E-08	2.00E-09	1.74E-09	9.24E-10	7.10E-10	5.85E-10	2.51E-10	1.13E-10	1.54E-11	3.44E-10	5.37E-09	9.64E-10
Shinisaurus_crocodilurus	Extant	Reptilia	Squamata	Shinisauridae	Semi aquatic	Carnivore	5.42E-05	8.77E-06	3.87E-05	2.41E-07	1.71E-07	1.48E-07	1.84E-07	2.23E-07	1.32E-07	1.12E-07	9.59E-08	5.28E-07	7.45E-07	5.63E-07
Shunosaurus_lii	Extinct	Dinosauria	Saurischia	Sauropodomorpha	Quadrupedal striding	Herbivore	2.51E+00	1.01E-02	1.92E+00	2.70E-02	2.08E-02	5.75E-03	4.37E-03	1.66E-02	1.10E-02	1.22E-02	6.78E-03	2.02E-01	5.80E-02	4.65E-02
Sitana_ponticeriana	Extant	Reptilia	Squamata	Agamidae	Quadrupedal striding	Omnivore	2.64E-05	3.15E-06	1.94E-05	7.81E-08	5.00E-08	1.00E-07	2.21E-07	1.07E-07	4.56E-08	5.28E-08	9.16E-08	4.49E-07	4.50E-07	2.97E-07
Smilodon_floridanus	Extinct	Mammalia	Carnivora	Felidae	Quadrupedal striding	Carnivore	1.01E-01	6.17E-03	7.66E-02	1.60E-03	9.18E-04	1.22E-04	2.09E-04	1.89E-03	1.16E-03	4.69E-04	5.15E-04	4.94E-03	2.85E-03	4.04E-03
Sooglossus_sechellensis	Extant	Amphibia	Anuran	Sooglossidae	Saltatorial	Insectivore	2.95E-07	8.65E-08	1.64E-07	6.85E-09	6.12E-09	3.08E-09	1.94E-09	2.28E-09	8.72E-10	4.90E-10	8.30E-11	1.30E-09	1.80E-08	3.72E-09
Sorex_monticolus	Extant	Mammalia	Eulipotyphla	Soricidae	Quadrupedal striding	Insectivore	2.25E-06	3.90E-07	1.64E-06	1.33E-08	2.32E-08	1.00E-08	6.75E-09	1.25E-08	8.70E-09	2.82E-09	5.42E-09	2.35E-08	5.33E-08	2.94E-08
Spea_multiplicata	Extant	Amphibia	Anuran	Scaphiopodidae	Fossorial	Insectivore	7.02E-06	1.39E-06	4.27E-06	1.32E-07	1.12E-07	1.04E-07	9.25E-08	1.22E-07	5.89E-08	4.24E-08	4.24E-09	2.53E-08	4.41E-07	2.28E-07
Spelaeophyrne_methneri	Extant	Amphibia	Anuran	Brevicipitidae	Fossorial	Insectivore	2.06E-06	3.02E-07	1.50E-06	3.07E-08	2.44E-08	1.26E-08	1.51E-08	2.24E-08	8.40E-09	7.41E-09	2.63E-09	1.43E-08	8.28E-08	4.09E-08
Spheniscus_humboldti	Extant	Aves	Sphenisciformes	Spheniscidae	Semi aquatic	Piscivore	1.96E-03	1.31E-04	1.45E-03	2.28E-05	3.93E-05	8.36E-06	2.31E-05	2.42E-05	1.58E-05	3.54E-06	2.99E-06	9.90E-05	9.36E-05	4.64E-05
Sphenodon_punctatus	Extant	Reptilia	Rhynchocephalia	Sphenodontidae	Fossorial	Carnivore	3.51E-04	8.17E-05	2.16E-04	2.49E-06	2.22E-06	9.73E-07	2.44E-06	2.75E-06	1.34E-06	5.27E-07	2.59E-06	4.43E-06	8.12E-06	7.19E-06
Spilogale_gracilis_microrhina	Extant	Mammalia	Carnivora	Mephitidae	Scansorial	Omnivore	3.71E-04	3.06E-05	2.97E-04	2.97E-06	2.90E-06	1.08E-06	7.34E-07	2.82E-06	2.20E-06	6.03E-07	1.11E-06	5.25E-06	7.69E-06	6.74E-06
Stahleckeria_potens	Extinct	Mammalia	Therapsida	Stahleckeriidae	Quadrupedal striding	Herbivore	1.25E+00	9.04E-02	9.73E-01	6.35E-03	6.16E-03	1.90E-03	2.24E-03	2.20E-02	1.19E-02	3.69E-03	5.46E-03	6.28E-02	1.67E-02	4.31E-02
Staurikosaurus_pricei	Extinct	Dinosauria	Saurischia	Herrerasauridae	Bipedal striding	Carnivore	1.45E-02	8.28E-04	8.67E-03	2.48E-04	3.38E-04	1.41E-04	2.31E-04	6.21E-05	3.36E-05	1.09E-05	3.20E-05	5.47E-04	9.59E-04	1.39E-04
Stegosaurus_indet	Extinct	Dinosauria	Ornithischia	Stegosauridae	Quadrupedal striding	Herbivore	8.64E-01	4.35E-03	7.82E-01	8.03E-03	2.75E-03	7.58E-04	4.26E-04	1.83E-03	2.50E-03	2.16E-04	2.57E-04	1.05E-02	1.20E-02	4.80E-03
Stegosaurus_stenops	Extinct	Dinosauria	Ornithischia	Stegosauridae	Quadrupedal striding	Herbivore	2.21E+00	7.90E-03	1.78E+00	3.02E-02	1.79E-02	2.54E-03	1.15E-03	1.63E-02	9.67E-03	2.09E-03	1.92E-03	1.36E-02	5.17E-02	3.00E-02
Stenaulerhynchus_stockleyi	Extinct	Reptilia	Rhynchosauria	Rhynchosauridae	Quadrupedal striding	Herbivore	5.02E-02	1.76E-03	4.08E-02	5.01E-04	6.43E-04	2.80E-04	1.90E-04	6.94E-04	1.64E-04	1.42E-04	1.28E-04	9.04E-04	1.61E-03	1.13E-03
Strix_aluco	Extant	Aves	Strigiformes	Strigidae	Active flight	Carnivore	3.48E-04	8.39E-05	1.72E-04	4.29E-06	8.07E-06	4.72E-06	4.56E-06	9.23E-06	9.67E-06	2.93E-06	7.07E-07	3.66E-06	2.16E-05	2.25E-05
Strix_varia	Extant	Aves	Strigiformes	Strigidae	Active flight	Carnivore	6.64E-04	1.01E-04	3.28E-04	1.27E-05	2.36E-05	9.65E-06	1.17E-05	2.63E-05	2.09E-05	6.20E-06	1.01E-06	8.70E-06	5.76E-05	5.44E-05
Struthio_camelus	Extant	Aves	Struthioniformes	Struthionidae	Bipedal striding	Herbivore	1.00E-01	7.39E-04	7.82E-02	2.09E-03	4.25E-03	1.26E-03	7.45E-04	1.03E-04	2.17E-04	1.63E-04	2.27E-05	3.28E-03	8.34E-03	5.05E-04
Struthiomimus_altus	Extinct	Dinosauria	Saurischia	Therapoda	Bipedal striding	Omnivore	3.41E-01	1.68E-03	2.45E-01	9.64E-03	8.94E-03	2.92E-03	4.34E-03	1.37E-03	1.33E-03	6.92E-04	6.92E-04	4.98E-03	2.58E-02	4.08E-03
Stumpffia_pygmaea_	Extant	Amphibia	Anuran	Microhylidae	Saltatorial	Insectivore	5.91E-08	1.35E-08	3.84E-08	9.32E-10	9.69E-10	5.37E-10	5.00E-10	3.16E-10	1.16E-10	5.30E-11	1.12E-11	3.31E-10	2.94E-09	4.96E-10
Suricata_suricata	Extant	Mammalia	Carnivora	Herpestidae	Fossorial	Carnivore	6.30E-04	7.05E-05	4.46E-04	6.84E-06	9.58E-06	4.64E-06	1.38E-06	6.32E-06	6.79E-06	2.09E-06	1.74E-06	1.17E-05	2.24E-05	1.69E-05
Sus_scrofa	Extant	Mammalia	Artidoactyla	Suidae	Quadrupedal striding	Omnivore	7.86E-02	8.52E-03	6.39E-02	6.63E-04	5.26E-04	3.03E-04	1.51E-04	5.14E-04	2.70E-04	3.03E-04	1.51E-04	7.11E-03	1.64E-03	1.24E-03
Symphalangus_syndactylus	Extant	Mammalia	Primates	Hylobatidae	Arboreal	Omnivore	8.02E-03	5.78E-04	5.75E-03	1.73E-04	1.19E-04	6.31E-05	1.76E-05	1.72E-04	1.67E-04	4.68E-05	5.90E-05	5.39E-05	3.72E-04	4.45E-04
Syncope_antenori	Extant	Amphibia	Anuran	Microhylidae	Saltatorial	Insectivore	1.08E-07	2.24E-08	6.96E-08	1.91E-09	2.22E-09	1.14E-09	7.25E-10	7.25E-10	2.99E-10	1.40E-10	3.15E-11	1.23E-09	6.00E-09	1.20E-09
Szechuanosaurus_campi	Extinct	Dinosauria	Saurischia	Theropoda	Bipedal striding	Carnivore	4.95E-01	4.19E-02	3.28E-01	6.04E-03	6.31E-03	1.89E-03	1.90E-03	1.96E-03	4.49E-04	3.06E-04	4.83E-04	1.38E-02	1.61E-02	3.20E-03
Tachyglossus_aculeatus	Extant	Mammalia	Monotremata	Tachyglossidae	Fossorial	Insectivore	1.55E-03	7.09E-05	1.20E-03	2.22E-05	2.54E-05	7.00E-06	7.68E-07	3.23E-05	2.04E-05	1.06E-05	6.85E-06	2.92E-05	5.54E-05	7.01E-05
Tadarida_midus	Extant	Mammalia	Chiroptera	Molossidae	Active flight	Insectivore	3.10E-05	4.03E-06	1.94E-05	2.07E-07	1.80E-07	5.12E-08	1.38E-07	8.15E-07	1.09E-06	7.36E-07	1.94E-07	4.07E-07	5.76E-07	2.84E-06
Takydromus_sexlineatus	Extant	Reptilia	Squamata	Lacertidae	Arboreal	Insectivore	1.19E-06	1.75E-07	4.74E-07	5.71E-09	4.73E-09	4.00E-09	4.51E-09	4.13E-09	2.01E-09	1.57E-09	8.17E-10	1.39E-08	1.90E-08	8.53E-09
Tamandua_mexicana	Extant	Mammalia	Pilosa	Myrmecophagidae	Arboreal	Insectivore	1.36E-03	7.84E-05	9.59E-04	1.71E-05	1.40E-05	8.67E-06	3.59E-06	1.95E-05	2.10E-05	1.27E-05	6.90E-06	2.46E-05	4.34E-05	6.00E-05
Tapirus_indicus	Extant	Mammalia	Perissodactyla	Tapiridae	Quadrupedal striding	Herbivore	1.72E-01	1.02E-02	1.42E-01	2.00E-03	9.55E-04	7.23E-04	3.62E-04	1.26E-03	7.72E-04	1.11E-03	5.56E-04	4.04E-03	4.04E-03	3.70E-03
Tapirus_terrestris	Extant	Mammalia	Perissodactyla	Tapiridae	Quadrupedal striding	Herbivore	7.77E-02	5.44E-03	6.17E-02	1.40E-03	5.78E-04	4.30E-04	1.50E-04	7.92E-04	6.31E-04	3.36E-04	8.61E-05	1.31E-03	2.56E-03	1.85E-03
Tarsius_syrichta	Extant	Mammalia	Primates	Tarsiidae	Arboreal	Carnivore	6.93E-05	1.31E-05	3.34E-05	2.53E-06	1.94E-06	4.72E-07	1.43E-06	8.33E-07	8.41E-07	3.56E-07	1.27E-06	6.93E-07	6.37E-06	3.30E-06
Telmatobius_thompsoni	Extant	Amphibia	Anuran	Telmatobiidae	Semi aquatic	Carnivore	1.55E-05	2.95E-06	9.24E-06	3.89E-07	3.47E-07	1.66E-07	1.72E-07	3.80E-07	1.09E-07	7.54E-08	1.98E-08	4.20E-08	1.07E-06	5.84E-07
Tenontosaurus_tilletti	Extinct	Dinosauria	Ornithischia	Ornithipoda	Quadrupedal striding	Herbivore	6.17E-01	1.04E-02	4.57E-01	9.96E-03	9.91E-03	4.35E-03	3.10E-03	6.27E-03	3.33E-03	1.19E-03	3.70E-04	9.85E-03	2.73E-02	1.12E-02
Tetragonias_njalilus	Extinct	Mammalia	Therapsida	-	Quadrupedal striding	Herbivore	9.11E-02	3.00E-03	7.67E-02	5.11E-04	5.55E-04	3.68E-04	1.65E-04	1.19E-03	8.91E-04	3.04E-04	1.50E-04	1.29E-03	1.60E-03	2.54E-03
Thoropa_taophora	Extant	Amphibia	Anuran	Cycloramphidae	Saltatorial	Insectivore	1.21E-05	2.56E-06	6.75E-06	2.79E-07	3.37E-07	1.32E-07	2.37E-07	2.12E-07	8.34E-08	5.99E-08	2.11E-08	2.27E-08	9.86E-07	3.77E-07
Tomopterna_delandii	Extant	Amphibia	Anuran	Pyxicephalidae	Fossorial	Carnivore	5.10E-06	1.34E-06	3.05E-06	8.52E-08	8.22E-08	4.29E-08	5.11E-08	4.78E-08	1.99E-08	1.57E-08	3.29E-09	1.53E-08	2.61E-07	8.68E-08
Toxodon_burmestei	Extinct	Mammalia	Notoungulata	Toxodontidae	Quadrupedal striding	Herbivore	1.10E+00	7.57E-02	8.85E-01	1.72E-02	7.21E-03	2.22E-03	7.70E-04	1.24E-02	9.87E-03	3.99E-03	9.88E-04	2.06E-02	2.74E-02	2.72E-02
Tragulus_javanicus	Extant	Mammalia	Artiodactyla	Tragulidae	Quadrupedal striding	Herbivore	6.17E-04	6.51E-05	4.77E-04	8.49E-06	7.91E-06	5.41E-06	1.34E-06	2.85E-06	3.02E-06	9.20E-07	4.45E-07	1.33E-05	2.32E-05	7.24E-06
Treron_sieboldii	Extant	Aves	Columbiformes	Columbidae	Active flight	Herbivore	1.53E-04	9.36E-06	1.15E-04	1.28E-06	1.64E-06	7.01E-07	1.25E-06	2.96E-06	3.13E-06	9.86E-07	3.29E-07	2.82E-06	4.87E-06	7.40E-06
Triaenops_afer	Extant	Mammalia	Chiroptera	Hipposideridae	Active flight	Insectivore	9.52E-06	1.07E-06	5.61E-06	6.76E-08	2.63E-08	1.49E-08	4.33E-08	3.52E-07	5.07E-07	2.41E-07	6.38E-08	1.79E-07	1.52E-07	1.16E-06
Triceratops_elatus	Extinct	Dinosauria	Ornithischia	Ceratopsidae	Quadrupedal striding	Herbivore	4.68E+00	6.70E-01	3.51E+00	5.27E-02	2.44E-02	1.01E-02	1.38E-02	3.87E-02	3.22E-02	7.33E-03	1.09E-02	4.60E-02	1.01E-01	8.92E-02
Trichobatrachus_robustus	Extant	Amphibia	Anuran	Arthroleptidae	Saltatorial	Carnivore	2.01E-05	3.73E-06	1.30E-05	4.08E-07	4.32E-07	1.74E-07	1.94E-07	2.28E-07	1.07E-07	8.54E-08	1.21E-08	3.64E-08	1.21E-06	4.33E-07
Trichoglossus_moluccanus	Extant	Aves	Psittaciformes	Psittaculidae	Active flight	Herbivore	7.59E-05	1.62E-05	4.32E-05	6.27E-07	1.08E-06	1.73E-07	1.63E-06	1.11E-06	1.38E-06	6.74E-07	2.86E-07	2.19E-06	3.51E-06	3.45E-06
Trilophosaurus_buettneri	Extinct	Reptilia	Trilophosauria	Trilophosauridae	Quadrupedal striding	Herbivore	2.46E-02	9.02E-04	1.49E-02	3.26E-04	2.18E-04	1.11E-04	1.30E-04	3.63E-04	1.47E-04	5.32E-05	1.80E-04	9.51E-04	7.85E-04	7.42E-04
Triprion_petasatus	Extant	Amphibia	Anuran	Hylidae	Saltatorial	Insectivore	3.49E-06	1.15E-06	1.79E-06	5.83E-08	6.65E-08	2.95E-08	3.51E-08	4.27E-08	1.57E-08	1.41E-08	6.73E-09	1.46E-08	1.89E-07	7.92E-08
Triturus_cristatus	Extant	Amphibia	Caudata	Salamandridae	Semi aquatic	Carnivore	5.35E-06	5.82E-07	3.93E-06	2.64E-08	1.75E-08	4.85E-08	1.20E-08	2.30E-08	1.14E-08	2.25E-08	6.25E-09	9.81E-08	1.04E-07	6.31E-08
Tyrannosaurus_rex	Extinct	Dinosauria	Saurischia	Theropoda	Bipedal striding	Carnivore	5.76E+00	5.69E-01	3.92E+00	8.90E-02	7.30E-02	4.00E-02	4.30E-02	1.12E-02	2.61E-03	1.39E-03	4.85E-03	2.02E-01	2.45E-01	2.01E-02
Tyto_alba	Extant	Aves	Strigiformes	Tytonidae	Active flight	Carnivore	2.26E-04	4.36E-05	1.08E-04	3.08E-06	7.01E-06	4.80E-06	3.65E-06	8.66E-06	6.61E-06	2.11E-06	6.64E-07	1.71E-06	1.85E-05	1.80E-05
Uperodon_systoma	Extant	Amphibia	Anuran	Microhylidae	Fossorial	Insectivore	8.53E-06	8.91E-07	6.13E-06	1.79E-07	1.65E-07	7.71E-08	8.64E-08	1.29E-07	5.76E-08	3.34E-08	1.10E-08	2.43E-08	5.07E-07	2.31E-07
Uria_aalge	Extant	Aves	Charadriiformes	Alcidae	Active flight	Piscivore	3.60E-04	3.52E-05	2.69E-04	2.46E-06	5.21E-06	1.35E-06	1.06E-06	8.86E-06	3.64E-06	1.79E-06	4.38E-07	6.91E-06	1.01E-05	1.47E-05
Uroplatus_fimbriatus	Extant	Reptilia	Squamata	Gekkonidae	Arboreal	Insectivore	7.88E-05	1.91E-05	4.45E-05	9.89E-07	6.28E-07	4.09E-07	7.17E-07	7.10E-07	4.45E-07	2.93E-07	1.66E-07	5.01E-06	2.74E-06	1.61E-06
Ursus_arctos	Extant	Mammalia	Carnivora	Ursidae	Quadrupedal striding	Omnivore	8.37E-02	4.21E-03	6.83E-02	1.13E-03	7.90E-04	3.32E-04	2.24E-04	9.84E-04	7.54E-04	2.50E-04	5.55E-04	1.16E-03	2.47E-03	2.54E-03
Ursus_maritimus	Extant	Mammalia	Carnivora	Ursidae	Quadrupedal striding	Carnivore	1.10E-01	7.19E-03	8.30E-02	1.83E-03	1.35E-03	5.31E-04	2.66E-04	2.08E-03	1.37E-03	8.08E-04	4.04E-04	2.73E-03	3.98E-03	4.66E-03
Varanus_prasinus	Extant	Reptilia	Squamata	Varanidae	Arboreal	Carnivore	1.39E-04	1.10E-05	9.81E-05	9.86E-07	7.08E-07	6.36E-07	4.05E-07	1.13E-06	5.77E-07	3.49E-07	4.54E-07	2.02E-06	2.73E-06	2.51E-06
Varanus_salvator	Extant	Reptilia	Squamata	Varanidae	Semi aquatic	Carnivore	1.94E-02	3.98E-04	1.46E-02	9.93E-05	9.40E-05	8.68E-05	2.08E-05	1.29E-04	8.17E-05	3.60E-05	1.70E-05	3.87E-04	3.01E-04	2.64E-04
Varecia_variegata	Extant	Mammalia	Primates	Lemuridae	Arboreal	Herbivore	6.73E-03	5.70E-04	4.23E-03	2.20E-04	1.36E-04	7.67E-05	3.61E-05	1.03E-04	1.05E-04	2.53E-05	5.65E-05	9.77E-05	4.69E-04	2.90E-04
Velociraptor_mongoliensis	Extinct	Dinosauria	Saurischia	Theropoda	Bipedal striding	Carnivore	3.92E-03	6.64E-04	9.68E-04	2.16E-04	2.14E-04	7.55E-05	9.89E-05	4.40E-05	3.10E-05	1.44E-05	4.61E-05	2.51E-04	6.04E-04	1.35E-04
Vombatus_ursinus	Extant	Mammalia	Diprotodontia	Vombatidae	Fossorial	Herbivore	8.90E-03	7.38E-04	7.45E-03	8.54E-05	6.91E-05	1.42E-05	6.61E-06	6.34E-05	5.41E-05	1.38E-05	1.38E-05	6.04E-05	1.75E-04	1.45E-04
Vulpes_vulpes	Extant	Mammalia	Carnivora	Canidae	Quadrupedal striding	Omnivore	4.42E-03	3.59E-04	3.31E-03	5.60E-05	5.48E-05	4.17E-05	1.84E-05	3.58E-05	4.00E-05	1.64E-05	9.74E-06	1.44E-04	1.71E-04	1.02E-04
Wallabia	Extant	Mammalia	Diprotodontia	Macropodidae	Saltatorial	Herbivore	8.34E-03	2.43E-04	6.94E-03	1.45E-04	1.63E-04	5.18E-05	3.01E-05	1.78E-05	2.16E-05	5.61E-06	9.12E-06	2.75E-05	3.90E-04	5.41E-05
West_highland_white_terrier	Extant	Mammalia	Carnivora	Canidae	Quadrupedal striding	Carnivore	3.67E-03	3.57E-04	2.96E-03	3.51E-05	2.83E-05	1.38E-05	6.57E-06	7.38E-06	2.14E-05	3.56E-06	3.28E-06	9.44E-05	8.39E-05	3.56E-05
Xenopus_clivii	Extant	Amphibia	Anuran	Pipidae	Aquatic	Carnivore	1.56E-06	2.48E-07	1.02E-06	3.67E-08	4.52E-08	1.85E-08	2.54E-08	9.01E-09	3.86E-09	2.93E-09	5.11E-10	6.05E-09	1.26E-07	1.63E-08
Xenosaurus_rectocollaris	Extant	Reptilia	Squamata	Xenosauridae	Quadrupedal striding	Carnivore	1.50E-05	2.47E-06	1.11E-05	6.17E-08	3.41E-08	2.57E-08	2.66E-08	6.32E-08	3.24E-08	2.20E-08	1.22E-08	5.63E-08	1.48E-07	1.30E-07
Yandusaurus_multidens	Extinct	Dinosauria	Ornithischia	Yandusaurus	Bipedal striding	Herbivore	8.48E-03	3.12E-04	5.19E-03	1.42E-04	2.30E-04	1.40E-04	8.23E-05	4.56E-05	2.31E-05	1.31E-05	9.00E-06	2.23E-04	5.94E-04	9.07E-05
Yangchuanosaurus_hepingensis	Extinct	Dinosauria	Saurischia	Theropoda	Bipedal striding	Carnivore	1.74E+00	1.73E-01	1.06E+00	2.82E-02	3.83E-02	3.70E-02	1.24E-02	5.64E-03	3.22E-03	3.78E-03	7.47E-03	8.67E-02	1.16E-01	2.01E-02
Yixianornis_grabaui	Extinct	Dinosauria	Saurischia	Theropoda	Active flight	Carnivore	9.97E-05	7.08E-06	7.66E-05	8.41E-07	9.23E-07	3.43E-07	3.55E-07	1.99E-06	1.87E-06	4.38E-07	5.17E-07	1.48E-06	2.46E-06	4.82E-06
Zachaenus_parvulus	Extant	Amphibia	Anuran	Cycloramphidae	Saltatorial	Insectivore	1.55E-06	3.30E-07	1.02E-06	2.84E-08	2.47E-08	1.26E-08	8.19E-09	1.47E-08	5.97E-09	3.17E-09	5.96E-10	4.07E-09	7.39E-08	2.44E-08
