# Supplementary material for: Body size, shape and ecology in tetrapods
Source: Nat Commun. 2022 Jul 27;13:4340. doi: 10.1038/s41467-022-32028-2 (PMC9329317; doi:10.1038/s41467-022-32028-2)
Supplement: Supplementary file 4 — Supplementary Code 1-4 [file 41467_2022_32028_MOESM4_ESM.zip › SupplementaryCode/OuwieAnalysis/data/straptreenew.nex]

#NEXUS[written Wed Jan 13 10:31:40 GMT 2021 by Mesquite version 3.6 (build 917) at DESKTOP-4UUTN4Q/192.168.0.4]
BEGIN TREES;
[! Trees from source: 'Current Tree (Tree(s) used from Trees from "straptreenew.nex". Last tree used: UNTITLED [tree: (((((1:78.274,2:75.2):75.2,(((3:40.28,4:38.06):38.06,(5:38.06,(6:1.91,7:10.104):39.97):38.06):57.26,(8:74.8,(9:6.4,(10:87.20733333,(11:40.66666667,(12:2.097,(13:0.84,14:0.84):2.937):42.76366667):40.66666667):47.06666667):6.4):6.4):6.4):108.025,((((((((15:30,(16:65,(17:45,18:10):10…
	TRANSLATE
		1	Cryptobranchus_alleganiensis,
		2	Ranodon_sibiricus,
		3	Ambystoma_mavortium,
		4	Ambystoma_tigrinum,
		5	Lissotrition_vulgaris,
		6	Pachytriton_labiatus,
		7	Triturus_cristatus,
		8	Necturus_lewisi,
		9	Rhyacotriton_olympicus,
		10	Amphiuma_means,
		11	Bolitoglossa_franklini,
		12	Gyrinophilus_porphyriticus,
		13	Eurycea_robusta,
		14	Eurycea_sosorum,
		15	Uperodon_systoma,
		16	Gastrophryne_carolinensis,
		17	Stumpffia_pygmaea_,
		18	Syncope_antenori,
		19	Balebreviceps_hillmani,
		20	Callulina_kisiwamsitu,
		21	Probreviceps_macrodactylus,
		22	Spelaeophyrne_methneri,
		23	Hemisus_guineensis,
		24	Acanthixalus_spinosus,
		25	Arthroleptis_bioko,
		26	Leptodactylodon_ovatus,
		27	Cardiglossa_cyaneospila,
		28	Nyctibates_corrugatus,
		29	Trichobatrachus_robustus,
		30	Leptopelis_notatus,
		31	Hildebranta_ornata,
		32	Platymantis_polillensis,
		33	Micrixalus_herrei,
		34	Arthroleptella_lightfooti,
		35	Cacosternum_boettgeri,
		36	Cacosternum_namaquense,
		37	Natalobatrachus_bonebergi,
		38	Notophryne_broadleyi,
		39	Poyntonia_paludicola,
		40	Pyxicephalus_adspersus,
		41	Tomopterna_delandii,
		42	Microbbatrachella_capensis,
		43	Conraua_crassipes,
		44	Odontobatrachus_natator,
		45	Phrynobatrachus_krefftii,
		46	Limnonectes_macrocephalus,
		47	Fejervarya_limnocharis,
		48	Nyctibatrachus_aliciae,
		49	Rana_clamitans,
		50	Amnirana_albolabris,
		51	Indirana_phrynoderma,
		52	Buergeria_japonica,
		53	Chiromantis_rufescens,
		54	Nyctixalus_pictus,
		55	Philautus_surdus,
		56	Nasikabatrachus_sahyadrensis,
		57	Seychellophryne_gardineri,
		58	Sooglossus_sechellensis,
		59	Telmatobius_thompsoni,
		60	Lechriodus_melanopyga,
		61	Neobatrachus_pictus,
		62	Gastrotheca_peruana,
		63	Hemphractus_proboscideus,
		64	Barycholos_pulcher,
		65	Oreobates_quixensis,
		66	Craugastor_laciteps,
		67	Brachycephalus_albolineatus,
		68	Ischnocnema_gualteri,
		69	Brachycephalus_ephippium,
		70	Triprion_petasatus,
		71	Acris_crepitans,
		72	Agalychnis_calcarifer,
		73	Hyla_boans,
		74	Osteopilus_septentrionalis,
		75	Pseudacris_ornata,
		76	Anotheca_spinosa,
		77	Hyla_andersonii,
		78	Hyla_chrysoscelis,
		79	Hyla_cinerea,
		80	Centrolene_buckleyi,
		81	Hyalinobatrachium_fleishmanni,
		82	Adenomera_andreae,
		83	Odontophrynus_americanus,
		84	Proceratophrys_boiei,
		85	Eupsophus_roseus,
		86	Eleutherodactylus_atkinsi,
		87	Eleutherodactylus_orientalis,
		88	Lepidobatrachus_laevis,
		89	Batrachyla_taeniata,
		90	Cycloramphus_asper,
		91	Cornufer_guppyi,
		92	Thoropa_taophora,
		93	Rhinoderma_darwinii,
		94	Zachaenus_parvulus,
		95	Anaxyrus_terrestris,
		96	Peltophryne_guentheri,
		97	Ansonia_mcgregori,
		98	Adenomus_kelaartii,
		99	Mertensophryne_micranotis,
		100	Melanophryniscus_stelzneri,
		101	Atelopus_oxyrhynchus,
		102	Duttaphrynus_dodsoni,
		103	Atelopes_ignescens,
		104	Anaxyrus_fowleri,
		105	Anaxyrus_quercicus,
		106	Phyllobates_bicolor,
		107	Oophaga_pumilio,
		108	Helophryne_natalensis,
		109	Leptobrachium_hasseltii,
		110	Spea_multiplicata,
		111	Barbourula_busuanensis,
		112	Discoglossus_pictus,
		113	Rhinophrynus_dorsalis,
		114	Xenopus_clivii,
		115	Pipa_parva,
		116	Eryops_megacephalus,
		117	Diadectes_phaseolinus_,
		118	Edaphosaurus_boanerges_,
		119	Ophiacodon_retroversus,
		120	Smilodon_floridanus,
		121	Panthera_tigris,
		122	Panthera_leo,
		123	Panthera_pardus,
		124	Caracal_caracal,
		125	Acinoyx_jubatus,
		126	Puma_yagouaroundi,
		127	Felis_catus,
		128	Leopardus_geoffroyi,
		129	Paguma_larvata,
		130	Arctictis_binturoung,
		131	Suricata_suricata,
		132	Herpestes_brachyurus,
		133	Holophoneus_primaevus,
		134	Dobermann,
		135	Labrador,
		136	West_highland_white_terrier,
		137	Dachshund,
		138	Canis_lupus_famililiaris,
		139	Vulpes_vulpes,
		140	Nyctereutes_procyonoides,
		141	Amphicyon_ingens,
		142	Ursus_arctos,
		143	Ursus_maritimus,
		144	Otarid,
		145	Gulo_gulo,
		146	Martes_melampus_melampus,
		147	Meles_meles,
		148	Mustela_erminea,
		149	Lutra_lutra,
		150	Procyon_lotor,
		151	Spilogale_gracilis_microrhina,
		152	Ailurus_fulgens,
		153	Hyaenodon_horridis,
		154	Camelus_dromedarius,
		155	Lama_guanicoe,
		156	Platygonus_leptorhinus,
		157	Pecari_tajacu,
		158	Sus_scrofa,
		159	Hexaprotodon_liberiensis,
		160	Hippopotamus_amphibius,
		161	Archaeotherium_mortoni,
		162	Tragulus_javanicus,
		163	Okapia_johnstoni,
		164	Giraffa_camelopardalis,
		165	Antilocapra_americana,
		166	Bison_bison,
		167	Bos_gaurus,
		168	Bos_taurus,
		169	Cephalophus_niger,
		170	Nanger_dama,
		171	Blastoceros_pampaeus,
		172	Rangifer_tarandus,
		173	Dama_dama,
		174	Cervus_elephas,
		175	Megaloceros_giganteus,
		176	Diceros_bicornis,
		177	Dicerorhinus_sumatrensis,
		178	Paracerathrium_tianshanensis,
		179	Tapirus_indicus,
		180	Tapirus_terrestris,
		181	Brontops_robustus,
		182	Equus_ferrus_caballus,
		183	Equus_scotti,
		184	Merychippus_quintus,
		185	Neohipparion_affine,
		186	Dinohippus_leidyanus,
		187	Molossus_rufus,
		188	Tadarida_midus,
		189	Rhynchonycteris_naso,
		190	Pteronotus_parnellii,
		191	Nycteris_grandis,
		192	Rousettus_aegyptiacus,
		193	Triaenops_afer,
		194	Sorex_monticolus,
		195	Elephantulus_rozeti,
		196	Erinaceus_europaeus,
		197	Desmana_moschata,
		198	Condylura_cristata_cristata,
		199	Toxodon_burmestei,
		200	Hystrix_spp,
		201	Coelogenys_paca,
		202	Cavia_porcellus,
		203	Hydrochaeris_hydrochaeris,
		204	Castor_canadensis,
		205	Cynomys_ludovicionus,
		206	Sciuridae_sp,
		207	Microtus_scalopsoides,
		208	Lemmus_lemmus,
		209	Phodopus_roborovskii,
		210	Mus_musculus,
		211	Rattus_rattus,
		212	Oryctolagus_cuniculus,
		213	Avahi_laniger,
		214	Megaladapsis_edwardsi,
		215	Varecia_variegata,
		216	Lepilemur_mustelinus,
		217	Microcebus_rufus,
		218	Daubentonia_madagascariensis,
		219	Sciurocheirus_alleni,
		220	Saimiri_sciureus,
		221	Ateles,
		222	Sagunius_oedipus,
		223	Aotus_trivirgatus,
		224	Macaca_fuscata,
		225	Chlorocebut_aethiops,
		226	Nasalis_larvatus,
		227	Symphalangus_syndactylus,
		228	Hylobates_lar,
		229	Hylobates_agilis,
		230	Pongo_abelii,
		231	Gorilla_gorilla,
		232	Australopithecus_afarensis,
		233	Homo_sapien,
		234	Tarsius_syrichta,
		235	Procavia_capensis,
		236	Mammut_americanum,
		237	Gomphothrium_productum,
		238	Loxodonta_africana,
		239	Mammuthus_jeffersoni,
		240	Elephas_maximus,
		241	Setifer_setosus,
		242	Palaeoparadoxis_tabatai,
		243	Cabassous_chacoensis,
		244	Glossotherium_robustus,
		245	Choloepus_didactylus,
		246	Myrmecophaga_tridactyla,
		247	Tamandua_mexicana,
		248	Phascolonus_gigas,
		249	Vombatus_ursinus,
		250	Phascolarctos_cinereus,
		251	Wallabia,
		252	Didelphis_virginiana,
		253	Ornithorhynchus_anatinus,
		254	Tachyglossus_aculeatus,
		255	Chiniquodon_theotonicus,
		256	Lycaenops_ornatus,
		257	Stahleckeria_potens,
		258	Tetragonias_njalilus,
		259	Sauroctonus_parringtoni,
		260	Keratocephalus_moloch,
		261	Moschops_capensis,
		262	Dimetrodon_incisivus,
		263	Passer_domesticus,
		264	Oenanthe_oenanthe,
		265	Corvus_macrohyrchos,
		266	Trichoglossus_moluccanus,
		267	Falco_colombarius,
		268	Cariama_cristata,
		269	Dendrocopos_major,
		270	Picus_viridis,
		271	Alcedo_atthis,
		272	Strix_aluco,
		273	Strix_varia,
		274	Tyto_alba,
		275	Cathartes_aura,
		276	Accipiter_cooperii,
		277	Buteo_buteo,
		278	Buteo_jamaicensis,
		279	Sagittarius_serpentarius,
		280	Pelecanus_onocrotalus,
		281	Pelecanus_occidentalis,
		282	Nycticorax_nycticorax,
		283	Microcarbo_melanoleucos,
		284	Ardenna_grisea,
		285	Aptenodytes_forsteri,
		286	Spheniscus_humboldti,
		287	Gavia_arctica,
		288	Gavia_pacifica,
		289	Larus_occidentalis,
		290	Anous_stolidus,
		291	Uria_aalge,
		292	Aechmophorus_occidentalis,
		293	Phoenicopterus_roseus,
		294	Antigone_canadensis,
		295	Musophaga_violacea,
		296	Treron_sieboldii,
		297	Selasphorus_sasin,
		298	Anser_anser,
		299	Branta_leucopsis,
		300	Numida_meleagris,
		301	Alectoris_rufa,
		302	Lagopus_muta,
		303	Dromaius_novaehollandiae,
		304	Casuarius_casuarius,
		305	Apteryx_australis_lawyi,
		306	Apteryx_owenii,
		307	Nothoprocta_pentlandii,
		308	Rhea_americana,
		309	Struthio_camelus,
		310	Pengornis_houi,
		311	Yixianornis_grabaui,
		312	Archaeopteryx_lithographica,
		313	Velociraptor_mongoliensis,
		314	Microraptor_gui,
		315	Caenagnathus,
		316	Struthiomimus_altus,
		317	Gorgosaurus,
		318	Tyrannosaurus_rex,
		319	Acrocanthosaurus,
		320	Allosaurus_fragilis,
		321	Yangchuanosaurus_hepingensis,
		322	Dilophosaurus_wetherilli,
		323	Szechuanosaurus_campi,
		324	Coelophysis,
		325	Staurikosaurus_pricei,
		326	Plateosaurus_Engelhardti,
		327	Lufengosaurus_huenei,
		328	Shunosaurus_lii,
		329	Patagosaurus,
		330	Mamenchisaurus_constructus,
		331	Mamenchisaurus_jingyanensis,
		332	Datasaurus_bashenensis,
		333	Omeiosaurus_tianfuensis,
		334	Cetiosaurus,
		335	Jobaria,
		336	Dicraeosaurus,
		337	Amargasaurus,
		338	Apatosaurus,
		339	Diplodocus_carnegii,
		340	Diplodocus_longus,
		341	Barosaurus,
		342	Camarasaurus,
		343	Paluxysaurus,
		344	Giraffatitan,
		345	Rapetosaurus_krausei,
		346	Neuquensaurus,
		347	Atlasaurus_imelakai,
		348	Dreadnoughtus_schrani,
		349	Heterodontosaurus_tucki,
		350	Gigantaspinosaurus_sichuanensis,
		351	Stegosaurus_indet,
		352	Stegosaurus_stenops,
		353	Euoplocephalus_tutus,
		354	Edmontonia,
		355	Gastonia_burgei,
		356	Tenontosaurus_tilletti,
		357	Iguanodon_bernissartensis,
		358	Bactrosaurus_johnstoni,
		359	Anatotitan_copei,
		360	Edmontosaurus,
		361	Protoceratops_andrewsi,
		362	Triceratops_elatus,
		363	Yandusaurus_multidens,
		364	Marasuchas_lilloensis,
		365	Crocodylus_johnstoni,
		366	Alligator_mississippiensis,
		367	Crocodylus_niloticus,
		368	Osteolaemus_tetraspis,
		369	Stenaulerhynchus_stockleyi,
		370	Trilophosaurus_buettneri,
		371	Pelusios_castaneus,
		372	Chelus_fimbriata,
		373	Geochelone_carbonaria,
		374	Gopherus_berlandieri,
		375	Gopherus_polyphemus,
		376	Gopherus_agassizii,
		377	Sacalia_quadriocellata,
		378	Chelonia_mydas,
		379	Chelydra_serpentina,
		380	Apalone_spinifera,
		381	Kinosternon_hirtipes_tarascense,
		382	Sphenodon_punctatus,
		383	Uroplatus_fimbriatus,
		384	Corucia_zebrata_,
		385	Dracaena_guianensis,
		386	Takydromus_sexlineatus,
		387	Elgaria_coerulea,
		388	Heloderma_horridum,
		389	Xenosaurus_rectocollaris,
		390	Egernia_whitii,
		391	Mesaspis_moreletii,
		392	Cordylus_namakuiyus,
		393	Shinisaurus_crocodilurus,
		394	Varanus_prasinus,
		395	Varanus_salvator,
		396	Brookesia_superciliaris,
		397	Rhampholeon_brevicaudatus,
		398	Moloch_horridus,
		399	Pogona_vitticeps,
		400	Bronchocela_cristatella,
		401	Sitana_ponticeriana,
		402	Lyriocephalus_scutatus,
		403	Ceratophora_stoddartii,
		404	Draco_maculatus,
		405	Draco_blandfordii,
		406	Draco_dussumieri,
		407	Phrynosoma_cornutum,
		408	Phrynosoma_mccalli,
		409	Iguana_rhinolopha,
		410	Amblyrhynchus_cristatus;
	TREE UNTITLED = (((((1:78.274,2:75.2):75.2,(((3:40.28,4:38.06):38.06,(5:38.06,(6:1.91,7:10.104):39.97):38.06):57.26,(8:74.8,(9:6.4,(10:87.20733333,(11:40.66666667,(12:2.097,(13:0.84,14:0.84):2.937):42.76366667):40.66666667):47.06666667):6.4):6.4):6.4):108.025,((((((((15:30,(16:65,(17:45,18:10):10):10):10,((((19:25.25,(20:22.625,21:2.625):2.625):2.625,22:7.875):2.625,23:10.5):2.625,(24:21.25,(25:1…
END;
