# Supplementary material for: Body size, shape and ecology in tetrapods
Source: Nat Commun. 2022 Jul 27;13:4340. doi: 10.1038/s41467-022-32028-2 (PMC9329317; doi:10.1038/s41467-022-32028-2)
Supplement: Supplementary file 4 — Supplementary Code 1-4 [file 41467_2022_32028_MOESM4_ESM.zip › SupplementaryCode/PGLS_PHYLANCOVA code/AliceLinear.csv]

Species	Extinct_Extant	Class	Order	Family	LO	Diet	Femur	Shank	Metatarsal	Pes	Humerus	Forearm	MC	Manus	GA	Forelimb	Hindlimb	AVL	Mass
Acanthixalus_spinosus	Extant	Amphibia	Anuran	Hyperoliidae	Saltatorial	Omnivore	0.014376	0.015446	0.008518	0.007792	0.00829	0.00582	0.004844	0.005034	0.01801	0.023988	0.046132	0.03506	1.56E-06
Accipiter_cooperii	Extant	Aves	Accipitriformes	Accipitridae	Active flight	Carnivore	0.055019	0.075773	0.058013	0.049077	0.064913	0.069249	0.034922	0.024909	0.090088	0.193993	0.237882	0.2159375	2.13E-04
Acinoyx_jubatus	Extant	Mammalia	Carnivora	Felidae	Quadrupedal striding	Carnivore	0.2164	0.23571	0.17475	0.07141	0.1722	0.21625	0.08117	0.0527	0.4909	0.52232	0.69827	0.610295	1.05E-02
Acris_crepitans	Extant	Amphibia	Anuran	Hylidae	Saltatorial	Insectivore	0.01011	0.0129	0.005748	0.008424	0.00529	0.003439	0.003075	0.002844	0.01286	0.014648	0.037182	0.025915	5.28E-07
Acrocanthosaurus	Extinct	Dinosauria	Saurischia	Theropoda	Bipedal striding	Carnivore	1.083	0.849	0.482	0.447	0.348	0.256	0.244	0.189	2.513	1.037	2.861	1.949	5.78E+00
Adenomera_andreae	Extant	Amphibia	Anuran	Leptodactylidae	Saltatorial	Insectivore	0.00909	0.01048	0.005608	0.007115	0.006179	0.004049	0.002695	0.002811	0.0143	0.015734	0.032293	0.0240135	7.58E-07
Adenomus_kelaartii	Extant	Amphibia	Anuran	Bufonidae	Saltatorial	Carnivore	0.013405	0.013365	0.00692	0.009456	0.011412	0.007622	0.0049	0.004948	0.02641	0.028882	0.043146	0.036014	2.63E-06
Aechmophorus_occidentalis	Extant	Aves	Podicipediformes	Podicipedidae	Active flight	Carnivore	0.039262	0.122468	0.072809	0.068372	0.116375	0.101339	0.050267	0.035093	0.129288	0.303074	0.302911	0.3029925	8.36E-04
Agalychnis_calcarifer	Extant	Amphibia	Anuran	Hylidae	Saltatorial	Carnivore	0.032945	0.034526	0.019806	0.017227	0.019189	0.012464	0.010024	0.007303	0.04751	0.04898	0.104504	0.076742	1.30E-05
Ailurus_fulgens	Extant	Mammalia	Carnivora	Ailuridae	Arboreal	Omnivore	0.10214	0.10371	0.06437	0.03739	0.09732	0.09802	0.03462	0.02935	0.30213	0.25931	0.30761	0.28346	2.26E-03
Alcedo_atthis	Extant	Aves	Coraciiformes	Alcedinidae	Active flight	Piscivore	0.014959	0.022641	0.006591	0.014953	0.0198	0.026934	0.013831	0.006301	0.032319	0.066866	0.059144	0.063005	3.37E-05
Alectoris_rufa	Extant	Aves	Galliformes	Phasianidae	Bipedal striding	Omnivore	0.049987	0.06729	0.036262	0.041513	0.047779	0.049395	0.031133	0.016131	0.073593	0.144438	0.195052	0.169745	2.47E-04
Alligator_mississippiensis	Extant	Reptilia	Crocodilia	Alligatoridae	Semi aquatic	Carnivore	0.038604	0.033403	0.028842	0.02288	0.033753	0.026932	0.0154	0.015292	0.121956	0.091377	0.123729	0.107553	2.99E-04
Allosaurus_fragilis	Extinct	Dinosauria	Saurischia	Theropoda	Bipedal striding	Carnivore	0.714	0.669	0.281	0.415	0.232	0.277	0.105	0.113	1.53	0.727	2.079	1.403	1.10E+00
Amargasaurus	Extinct	Dinosauria	Saurischia	Sauropodomorpha	Quadrupedal striding	Herbivore	0.835	0.646	0.231	0.257	0.66	0.491	0.219	0.127	2.084	1.497	1.969	1.733	3.29E+00
Amblyrhynchus_cristatus	Extant	Reptilia	Squamata	Iguanidae	Semi aquatic	Herbivore	0.07552	0.053488	0.04535	0.053872	0.065135	0.049954	0.028502	0.042114	0.259873	0.185705	0.22823	0.2069675	1.43E-03
Ambystoma_mavortium	Extant	Amphibia	Caudata	Ambystomatidae	Fossorial	Carnivore	0.012111	0.007277	0.007755	0.006538	0.013658	0.008253	0.007664	0.005995	0.063461	0.03557	0.033681	0.0346255	2.61E-05
Ambystoma_tigrinum	Extant	Amphibia	Caudata	Ambystomatidae	Fossorial	Carnivore	0.009519	0.006662	0.007694	0.005774	0.011367	0.007103	0.007323	0.005917	0.057645	0.03171	0.029649	0.0306795	1.41E-05
Amnirana_albolabris	Extant	Amphibia	Anuran	Ranidae	Saltatorial	Carnivore	0.02633	0.03266	0.01671	0.01655	0.016162	0.010154	0.007158	0.004339	0.04188	0.037813	0.09225	0.0650315	1.19E-05
Amphicyon_ingens	Extinct	Mammalia	Carnivora	Amphicyonidae	Quadrupedal striding	Carnivore	0.46305	0.37913	0.23655	0.09313	0.43132	0.43318	0.12129	0.09999	1.35	1.08578	1.17186	1.12882	2.62E-01
Amphiuma_means	Extant	Amphibia	Caudata	Amphiumidae	Semi aquatic	Carnivore	0.005717	0.002415	0.001355	0.001344	0.003648	0.001618	0.000877	0.001341	0.425232	0.007484	0.010831	0.0091575	5.48E-05
Anatotitan_copei	Extinct	Dinosauria	Ornithischia	Ornithipoda	Quadrupedal striding	Herbivore	1.16871	0.95024	0.32558	0.38041	0.74328	0.63562	0.29812	0.15412	2.23	1.83114	2.82494	2.32804	2.58E+00
Anaxyrus_fowleri	Extant	Amphibia	Anuran	Bufonidae	Saltatorial	Insectivore	0.017744	0.018399	0.00871	0.010769	0.012913	0.009445	0.00649	0.003068	0.02849	0.031916	0.055622	0.043769	5.81E-06
Anaxyrus_quercicus	Extant	Amphibia	Anuran	Bufonidae	Saltatorial	Carnivore	0.00818	0.008311	0.00438	0.006204	0.007381	0.005062	0.003933	0.001618	0.02292	0.017994	0.027075	0.0225345	1.94E-06
Anaxyrus_terrestris	Extant	Amphibia	Anuran	Bufonidae	Saltatorial	Carnivore	0.017274	0.018149	0.00936	0.013021	0.014571	0.010262	0.00623	0.002988	0.03042	0.034051	0.057804	0.0459275	7.74E-06
Anotheca_spinosa	Extant	Amphibia	Anuran	Hylidae	Saltatorial	Carnivore	0.029607	0.032803	0.0192	0.0173	0.015183	0.010137	0.008503	0.005847	0.04004	0.03967	0.09891	0.06929	1.10E-05
Anous_stolidus	Extant	Aves	Charadriiformes	Laridae	Soaring	Piscivore	0.012576	0.020214	0.011519	0.016239	0.02813	0.033692	0.017387	0.017543	0.033241	0.096752	0.060548	0.07865	1.28E-05
Anser_anser	Extant	Aves	Anseriformes	Anatidae	Active flight	Herbivore	0.07749	0.15519	0.09613	0.09308	0.17638	0.17886	0.09482	0.07402	0.1881	0.52408	0.42189	0.472985	4.92E-03
Ansonia_mcgregori	Extant	Amphibia	Anuran	Bufonidae	Saltatorial	Omnivore	0.01795	0.020669	0.010924	0.012785	0.013351	0.010479	0.005833	0.00538	0.03161	0.035043	0.062328	0.0486855	3.45E-06
Antigone_canadensis	Extant	Aves	Gruiformes	Gruidae	Soaring	Omnivore	0.11008	0.281536	0.234988	0.079222	0.19622	0.240075	0.095597	0.083111	0.265043	0.615003	0.705826	0.6604145	4.89E-03
Antilocapra_americana	Extant	Mammalia	Artiodactyla	Antilocapridae	Quadrupedal striding	Herbivore	0.214378	0.234914	0.248993	0.086305	0.171531	0.216799	0.211772	0.088539	0.486678	0.688641	0.78459	0.7366155	2.50E-02
Aotus_trivirgatus	Extant	Mammalia	Primates	Aotidae	Arboreal	Omnivore	0.098666	0.10533	0.057316	0.019259	0.070556	0.037015	0.033839	0.017289	0.232143	0.158699	0.280571	0.219635	7.86E-04
Apalone_spinifera	Extant	Reptilia	Testudines	Trionychidae	Aquatic	Carnivore	0.027604	0.022872	0.017908	0.02632	0.027728	0.014243	0.012776	0.020479	0.09789	0.075226	0.094704	0.084965	3.32E-04
Apatosaurus	Extinct	Dinosauria	Saurischia	Sauropodomorpha	Quadrupedal striding	Herbivore	1.85	1.33	0.264	0.317	1.249	0.88	0.267	0.143	4.28	2.539	3.761	3.15	2.67E+01
Aptenodytes_forsteri	Extant	Aves	Sphenisciformes	Spheniscidae	Semi aquatic	Carnivore	0.106775	0.224383	0.023406	0.060083	0.116361	0.084648	0.060811	0.076693	0.30142	0.338513	0.414647	0.37658	1.02E-02
Apteryx_australis_lawyi	Extant	Aves	Struthioformes	Apterygidae	Bipedal striding	Omnivore	0.105	0.16	0.058	0.09	0.014	0.026	0.01	0.013	0.164	0.063	0.413	0.238	1.40E-03
Apteryx_owenii	Extant	Aves	Struthioniformes	Apterygidae	Bipedal striding	Omnivore	0.08058	0.11312	0.04834	0.05541	0.02278	0.0369	0.02188	0.00947	0.1142	0.09103	0.29745	0.19424	5.43E-04
Archaeopteryx_lithographica	Extinct	Dinosauria	Saurischia	Theropoda	Bipedal striding	Carnivore	0.034	0.041	0.018	0.018	0.0427	0.04	0.014	0.0356	0.0653	0.1323	0.111	0.12165	5.86E-05
Archaeotherium_mortoni	Extinct	Mammalia	Artiodactyla	Entelodontidae	Quadrupedal striding	Carnivore	0.25952	0.2124	0.2361	0.05739	0.25759	0.29274	0.16404	0.08646	0.7447	0.80083	0.76541	0.78312	9.97E-02
Arctictis_binturoung	Extant	Mammalia	Carnivora	Viverridae	Arboreal	Herbivore	0.14028	0.12688	0.07973	0.04136	0.14291	0.13963	0.05043	0.0396	0.3856	0.37257	0.38825	0.38041	6.96E-03
Ardenna_grisea	Extant	Aves	Procellariiformes	Procellariidae	Soaring	Piscivore	0.038588	0.08909	0.056246	0.059768	0.106815	0.106177	0.058133	0.058134	0.141173	0.329259	0.243692	0.2864755	6.68E-04
Arthroleptella_lightfooti	Extant	Amphibia	Anuran	Pyxicephalidae	Saltatorial	Insectivore	0.004823	0.005057	0.00303	0.003317	0.003093	0.00215	0.001405	0.00153	0.00688	0.008178	0.016227	0.0122025	1.18E-07
Arthroleptis_bioko	Extant	Amphibia	Anuran	Arthroleptidae	Saltatorial	Insectivore	0.01331	0.01555	0.00788	0.009498	0.008341	0.006429	0.00377	0.00288	0.01835	0.02142	0.046238	0.033829	1.17E-06
Ateles	Extant	Mammalia	Primates	Atelidae	Arboreal	Herbivore	0.173054	0.16679	0.085953	0.060116	0.178164	0.199306	0.056033	0.081916	0.240682	0.515419	0.485913	0.500666	4.76E-03
Atelopes_ignescens	Extant	Amphibia	Anuran	Bufonidae	Saltatorial	Insectivore	0.011528	0.01103	0.00737	0.008862	0.00833	0.006069	0.005453	0.002488	0.02059	0.02234	0.03879	0.030565	2.16E-06
Atelopus_oxyrhynchus	Extant	Amphibia	Anuran	Bufonidae	Saltatorial	Insectivore	0.01314	0.01378	0.00875	0.00885	0.011299	0.007552	0.004508	0.002496	0.02772	0.025855	0.04452	0.0351875	2.68E-06
Atlasaurus_imelakai	Extinct	Dinosauria	Saurischia	Sauropodomorpha	Quadrupedal striding	Herbivore	1.7867	1.16128	0.36408	0.23706	1.8645	1.23115	0.2287	0.14678	3.59602	3.47113	3.54912	3.510125	1.53E+01
Australopithecus_afarensis	Extinct	Mammalia	Primates	Hominidae	Bipedal striding	Omnivore	0.257	0.225	0.106	0.018	0.202	0.199	0.068	0.068	0.287	0.537	0.606	0.5715	1.06E-02
Avahi_laniger	Extant	Mammalia	Primates	Indriidae	Arboreal	Herbivore	0.119023	0.072518	0.048537	0.035045	0.057331	0.078381	0.024574	0.038974	0.148635	0.19926	0.275123	0.2371915	5.38E-04
Bactrosaurus_johnstoni	Extinct	Dinosauria	Ornithischia	Ornithipoda	Quadrupedal striding	Herbivore	0.72874	0.70279	0.23028	0.21822	0.33111	0.37075	0.24349	0.17549	1.3752	1.12084	1.88003	1.500435	7.21E-01
Balebreviceps_hillmani	Extant	Amphibia	Anuran	Brevicipitidae	Saltatorial	Carnivore	0.008233	0.008446	0.005971	0.005456	0.008397	0.00467	0.00347	0.001946	0.023707	0.018483	0.028106	0.0232945	1.75E-06
Barbourula_busuanensis	Extant	Amphibia	Anuran	Bombinatoridae	Aquatic	Carnivore	0.031192	0.031154	0.016511	0.016641	0.018011	0.011123	0.01057	0.005885	0.049897	0.045589	0.095498	0.0705435	2.55E-05
Barosaurus	Extinct	Dinosauria	Saurischia	Sauropodomorpha	Quadrupedal striding	Herbivore	1.485	0.922	0.304	0.373	1.006	1.403	0.355	0.26	3.062	3.024	3.084	3.054	1.70E+01
Barycholos_pulcher	Extant	Amphibia	Anuran	Brachycephalidae�	Saltatorial	Insectivore	0.008286	0.01014	0.00557	0.00645	0.0052	0.00355	0.002719	0.001841	0.01141	0.01331	0.030446	0.021878	3.34E-07
Batrachyla_taeniata	Extant	Amphibia	Anuran	Ceratophryidae�	Saltatorial	Insectivore	0.01556	0.01853	0.01032	0.012535	0.00937	0.006175	0.005489	0.002992	0.0217	0.024026	0.056945	0.0404855	2.25E-06
Bison_bison	Extant	Mammalia	Artiodactyla	Bovidae	Quadrupedal striding	Herbivore	0.435	0.371	0.375	0.145	0.429	0.288	0.235	0.141	1.443	1.093	1.326	1.2095	4.74E-01
Blastoceros_pampaeus	Extinct	Mammalia	Artiodactyla	Cervidae	Quadrupedal striding	Herbivore	0.1865	0.24579	0.25164	0.07537	0.17179	0.1905	0.18784	0.07683	0.5568	0.62696	0.7593	0.69313	2.74E-02
Bolitoglossa_franklini	Extant	Amphibia	Caudata	Plethodontidae	Arboreal	Insectivore	0.005276	0.003373	0.003231	0.003015	0.005446	0.003217	0.004839	0.002546	0.030942	0.016048	0.014895	0.0154715	1.23E-06
Bos_gaurus	Extant	Mammalia	Artiodactyla	Bovidae	Quadrupedal striding	Herbivore	0.48074	0.49341	0.56815	0.21213	0.56533	0.5542	0.34383	0.20019	1.91	1.66355	1.75443	1.70899	9.37E-01
Bos_taurus	Extant	Mammalia	Artiodactyla	Bovidae	Quadrupedal striding	Herbivore	0.377	0.3	0.324	0.15	0.27	0.309	0.189	0.147	1.031	0.915	1.151	1.033	2.20E-01
Brachycephalus_albolineatus	Extant	Amphibia	Anuran	Brachycephalidae	Saltatorial	Insectivore	0.00307	0.00294	0.002062	0.001205	0.002879	0.001762	0.000812	0.000361	0.00652	0.005814	0.009277	0.0075455	6.45E-08
Brachycephalus_ephippium	Extant	Amphibia	Anuran	Brachycephalidae	Saltatorial	Insectivore	0.005406	0.005915	0.003732	0.002872	0.004707	0.003192	0.001519	0.000789	0.010013	0.010207	0.017925	0.014066	2.88E-07
Branta_leucopsis	Extant	Aves	Anseriformes	Anatidae	Active flight	Herbivore	0.059474	0.107614	0.061668	0.055684	0.120398	0.123807	0.068896	0.061331	0.138756	0.374432	0.28444	0.329436	1.05E-03
Bronchocela_cristatella	Extant	Reptilia	Squamata	Agamidae	Arboreal	Insectivore	0.023291	0.019696	0.012559	0.014273	0.016581	0.013865	0.005458	0.010124	0.044866	0.046028	0.069819	0.0579235	7.89E-06
Brontops_robustus	Extinct	Mammalia	Perissodactyla	Brontotheriidae	Quadrupedal striding	Herbivore	0.76788	0.4652	0.36361	0.29537	0.60786	0.5979	0.28966	0.37296	1.8574	1.86838	1.89206	1.88022	2.40E+00
Brookesia_superciliaris	Extant	Reptilia	Squamata	Chamaeleonidae	Arboreal	Insectivore	0.01079	0.008419	0.002929	0.002492	0.011155	0.00926	0.001928	0.002628	0.033703	0.024971	0.02463	0.0248005	5.55E-06
Buergeria_japonica	Extant	Amphibia	Anuran	Rhacophoridae	Saltatorial	Insectivore	0.01653	0.01823	0.008651	0.012114	0.008552	0.005567	0.00396	0.002548	0.01892	0.020627	0.055525	0.038076	1.53E-06
Buteo_buteo	Extant	Aves	Accipitriformes	Accipitridae	Soaring	Carnivore	0.067904	0.096774	0.071602	0.043359	0.093815	0.117182	0.058242	0.034416	0.119275	0.303655	0.279639	0.291647	6.01E-04
Buteo_jamaicensis	Extant	Aves	Accipitriformes	Accipitridae	Soaring	Carnivore	0.079148	0.110913	0.081413	0.059801	0.11676	0.133943	0.059966	0.034508	0.114951	0.345177	0.331275	0.338226	1.01E-03
Cabassous_chacoensis	Extant	Mammalia	Cingulata	Chlamyphoridae	Quadrupedal striding	Insectivore	0.049759	0.034384	0.036201	0.015774	0.042896	0.043837	0.021592	0.025127	0.178895	0.133452	0.136118	0.134785	5.14E-04
Cacosternum_boettgeri	Extant	Amphibia	Anuran	Pyxicephalidae	Saltatorial	Insectivore	0.00719	0.00828	0.00488	0.006734	0.005088	0.002805	0.002121	0.002036	0.01469	0.01205	0.027084	0.019567	4.48E-07
Cacosternum_namaquense	Extant	Amphibia	Anuran	Pyxicephalidae	Saltatorial	Insectivore	0.00809	0.00788	0.00459	0.006348	0.00565	0.003553	0.002352	0.001376	0.015526	0.012931	0.026908	0.0199195	4.38E-07
Caenagnathus	Extinct	Dinosauria	Saurischia	Theropoda	Bipedal striding	Omnivore	0.202	0.23	0.112	0.134	0.106	0.094	0.051	0.136	0.246	0.387	0.678	0.5325	7.44E-03
Callulina_kisiwamsitu	Extant	Amphibia	Anuran	Brevicipitidae	Saltatorial	Insectivore	0.01533	0.01386	0.008773	0.008601	0.010595	0.008906	0.005297	0.003815	0.02612	0.028613	0.046564	0.0375885	4.88E-06
Camarasaurus	Extinct	Dinosauria	Saurischia	Sauropodomorpha	Quadrupedal striding	Herbivore	1.49947	0.94055	0.33224	0.2854	1.06463	0.72413	0.32007	0.13751	3.31825	2.24634	3.05766	2.652	1.32E+01
Camelus_dromedarius	Extant	Mammalia	Artiodactyla	Camelidae	Quadrupedal striding	Herbivore	0.51876	0.46523	0.55394	0.1819	0.42962	0.57988	0.44532	0.18485	1.51	1.63967	1.71983	1.67975	4.66E-01
Canis_lupus_famililiaris	Extant	Mammalia	Carnivora	Canidae	Quadrupedal striding	Carnivore	0.2341	0.2763	0.18419	0.11493	0.2137	0.27948	0.1114	0.09386	0.62275	0.69844	0.80952	0.75398	3.66E-02
Caracal_caracal	Extant	Mammalia	Carnivora	Felidae	Quadrupedal striding	Carnivore	0.16062	0.1665	0.11581	0.0505	0.1213	0.14531	0.06045	0.0437	0.42	0.37076	0.49343	0.432095	5.13E-03
Cardiglossa_cyaneospila	Extant	Amphibia	Anuran	Arthroleptidae	Saltatorial	Insectivore	0.01227	0.01239	0.006573	0.008783	0.009307	0.00677	0.004613	0.002938	0.0187	0.023628	0.040016	0.031822	1.35E-06
Cariama_cristata	Extant	Aves	Cariamiformes	Cariamidae	Bipedal striding	Carnivore	0.085739	0.195883	0.200136	0.064568	0.106248	0.107165	0.039748	0.03268	0.184746	0.285841	0.546326	0.4160835	1.28E-03
Castor_canadensis	Extant	Mammalia	Rodentia	Castoridae	Semi aquatic	Herbivore	0.1056	0.13563	0.10357	0.06438	0.07619	0.10067	0.03157	0.02492	0.35531	0.23335	0.40918	0.321265	8.94E-03
Casuarius_casuarius	Extant	Aves	Struthioformes	Casuariidae	Bipedal striding	Herbivore	0.195	0.33	0.229	0.171	0.058	0.028	0.028	0.028	0.37	0.142	0.925	0.5335	1.72E-02
Cathartes_aura	Extant	Aves	Accipitriformes	Cathartidae	Soaring	Carnivore	0.058841	0.115144	0.059798	0.077818	0.14242	0.174933	0.119128	0.029952	0.114022	0.466433	0.311601	0.389017	1.25E-03
Cavia_porcellus	Extant	Mammalia	Rodentia	Caviidae	Quadrupedal striding	Herbivore	0.0397	0.04984	0.02756	0.01739	0.03753	0.03823	0.01499	0.01387	0.16274	0.10462	0.13449	0.119555	4.54E-04
Centrolene_buckleyi	Extant	Amphibia	Anuran	Centrolenidae	Arboreal	Omnivore	0.0136	0.01441	0.008642	0.008783	0.008074	0.005087	0.004728	0.002623	0.018159	0.020512	0.045435	0.0329735	8.52E-07
Cephalophus_niger	Extant	Mammalia	Artiodactyla	Bovidae	Quadrupedal striding	Herbivore	0.16511	0.17494	0.16941	0.06886	0.11613	0.14565	0.11946	0.05145	0.50411	0.43269	0.57832	0.505505	1.43E-02
Ceratophora_stoddartii	Extant	Reptilia	Squamata	Agamidae	Arboreal	Omnivore	0.017335	0.013756	0.006647	0.008802	0.013237	0.011164	0.005061	0.007315	0.039475	0.036777	0.04654	0.0416585	5.63E-06
Cervus_elephas	Extant	Mammalia	Artiodactyla	Cervidae	Quadrupedal striding	Herbivore	0.282	0.328	0.348	0.105	0.222	0.312	0.246	0.107	0.894	0.887	1.063	0.975	1.37E-01
Cetiosaurus	Extinct	Dinosauria	Saurischia	Sauropodomorpha	Quadrupedal striding	Herbivore	1.358	0.855	0.253	0.223	0.754	0.585	0.213	0.214	2.994	1.766	2.689	2.2275	6.05E+00
Chelonia_mydas	Extant	Reptilia	Testudines	Cheloniidae	Aquatic	Omnivore	0.040938	0.03178	0.034297	0.053174	0.061316	0.036466	0.057084	0.055495	0.26299	0.210361	0.160189	0.185275	6.54E-03
Chelus_fimbriata	Extant	Reptilia	Testudines	Chelidae	Aquatic	Carnivore	0.084994	0.053833	0.047604	0.033787	0.066848	0.03284	0.039155	0.028328	0.224363	0.167171	0.220218	0.1936945	9.22E-03
Chelydra_serpentina	Extant	Reptilia	Testudines	Chelydridae	Aquatic	Omnivore	0.056887	0.042423	0.023033	0.037295	0.05502	0.034713	0.029658	0.037969	0.152558	0.15736	0.159638	0.158499	2.66E-03
Chiniquodon_theotonicus	Extinct	Mammalia	Therapsida	Chiniquodontidae	Quadrupedal striding	Carnivore	0.15784	0.11631	0.09639	0.04804	0.12954	0.10948	0.0981	0.05766	0.7205	0.39478	0.41858	0.40668	3.93E-02
Chiromantis_rufescens	Extant	Amphibia	Anuran	Rhacophoridae	Saltatorial	Insectivore	0.02085	0.02254	0.01299	0.012933	0.012709	0.00768	0.006859	0.00671	0.03234	0.033958	0.069313	0.0516355	3.51E-06
Chlorocebut_aethiops	Extant	Mammalia	Primates	Cercopithecidae	Arboreal	Omnivore	0.147281	0.143139	0.075699	0.040102	0.113653	0.129424	0.037189	0.053248	0.35278	0.333514	0.406221	0.3698675	3.44E-03
Choloepus_didactylus	Extant	Mammalia	Pilosa	Megalonychidae	Arboreal	Herbivore	0.16602	0.15911	0.06998	0.09555	0.1608	0.21335	0.06413	0.10398	0.45161	0.54226	0.49066	0.51646	8.10E-03
Coelogenys_paca	Extant	Mammalia	Rodentia	Cuniculidae	Quadrupedal striding	Herbivore	0.09018	0.09223	0.06522	0.03364	0.07306	0.07991	0.03219	0.02272	0.32803	0.20788	0.28127	0.244575	3.27E-03
Coelophysis	Extinct	Dinosauria	Saurischia	Therapoda	Bipedal striding	Carnivore	0.147	0.204	0.095	0.089	0.095	0.072	0.038	0.043	0.448	0.248	0.535	0.3915	1.43E-02
Condylura_cristata_cristata	Extant	Mammalia	Euliptophyla	Talpidae	Fossorial	Carnivore	0.014761	0.023431	0.015721	0.009244	0.009975	0.018487	0.005946	0.008604	0.053991	0.043012	0.063157	0.0530845	2.73E-05
Conraua_crassipes	Extant	Amphibia	Anuran	Conrauidae	Saltatorial	Carnivore	0.02149	0.02284	0.01093	0.015672	0.01408	0.009042	0.007188	0.005617	0.02766	0.035927	0.070932	0.0534295	8.69E-06
Cordylus_namakuiyus	Extant	Reptilia	Squamata	Cordylidae	Quadrupedal striding	Insectivore	0.01555	0.010772	0.007976	0.009355	0.013865	0.01025	0.005595	0.007708	0.053587	0.037418	0.043653	0.0405355	2.13E-05
Cornufer_guppyi	Extant	Amphibia	Anuran	Cycloramphidae	Saltatorial	Carnivore	0.070408	0.080492	0.036345	0.055653	0.038189	0.022261	0.024797	0.013545	0.07877	0.098792	0.242898	0.170845	2.20E-04
Corucia_zebrata_	Extant	Reptilia	Squamata	Scincidae	Arboreal	Herbivore	0.036986	0.0214	0.02114	0.036548	0.036228	0.027148	0.014067	0.028151	0.171574	0.105594	0.116074	0.110834	3.86E-04
Corvus_macrohyrchos	Extant	Aves	Passeriformes	Corvidae	Active flight	Omnivore	0.0523	0.088407	0.066297	0.035574	0.054711	0.085913	0.045663	0.032571	0.084419	0.218858	0.242578	0.230718	4.60E-04
Craugastor_laciteps	Extant	Amphibia	Anuran	Brachycephalidae�	Saltatorial	Insectivore	0.0236	0.02827	0.01547	0.01672	0.01154	0.009325	0.006788	0.003455	0.02903	0.031108	0.08406	0.057584	7.44E-06
Crocodylus_johnstoni	Extant	Reptilia	Crocodilia	Crocodylidae	Semi aquatic	Carnivore	0.11992	0.096	0.063	0.043293	0.103595	0.073	0.045	0.02575	0.431225	0.247345	0.322213	0.284779	1.24E-02
Crocodylus_niloticus	Extant	Reptilia	Crocodilia	Crocodylidae	Semi aquatic	Carnivore	0.063641	0.047483	0.051355	0.02199	0.053654	0.034503	0.021137	0.011598	0.261959	0.120892	0.184469	0.1526805	6.94E-04
Cryptobranchus_alleganiensis	Extant	Amphibia	Caudata	Cryptobranchidae	Aquatic	Carnivore	0.017659	0.009855	0.014813	0.010417	0.017905	0.008061	0.011474	0.00783	0.172108	0.04527	0.052744	0.049007	5.34E-05
Cycloramphus_asper	Extant	Amphibia	Anuran	Cycloramphidae	Saltatorial	Insectivore	0.023658	0.02422	0.01248	0.009477	0.00968	0.008762	0.007451	0.007676	0.033215	0.033569	0.069835	0.051702	9.56E-06
Cynomys_ludovicionus	Extant	Mammalia	Rodentia	Sciuridae	Fossorial	Herbivore	0.040943	0.04429	0.026717	0.017243	0.030257	0.040968	0.00885	0.013622	0.135613	0.093697	0.129193	0.111445	2.17E-04
Dachshund	Extant	Mammalia	Carnivora	Canidae	Quadrupedal striding	Carnivore	0.065351	0.061487	0.059305	0.02855	0.061039	0.063849	0.038587	0.031056	0.324045	0.194531	0.214693	0.204612	3.36E-03
Dama_dama	Extant	Mammalia	Artiodactyla	Cervidae	Quadrupedal striding	Herbivore	0.20421	0.21622	0.25843	0.09335	0.14714	0.19967	0.19123	0.09278	0.56865	0.63082	0.77221	0.701515	3.09E-02
Datasaurus_bashenensis	Extinct	Dinosauria	Saurischia	Sauropodomorpha	Quadrupedal striding	Herbivore	1.1962	0.66295	0.22666	0.234	0.82333	0.51677	0.17638	0.14553	2.53718	1.66201	2.31981	1.99091	4.89E+00
Daubentonia_madagascariensis	Extant	Mammalia	Primates	Daubentoniidae	Arboreal	Omnivore	0.111448	0.105785	0.062805	0.060478	0.077463	0.113022	0.035972	0.063493	0.212241	0.28995	0.340516	0.315233	9.81E-04
Dendrocopos_major	Extant	Aves	Piciformes	Picidae	Active flight	Omnivore	0.029288	0.042239	0.02849	0.021022	0.03676	0.049231	0.021441	0.016265	0.064257	0.123697	0.121039	0.122368	9.45E-05
Desmana_moschata	Extant	Mammalia	Eulipotphyla	Talpidae	Semi aquatic	Carnivore	0.028	0.048	0.04	0.019	0.024	0.034	0.018	0.007	0.095	0.083	0.135	0.109	2.44E-04
Diadectes_phaseolinus_	Extinct	Reptiliomorpha	Diadectomorpha	Diadectidae	Semi aquatic	Herbivore	0.14964	0.12653	0.09203	0.07542	0.15102	0.14243	0.08053	0.06034	0.8761	0.43432	0.44362	0.43897	9.82E-02
Dicerorhinus_sumatrensis	Extant	Mammalia	Perissodactyla	Rhinocerotidae	Quadrupedal striding	Herbivore	0.391	0.273	0.135	0.125	0.3	0.353	0.206	0.074	1.068	0.933	0.924	0.9285	3.63E-01
Diceros_bicornis	Extant	Mammalia	Perissodactyla	Rhinocerotidae	Quadrupedal striding	Herbivore	0.39362	0.29908	0.25537	0.11391	0.41161	0.41788	0.21038	0.09639	1.3	1.13626	1.06198	1.09912	5.83E-01
Dicraeosaurus	Extinct	Dinosauria	Saurischia	Sauropodomorpha	Quadrupedal striding	Herbivore	1.204	0.749	0.201	0.136	0.716	0.498	0.212	0.159	2.596	1.585	2.29	1.9375	5.10E+00
Didelphis_virginiana	Extant	Mammalia	Didelphimorphia	Didelphidae	Arboreal	Omnivore	0.054951	0.054093	0.027551	0.022183	0.041832	0.044139	0.012398	0.01747	0.192764	0.115839	0.158778	0.1373085	4.06E-04
Dilophosaurus_wetherilli	Extinct	Dinosauria	Saurischia	Theropoda	Bipedal striding	Carnivore	0.542	0.545	0.291	0.286	0.258	0.184	0.094	0.169	1.276	0.705	1.664	1.1845	3.76E-01
Dimetrodon_incisivus	Extinct	Mammalia	Sphenacodontidae	Sphenacodontinae	Quadrupedal striding	Carnivore	0.16406	0.15349	0.12147	0.05946	0.15862	0.15906	0.07722	0.0421	0.77793	0.437	0.49848	0.46774	9.47E-02
Dinohippus_leidyanus	Extinct	Mammalia	Perissodactyla	Equidae	Quadrupedal striding	Herbivore	0.29599	0.27936	0.31669	0.13014	0.22817	0.31651	0.24733	0.1197	0.87432	0.91171	1.02218	0.966945	1.19E-01
Diplodocus_carnegii	Extinct	Dinosauria	Saurischia	Sauropodomorpha	Quadrupedal striding	Herbivore	1.48317	1.02516	0.32524	0.22461	1.25878	0.72843	0.33387	0.2283	3.48977	2.54938	3.05818	2.80378	1.06E+01
Diplodocus_longus	Extinct	Dinosauria	Saurischia	Sauropodomorpha	Quadrupedal striding	Herbivore	1.3557	1.0711	0.29595	0.31955	0.98879	0.87024	0.36093	0.16796	2.54168	2.38792	3.0423	2.71511	6.98E+00
Discoglossus_pictus	Extant	Amphibia	Anuran	Alytidae	Saltatorial	Insectivore	0.018792	0.021986	0.01222	0.013032	0.011011	0.006061	0.005319	0.002361	0.027373	0.024752	0.06603	0.045391	4.38E-06
Dobermann	Extant	Mammalia	Carnivora	Canidae	Quadrupedal striding	Carnivore	0.223404	0.221819	0.169304	0.071819	0.203286	0.245712	0.100572	0.046914	0.578719	0.596484	0.686346	0.641415	2.81E-02
Dracaena_guianensis	Extant	Reptilia	Squamata	Teiidae	Quadrupedal striding	Carnivore	0.040293	0.033968	0.030004	0.033	0.039001	0.0262	0.025696	0.02765	0.173446	0.118547	0.137265	0.127906	4.79E-04
Draco_blandfordii	Extant	Reptilia	Squamata	Agamidae	Scansorial	Insectivore	0.022198	0.018569	0.008329	0.010458	0.021749	0.019822	0.006178	0.010175	0.085845	0.057924	0.059554	0.058739	1.85E-05
Draco_dussumieri	Extant	Reptilia	Squamata	Agamidae	Scansorial	Insectivore	0.01347	0.01044	0.005749	0.003701	0.012669	0.011545	0.003267	0.006988	0.043428	0.034469	0.03336	0.0339145	3.89E-06
Draco_maculatus	Extant	Reptilia	Squamata	Agamidae	Scansorial	Insectivore	0.012825	0.009241	0.006216	0.008196	0.011445	0.00954	0.003612	0.005824	0.043752	0.030421	0.036478	0.0334495	6.80E-06
Dreadnoughtus_schrani	Extinct	Dinosauria	Saurischia	Sauropodomorpha	Quadrupedal striding	Herbivore	1.79	0.972	0.313	0.228	1.523	0.914	0.301	0.163	4.036	2.901	3.303	3.102	2.69E+01
Dromaius_novaehollandiae	Extant	Aves	Struthioformes	Casuariidae	Bipedal striding	Omnivore	0.206	0.38	0.325	0.157	0.087	0.043	0.038	0.023	0.336	0.191	1.068	0.6295	2.10E-02
Duttaphrynus_dodsoni	Extant	Amphibia	Anuran	Bufonidae	Fossorial	Carnivore	0.018289	0.019907	0.010304	0.01056	0.014416	0.010133	0.005521	0.00389	0.03009	0.03396	0.05906	0.04651	4.37E-06
Edaphosaurus_boanerges_	Extinct	Reptiliomorpha	Eupelycosauria	Edaphosauridae	Quadrupedal striding	Herbivore	0.15294	0.10575	0.10845	0.0792	0.14375	0.12127	0.08465	0.04635	0.73231	0.39602	0.44634	0.42118	6.94E-02
Edmontonia	Extinct	Dinosauria	Ornithischia	Nodosauridae	Quadrupedal striding	Herbivore	0.709	0.479	0.164	0.136	0.468	0.333	0.09	0.122	1.916	1.013	1.488	1.2505	2.80E+00
Edmontosaurus	Extinct	Dinosauria	Ornithischia	Ornithipoda	Quadrupedal striding	Herbivore	0.672	0.513	0.27	0.187	0.343	0.338	0.17	0.077	1.44	0.928	1.642	1.285	4.95E-01
Egernia_whitii	Extant	Reptilia	Squamata	Scincidae	Fossorial	Omnivore	0.00722	0.006045	0.004047	0.003427	0.008095	0.005572	0.002341	0.00264	0.046498	0.018648	0.020739	0.0196935	6.30E-06
Elephantulus_rozeti	Extant	Mammalia	Eulipotphyla	Soricidae	Saltatorial	Insectivore	0.02196	0.0346	0.02646	0.00566	0.01704	0.02348	0.00739	0.00337	0.0536	0.05128	0.08868	0.06998	2.59E-05
Elephas_maximus	Extant	Mammalia	Proboscidae	Elephantidae	Quadrupedal striding	Herbivore	0.90905	0.53177	0.25124	0.09967	0.74098	0.76072	0.26239	0.10947	1.93027	1.87356	1.79173	1.832645	2.21E+00
Eleutherodactylus_atkinsi	Extant	Amphibia	Anuran	Leptodactylidae	Saltatorial	Insectivore	0.011611	0.01311	0.00786	0.007995	0.00693	0.005269	0.00428	0.002138	0.020883	0.018617	0.040576	0.0295965	1.22E-06
Eleutherodactylus_orientalis	Extant	Amphibia	Anuran	Leptodactylidae	Saltatorial	Insectivore	0.004957	0.005453	0.003241	0.002711	0.003434	0.002746	0.001291	0.001186	0.006986	0.008657	0.016362	0.0125095	9.14E-08
Elgaria_coerulea	Extant	Reptilia	Squamata	Anguidae	Quadrupedal striding	Carnivore	0.011251	0.007233	0.006293	0.007602	0.009043	0.006842	0.003842	0.004974	0.059664	0.024701	0.032379	0.02854	1.41E-05
Equus_ferrus_caballus	Extant	Mammalia	Perissodactyla	Equidae	Quadrupedal striding	Herbivore	0.465	0.466	0.447	0.206	0.335	0.478	0.3	0.207	1.451	1.32	1.584	1.452	2.97E-01
Equus_scotti	Extinct	Mammalia	Perissodactyla	Equidae	Quadrupedal striding	Herbivore	0.40817	0.31985	0.3783	0.17022	0.30043	0.40641	0.29359	0.27993	1.45705	1.28036	1.27654	1.27845	3.18E-01
Erinaceus_europaeus	Extant	Mammalia	Eulipotyphla	Erinaceidae	Quadrupedal striding	Omnivore	0.0687	0.0884	0.0507	0.0222	0.0666	0.0897	0.0283	0.0207	0.2384	0.2053	0.23	0.21765	3.85E-04
Eryops_megacephalus	Extinct	Batrachomorpha	Temnospondyli	Eryopidae	Semi aquatic	Carnivore	0.13368	0.11754	0.07774	0.04736	0.13737	0.10417	0.09135	0.05884	0.592	0.39173	0.37632	0.384025	6.24E-02
Euoplocephalus_tutus	Extinct	Dinosauria	Ornithischia	Ankylosauridae	Quadrupedal striding	Herbivore	0.6251	0.51524	0.17187	0.16522	0.42225	0.32275	0.13051	0.11949	1.7922	0.995	1.47743	1.236215	2.35E+00
Eupsophus_roseus	Extant	Amphibia	Anuran	Leptodactylidae	Saltatorial	Insectivore	0.018611	0.020083	0.010098	0.01245	0.010763	0.006764	0.005214	0.002687	0.022539	0.025428	0.061242	0.043335	3.34E-06
Eurycea_robusta	Extant	Amphibia	Caudata	Plethodontidae	Aquatic	Carnivore	0.009122	0.005648	0.003467	0.002273	0.006976	0.005594	0.003028	0.001992	0.032257	0.01759	0.02051	0.01905	2.19E-06
Eurycea_sosorum	Extant	Amphibia	Caudata	Plethodontidae	Aquatic	Carnivore	0.003236	0.001542	0.001763	0.001093	0.002978	0.001451	0.001248	0.000803	0.021111	0.00648	0.007634	0.007057	2.15E-07
Falco_colombarius	Extant	Aves	Falconiformes	Falconidae	Active flight	Carnivore	0.031729	0.049893	0.035689	0.025919	0.034346	0.045011	0.080867	0.016441	0.047043	0.176665	0.14323	0.1599475	7.31E-05
Fejervarya_limnocharis	Extant	Amphibia	Anuran	Dicroglossidae	Saltatorial	Carnivore	0.031003	0.038272	0.018604	0.026135	0.01538	0.009624	0.009832	0.006808	0.035433	0.041644	0.114014	0.077829	1.58E-05
Felis_catus	Extant	Mammalia	Carnivora	Felidae	Quadrupedal striding	Carnivore	0.13275	0.12707	0.08664	0.10096	0.11043	0.12298	0.03936	0.02912	0.36736	0.30189	0.44742	0.374655	3.02E-03
Gastonia_burgei	Extinct	Dinosauria	Ornithischia	Ornithipoda	Quadrupedal striding	Herbivore	0.3931	0.2333	0.14977	0.09003	0.25762	0.19479	0.1305	0.11776	1.13148	0.70067	0.8662	0.783435	5.27E-01
Gastrophryne_carolinensis	Extant	Amphibia	Anuran	Microhylidae	Saltatorial	Insectivore	0.00631	0.00744	0.00432	0.00623	0.004671	0.002826	0.002068	0.001359	0.01448	0.010924	0.0243	0.017612	3.80E-07
Gastrotheca_peruana	Extant	Amphibia	Anuran	Hemiphractidae	Saltatorial	Insectivore	0.01626	0.016855	0.009922	0.012027	0.010727	0.006932	0.005795	0.00349	0.027407	0.026944	0.055064	0.041004	3.68E-06
Gavia_arctica	Extant	Aves	Gaviiformes	Gaviidae	Active flight	Carnivore	0.046131	0.166997	0.071557	0.042134	0.14947	0.130429	0.066579	0.015352	0.139676	0.36183	0.326819	0.3443245	1.11E-03
Gavia_pacifica	Extant	Aves	Gaviiformes	Gaviidae	Active flight	Carnivore	0.054081	0.185996	0.08496	0.098273	0.176353	0.1476	0.099732	0.060283	0.177104	0.483968	0.42331	0.453639	2.07E-03
Geochelone_carbonaria	Extant	Reptilia	Testudines	Testudinidae	Quadrupedal striding	Herbivore	0.063968	0.049361	0.025833	0.012738	0.084037	0.055024	0.023952	0.00914	0.22884	0.172153	0.1519	0.1620265	9.22E-03
Gigantaspinosaurus_sichuanensis	Extinct	Dinosauria	Ornithischia	Stegosauridae	Quadrupedal striding	Carnivore	0.65611	0.44049	0.24615	0.17688	0.41645	0.28991	0.178	0.12936	1.38868	1.01372	1.51963	1.266675	1.59E+00
Giraffa_camelopardalis	Extant	Mammalia	Artiodactyla	Giraffidae	Quadrupedal striding	Herbivore	0.46046	0.50366	0.82813	0.20101	0.415	0.76556	0.7145	0.21214	1.14538	2.1072	1.99326	2.05023	5.24E-01
Giraffatitan	Extinct	Dinosauria	Saurischia	Sauropodomorpha	Quadrupedal striding	Herbivore	1.872	1.33	0.209	0.224	2.062	1.382	0.261	0.443	4.419	4.148	3.635	3.8915	2.53E+01
Glossotherium_robustus	Extinct	Mammalia	Pilosa	Mylodontidae	Quadrupedal striding	Herbivore	0.46975	0.20388	0.2802	0.11751	0.34916	0.30566	0.14095	0.1739	1.33798	0.96967	1.07134	1.020505	6.79E-01
Gomphothrium_productum	Extinct	Mammalia	Proboscidae	Gomphotheriidae	Quadrupedal striding	Herbivore	0.64045	0.42868	0.13149	0.14739	0.55408	0.47111	0.24219	0.1908	1.68101	1.45818	1.34801	1.403095	1.43E+00
Gopherus_agassizii	Extant	Reptilia	Testudines	Testudinidae	Quadrupedal striding	Herbivore	0.048774	0.037705	0.0172	0.016814	0.066632	0.040353	0.016409	0.013329	0.171798	0.136723	0.120493	0.128608	4.23E-03
Gopherus_berlandieri	Extant	Reptilia	Testudines	Testudinidae	Quadrupedal striding	Herbivore	0.053503	0.037631	0.020642	0.010854	0.068201	0.045576	0.015702	0.012118	0.161827	0.141597	0.12263	0.1321135	3.81E-03
Gopherus_polyphemus	Extant	Reptilia	Testudines	Testudinidae	Quadrupedal striding	Herbivore	0.053173	0.044492	0.016975	0.018306	0.067595	0.044514	0.01587	0.013712	0.180461	0.141691	0.132946	0.1373185	4.68E-03
Gorgosaurus	Extinct	Dinosauria	Saurischia	Theropoda	Bipedal striding	Carnivore	0.795	0.763	0.528	0.38	0.305	0.19	0.133	0.256	1.521	0.884	2.466	1.675	1.40E+00
Gorilla_gorilla	Extant	Mammalia	Primates	Hominidae	Quadrupedal striding	Herbivore	0.36286	0.29418	0.17852	0.09375	0.41714	0.33241	0.13108	0.129	0.47054	1.00963	0.92931	0.96947	7.37E-02
Gulo_gulo	Extant	Mammalia	Carnivora	Mustelidae	Quadrupedal striding	Carnivore	0.175	0.159	0.125	0.055	0.14	0.144	0.095	0.033	0.47	0.412	0.514	0.463	9.35E-03
Gyrinophilus_porphyriticus	Extant	Amphibia	Caudata	Plethodontidae	Semi aquatic	Carnivore	0.003317	0.001389	0.001895	0.001816	0.002942	0.00139	0.00141	0.001009	0.021244	0.006751	0.008417	0.007584	2.35E-07
Heloderma_horridum	Extant	Reptilia	Squamata	Helodermatidae	Scansorial	Carnivore	0.034573	0.024559	0.016479	0.024935	0.032638	0.027133	0.020547	0.024226	0.226136	0.104544	0.100546	0.102545	5.60E-04
Helophryne_natalensis	Extant	Amphibia	Anuran	Heleophrynidae	Saltatorial	Insectivore	0.026308	0.028545	0.014839	0.016268	0.017162	0.012975	0.009101	0.005493	0.0397	0.044731	0.08596	0.0653455	1.05E-05
Hemisus_guineensis	Extant	Amphibia	Anuran	Hemisotidae	Fossorial	Carnivore	0.010907	0.011181	0.006028	0.005938	0.005802	0.004166	0.002784	0.001439	0.022546	0.014191	0.034054	0.0241225	1.75E-06
Hemphractus_proboscideus	Extant	Amphibia	Anuran	Hemiphractidae	Saltatorial	Carnivore	0.028494	0.034042	0.020912	0.010302	0.01437	0.012564	0.008702	0.00953	0.037973	0.045166	0.09375	0.069458	1.17E-05
Herpestes_brachyurus	Extant	Mammalia	Carnivora	Herpestidae	Quadrupedal striding	Carnivore	0.06573	0.07423	0.06099	0.02901	0.06299	0.07855	0.03178	0.02122	0.222	0.19454	0.22996	0.21225	1.07E-03
Heterodontosaurus_tucki	Extinct	Dinosauria	Ornithischia	Heterodontosauridae	Bipedal striding	Herbivore	0.107	0.144	0.06	0.069	0.077	0.066	0.025	0.027	0.247	0.195	0.38	0.2875	2.51E-03
Hexaprotodon_liberiensis	Extant	Mammalia	Artiodactyla	Hippopotamidae	Semi aquatic	Herbivore	0.2415	0.18643	0.17583	0.08805	0.20352	0.1854	0.10531	0.07678	0.74817	0.57101	0.69181	0.63141	7.47E-02
Hildebranta_ornata	Extant	Amphibia	Anuran	Ptychadenidae	Fossorial	Insectivore	0.022368	0.023631	0.011235	0.010973	0.01299	0.008709	0.006082	0.002401	0.035199	0.030182	0.068207	0.0491945	1.01E-05
Hippopotamus_amphibius	Extant	Mammalia	Artiodactyla	Hippopotamidae	Semi aquatic	Herbivore	0.47864	0.26064	0.27519	0.11126	0.33149	0.36117	0.18074	0.10988	1.43415	0.98328	1.12573	1.054505	6.96E-01
Holophoneus_primaevus	Extinct	Mammalia	Carnivora	Nimravidae	Quadrupedal striding	Carnivore	0.439	0.426	0.175	0.051	0.375	0.25	0.08	0.08	0.499	0.785	1.091	0.938	5.24E-02
Homo_sapien	Extant	Mammalia	Primates	Hominidae	Bipedal striding	Omnivore	0.20959	0.16502	0.11264	0.05963	0.17855	0.16685	0.05483	0.05218	0.56276	0.45241	0.54688	0.499645	1.62E-02
Hyaenodon_horridis	Extinct	Mammalia	Creodonta	Hyaenodontidae	Quadrupedal striding	Carnivore	0.20722	0.17358	0.13357	0.0598	0.17779	0.18894	0.09184	0.05975	0.63772	0.51832	0.57417	0.546245	2.24E-02
Hyalinobatrachium_fleishmanni	Extant	Amphibia	Anuran	Centrolenidae	Saltatorial	Insectivore	0.010702	0.011207	0.006452	0.005698	0.00536	0.003702	0.003132	0.002999	0.0139	0.015193	0.034059	0.024626	2.87E-07
Hydrochaeris_hydrochaeris	Extant	Mammalia	Rodentia	Caviidae	Semi aquatic	Herbivore	0.19	0.19154	0.13788	0.06478	0.14219	0.15836	0.07728	0.0475	0.6307	0.42533	0.5842	0.504765	3.20E-02
Hyla_andersonii	Extant	Amphibia	Anuran	Hylidae	Saltatorial	Insectivore	0.01614	0.016815	0.008474	0.009548	0.008702	0.00601	0.004661	0.004462	0.023419	0.023835	0.050977	0.037406	2.11E-06
Hyla_boans	Extant	Amphibia	Anuran	Hylidae	Saltatorial	Insectivore	0.047574	0.048413	0.02703	0.024998	0.022224	0.014474	0.011862	0.011467	0.066574	0.060027	0.148015	0.104021	2.65E-05
Hyla_chrysoscelis	Extant	Amphibia	Anuran	Hylidae	Saltatorial	Insectivore	0.01751	0.018213	0.010004	0.011771	0.010044	0.006613	0.005475	0.003846	0.027473	0.025978	0.057498	0.041738	3.19E-06
Hyla_cinerea	Extant	Amphibia	Anuran	Hylidae	Saltatorial	Insectivore	0.017796	0.02118	0.01234	0.011902	0.009525	0.006752	0.004275	0.003622	0.028037	0.024174	0.063218	0.043696	2.22E-06
Hylobates_agilis	Extant	Mammalia	Primates	Hylobatidae	Arboreal	Omnivore	0.19682	0.190254	0.068472	0.056376	0.228765	0.253639	0.068034	0.089279	0.254455	0.639717	0.511922	0.5758195	4.83E-03
Hylobates_lar	Extant	Mammalia	Primates	Hylobatidae	Arboreal	Omnivore	0.212517	0.197134	0.08606	0.070164	0.237995	0.283838	0.084588	0.495937	0.283149	1.102358	0.565875	0.8341165	6.68E-03
Hystrix_spp	Extant	Mammalia	Rodentia	Hystricidae	Quadrupedal striding	Herbivore	0.10637	0.10734	0.05846	0.03616	0.09632	0.09948	0.03783	0.03198	0.41144	0.26561	0.30833	0.28697	8.31E-03
Iguana_rhinolopha	Extant	Reptilia	Squamata	Iguanidae	Arboreal	Herbivore	0.08612	0.07068	0.04483	0.05695	0.0682	0.05568	0.03478	0.0254	0.26867	0.18406	0.25858	0.22132	2.07E-03
Iguanodon_bernissartensis	Extinct	Dinosauria	Ornithischia	Ornithipoda	Quadrupedal striding	Herbivore	0.92556	0.9414	0.427	0.25982	0.6992	0.43961	0.27706	0.18305	2.26529	1.59892	2.55378	2.07635	3.56E+00
Indirana_phrynoderma	Extant	Amphibia	Anuran	Ranixalidae	Saltatorial	Omnivore	0.015127	0.017734	0.009139	0.010176	0.007941	0.00493	0.004302	0.00213	0.018373	0.019303	0.052176	0.0357395	1.95E-06
Ischnocnema_gualteri	Extant	Amphibia	Anuran	Brachycephalidae	Saltatorial	Omnivore	0.007648	0.008355	0.004929	0.004937	0.004396	0.003351	0.002116	0.001346	0.009387	0.011209	0.025869	0.018539	2.95E-07
Jobaria	Extinct	Dinosauria	Saurischia	Sauropodomorpha	Quadrupedal striding	Herbivore	1.977	1.02	0.154	0.242	1.519	1.422	0.294	0.202	3.466	3.437	3.393	3.415	1.31E+01
Keratocephalus_moloch	Extinct	Mammalia	Therapsida	Tapinocephalidae	Quadrupedal striding	Herbivore	0.30841	0.21199	0.12133	0.22884	0.39111	0.25947	0.12193	0.19355	1.2629	0.96606	0.87057	0.918315	3.50E-01
Kinosternon_hirtipes_tarascense	Extant	Reptilia	Testudines	Kinosternidae	Semi aquatic	Carnivore	0.019971	0.016466	0.007312	0.015406	0.02186	0.01451	0.00794	0.014346	0.069088	0.058656	0.059155	0.0589055	1.71E-04
Labrador	Extant	Mammalia	Carnivora	Canidae	Quadrupedal striding	Carnivore	0.167883	0.159651	0.124048	0.057713	0.160605	0.202403	0.084911	0.059559	0.472346	0.507478	0.509295	0.5083865	1.86E-02
Lagopus_muta	Extant	Aves	Galliformes	Phasianidae	Active flight	Omnivore	0.05494	0.072824	0.031618	0.021754	0.061624	0.058087	0.035094	0.024978	0.123984	0.179783	0.181136	0.1804595	3.05E-04
Lama_guanicoe	Extant	Mammalia	Artiodactyla	Camelidae	Quadrupedal striding	Herbivore	0.31973	0.31043	0.30064	0.10641	0.24427	0.30199	0.26395	0.11666	0.8869	0.92687	1.03721	0.98204	1.10E-01
Larus_occidentalis	Extant	Aves	Charadriiformes	Laridae	Soaring	Carnivore	0.056057	0.105752	0.067499	0.057583	0.126246	0.146968	0.076034	0.063281	0.131892	0.412529	0.286891	0.34971	8.30E-04
Lechriodus_melanopyga	Extant	Amphibia	Anuran	Myobatrachidae	Saltatorial	Carnivore	0.02801	0.03124	0.01468	0.015116	0.01692	0.0109	0.007329	0.005027	0.037625	0.040176	0.089046	0.064611	1.28E-05
Lemmus_lemmus	Extant	Mammalia	Rodentia	Cricetidae	Fossorial	Herbivore	0.0258	0.0265	0.01498	0.00484	0.0184	0.02098	0.00824	0.00395	0.07987	0.05157	0.07212	0.061845	3.61E-05
Leopardus_geoffroyi	Extant	Mammalia	Carnivora	Felidae	Quadrupedal striding	Carnivore	0.099121	0.094297	0.077149	0.023888	0.084653	0.085166	0.041711	0.027472	0.301016	0.239002	0.294455	0.2667285	1.54E-03
Lepidobatrachus_laevis	Extant	Amphibia	Anuran	Ceratophryidae	Saltatorial	Carnivore	0.027752	0.025902	0.010692	0.02383	0.01958	0.015388	0.015871	0.010458	0.047999	0.061297	0.088176	0.0747365	6.03E-05
Lepilemur_mustelinus	Extant	Mammalia	Primates	Lepilemuridae	Arboreal	Herbivore	0.079635	0.078342	0.035983	0.028849	0.041327	0.05582	0.017204	0.020853	0.158428	0.135204	0.222809	0.1790065	2.81E-04
Leptobrachium_hasseltii	Extant	Amphibia	Anuran	Megophryidae	Saltatorial	Omnivore	0.019927	0.019436	0.009047	0.010254	0.015176	0.012367	0.00734	0.005651	0.035991	0.040534	0.058664	0.049599	9.28E-06
Leptodactylodon_ovatus	Extant	Amphibia	Anuran	Arthroleptidae	Saltatorial	Omnivore	0.015018	0.015914	0.007895	0.013917	0.010488	0.00702	0.005721	0.002017	0.022557	0.025246	0.052744	0.038995	2.76E-06
Leptopelis_notatus	Extant	Amphibia	Anuran	Arthroleptidae	Arboreal	Insectivore	0.029662	0.028931	0.01389	0.016938	0.017659	0.011351	0.010086	0.009619	0.045164	0.048715	0.089421	0.069068	1.47E-05
Limnonectes_macrocephalus	Extant	Amphibia	Anuran	Dicroglossidae	Saltatorial	Carnivore	0.037997	0.043718	0.018458	0.032338	0.021655	0.013224	0.013755	0.009694	0.054059	0.058328	0.132511	0.0954195	3.67E-05
Lissotrition_vulgaris	Extant	Amphibia	Caudata	Salamandridae	Semi aquatic	Carnivore	0.004496	0.002485	0.003659	0.003431	0.005064	0.002679	0.002898	0.003139	0.02289	0.01378	0.014071	0.0139255	8.86E-07
Loxodonta_africana	Extant	Mammalia	Proboscidea	Elephantidae	Quadrupedal striding	Herbivore	1.175	0.693	0.17	0.143	0.943	0.8	0.213	0.172	2.368	2.128	2.181	2.1545	2.73E+00
Lufengosaurus_huenei	Extinct	Dinosauria	Saurischia	Sauropodomorpha	Quadrupedal striding	Herbivore	0.52657	0.44948	0.22026	0.17091	0.29713	0.1998	0.0534	0.1336	1.28593	0.68393	1.36722	1.025575	5.05E-01
Lutra_lutra	Extant	Mammalia	Carnivora	Mustelidae	Semi aquatic	Carnivore	0.06633	0.08317	0.07045	0.04687	0.07345	0.07191	0.03648	0.06246	0.298	0.2443	0.26682	0.25556	3.03E-03
Lycaenops_ornatus	Extinct	Mammalia	Therapsida	Gorgonopsidae	Quadrupedal striding	Carnivore	0.16385	0.13379	0.07275	0.03801	0.1466	0.12998	0.06146	0.04442	0.51158	0.38246	0.4084	0.39543	1.74E-02
Lyriocephalus_scutatus	Extant	Reptilia	Squamata	Agamidae	Arboreal	Omnivore	0.028537	0.022381	0.01295	0.010371	0.025334	0.02196	0.009138	0.011696	0.07523	0.068128	0.074239	0.0711835	3.49E-05
Macaca_fuscata	Extant	Mammalia	Primates	Cercopithecidae	Quadrupedal striding	Omnivore	0.125433	0.12326	0.078429	0.04957	0.106241	0.123583	0.04273	0.04265	0.233093	0.315204	0.376692	0.345948	2.50E-03
Mamenchisaurus_constructus	Extinct	Dinosauria	Saurischia	Sauropodomorpha	Quadrupedal striding	Herbivore	1.40864	0.92523	0.35453	0.19777	1.1004	0.74647	0.2802	0.18979	3.30322	2.31686	2.88617	2.601515	9.78E+00
Mamenchisaurus_jingyanensis	Extinct	Dinosauria	Saurischia	Sauropodomorpha	Quadrupedal striding	Herbivore	1.50293	0.81444	0.34868	0.20296	1.05665	0.66972	0.27844	0.11348	3.49612	2.11829	2.86901	2.49365	1.03E+01
Mammut_americanum	Extinct	Mammalia	Proboscidae	Mammutidae	Quadrupedal striding	Herbivore	1.00306	0.7096	0.37095	0.1096	0.91557	0.8367	0.28383	0.16411	2.48898	2.20021	2.19321	2.19671	5.44E+00
Mammuthus_jeffersoni	Extinct	Mammalia	Proboscidae	Elephantidae	Quadrupedal striding	Herbivore	1.18428	0.77714	0.48106	0.14456	1.088	0.98111	0.34039	0.19338	1.94385	2.60288	2.58704	2.59496	4.49E+00
Marasuchas_lilloensis	Extinct	Dinosauria	Dinosauromorpha	Dinosauriformes	Bipedal striding	Carnivore	0.053	0.068	0.034	0.037	0.035	0.042	0.015	0.011	0.124	0.103	0.192	0.1475	1.71E-04
Martes_melampus_melampus	Extant	Mammalia	Carnivora	Mustelidae	Arboreal	Omnivore	0.081629	0.091637	0.057454	0.028664	0.06772	0.063779	0.033947	0.026323	0.252322	0.191769	0.259384	0.2255765	9.32E-04
Megaladapsis_edwardsi	Extinct	Mammalia	Primates	Megaladapidae	Arboreal	Herbivore	0.21857	0.17771	0.15914	0.09091	0.24192	0.26754	0.10625	0.11852	0.71593	0.73423	0.64633	0.69028	6.06E-02
Megaloceros_giganteus	Extinct	Mammalia	Artiodactyla	Cervidae	Quadrupedal striding	Herbivore	0.453	0.463	0.484	0.214	0.374	0.476	0.344	0.205	1.335	1.399	1.614	1.5065	3.02E-01
Melanophryniscus_stelzneri	Extant	Amphibia	Anuran	Bufonidae	Saltatorial	Insectivore	0.007746	0.008004	0.005144	0.006075	0.007344	0.004128	0.003415	0.001833	0.01581	0.01672	0.026969	0.0218445	6.06E-07
Meles_meles	Extant	Mammalia	Carnivora	Mustelidae	Fossorial	Omnivore	0.1001259	0.095443	0.070595	0.029267	0.084999	0.098921	0.049878	0.021963	0.410241	0.255761	0.2954309	0.27559595	4.78E-03
Mertensophryne_micranotis	Extant	Amphibia	Anuran	Bufonidae	Arboreal	Insectivore	0.005704	0.005691	0.003536	0.002523	0.005122	0.003742	0.001894	0.000803	0.013092	0.011561	0.017454	0.0145075	2.94E-07
Merychippus_quintus	Extinct	Mammalia	Perissodactyla	Equidae	Quadrupedal striding	Herbivore	0.26997	0.2571	0.28911	0.0702	0.17307	0.26414	0.22997	0.05931	0.85864	0.72649	0.88638	0.806435	5.66E-02
Mesaspis_moreletii	Extant	Reptilia	Squamata	Anguidae	Arboreal	Carnivore	0.007154	0.004292	0.004161	0.005542	0.006411	0.004558	0.002498	0.003855	0.039636	0.017322	0.021149	0.0192355	4.20E-06
Micrixalus_herrei	Extant	Amphibia	Anuran	Micrixalidae	Saltatorial	Insectivore	0.008429	0.00981	0.00443	0.005102	0.00568	0.003287	0.002345	0.001241	0.010761	0.012553	0.027771	0.020162	3.10E-07
Microbbatrachella_capensis	Extant	Amphibia	Anuran	Pyxicephalidae	Saltatorial	Insectivore	0.00532	0.006662	0.00385	0.005528	0.003717	0.002258	0.001624	0.002029	0.010117	0.009628	0.02136	0.015494	1.78E-07
Microcarbo_melanoleucos	Extant	Aves	Suliformes	Phalacrocoracidae	Active flight	Omnivore	0.03374	0.058099	0.037021	0.050091	0.086039	0.096151	0.047653	0.034122	0.138935	0.263965	0.178951	0.221458	3.28E-04
Microcebus_rufus	Extant	Mammalia	Primates	Cheirogaleidae	Arboreal	Omnivore	0.030537	0.035518	0.021883	0.014898	0.020499	0.029984	0.009253	0.014915	0.073587	0.074651	0.102836	0.0887435	4.49E-05
Microraptor_gui	Extinct	Dinosauria	Saurischia	Theropoda	Bipedal striding	Carnivore	0.096	0.122	0.063	0.042	0.077	0.071	0.045	0.033	0.134	0.226	0.323	0.2745	7.91E-04
Microtus_scalopsoides	Extant	Mammalia	Rodentia	Cricetidae	Fossorial	Herbivore	0.012987	0.014775	0.009788	0.004847	0.011972	0.011174	0.004241	0.00371	0.053914	0.031097	0.042397	0.036747	1.34E-05
Moloch_horridus	Extant	Reptilia	Squamata	Agamidae	Quadrupedal striding	Insectivore	0.018924	0.014234	0.006092	0.005672	0.017925	0.014245	0.004772	0.004026	0.050831	0.040968	0.044922	0.042945	1.98E-05
Molossus_rufus	Extant	Mammalia	Chiroptera	Molossidae	Active flight	Insectivore	0.017291	0.01553	0.005557	0.007046	0.031819	0.047026	0.028448	0.017851	0.044912	0.125144	0.045424	0.085284	1.58E-05
Moschops_capensis	Extinct	Mammalia	Therapsida	Tapinocephalidae	Quadrupedal striding	Omnivore	0.36734	0.27441	0.13062	0.10985	0.36913	0.26998	0.16155	0.09256	1.29447	0.89322	0.88222	0.88772	5.59E-01
Mus_musculus	Extant	Mammalia	Rodentia	Muridae	Quadrupedal striding	Omnivore	0.015952	0.01893	0.012619	0.005801	0.011329	0.013432	0.003689	0.00419	0.049265	0.03264	0.053302	0.042971	1.31E-05
Musophaga_violacea	Extant	Aves	Musophagiformes	Musophagidae	Active flight	Omnivore	0.049409	0.076071	0.044108	0.047899	0.045066	0.051773	0.026995	0.01595	0.091873	0.139784	0.217487	0.1786355	2.41E-04
Mustela_erminea	Extant	Mammalia	Carnivora	Mustelidae	Scansorial	Carnivore	0.022042	0.023655	0.017585	0.009404	0.021682	0.018139	0.007122	0.007852	0.108719	0.054795	0.072686	0.0637405	3.70E-05
Myrmecophaga_tridactyla	Extant	Mammalia	Pilosa	Myrmecophagidae	Quadrupedal striding	Insectivore	0.21502	0.19039	0.09575	0.04521	0.14744	0.22751	0.08252	0.01483	0.52768	0.4723	0.54637	0.509335	1.90E-02
Nanger_dama	Extant	Mammalia	Artiodactyla	Bovidae	Quadrupedal striding	Herbivore	0.23105	0.31185	0.34071	0.11583	0.16126	0.29791	0.29932	0.12273	0.6743	0.88122	0.99944	0.94033	4.09E-02
Nasalis_larvatus	Extant	Mammalia	Primates	Cercopithecidae	Arboreal	Herbivore	0.20724	0.18345	0.09448	0.05288	0.17252	0.20076	0.05949	0.0684	0.39058	0.50117	0.53805	0.51961	5.35E-03
Nasikabatrachus_sahyadrensis	Extant	Amphibia	Anuran	Sooglossidae	Fossorial	Insectivore	0.02764	0.024364	0.011613	0.025919	0.014815	0.009215	0.00841	0.003799	0.058157	0.036239	0.089536	0.0628875	2.98E-05
Natalobatrachus_bonebergi	Extant	Amphibia	Anuran	Pyxicephalidae	Scansorial	Insectivore	0.014556	0.016923	0.00843	0.009064	0.008572	0.005905	0.004252	0.004335	0.018893	0.023064	0.048973	0.0360185	1.44E-06
Necturus_lewisi	Extant	Amphibia	Caudata	Proteidae	Aquatic	Carnivore	0.006694	0.004584	0.003561	0.003059	0.006603	0.003188	0.00443	0.003179	0.076608	0.0174	0.017898	0.017649	8.95E-06
Neobatrachus_pictus	Extant	Amphibia	Anuran	Myobatrachidae	Fossorial	Insectivore	0.015302	0.014773	0.007249	0.010589	0.012833	0.009659	0.006149	0.00324	0.029122	0.031881	0.047913	0.039897	6.35E-06
Neohipparion_affine	Extinct	Mammalia	Perissodactyla	Equidae	Quadrupedal striding	Herbivore	0.28561	0.2897	0.31849	0.12175	0.19918	0.30451	0.24323	0.10987	0.92	0.85679	1.01555	0.93617	9.83E-02
Neuquensaurus	Extinct	Dinosauria	Saurischia	Sauropodomorpha	Quadrupedal striding	Herbivore	0.721	0.504	0.201	0.19	0.466	0.502	0.15	0.208	1.88	1.326	1.616	1.471	1.58E+00
Nothoprocta_pentlandii	Extant	Aves	Tinamiformes	Tinamidae	Bipedal striding	Omnivore	0.056614	0.07617	0.041738	0.027294	0.05838	0.064458	0.033211	0.025711	0.111349	0.18176	0.201816	0.191788	2.70E-04
Notophryne_broadleyi	Extant	Amphibia	Anuran	Pyxicephalidae	Saltatorial	Insectivore	0.009849	0.010608	0.005055	0.006689	0.00506	0.003934	0.002952	0.00148	0.014182	0.013426	0.032201	0.0228135	5.05E-07
Numida_meleagris	Extant	Aves	Galliformes	Numididae	Bipedal striding	Omnivore	0.085199	0.113413	0.046459	0.061158	0.078703	0.081136	0.049831	0.023615	0.131827	0.233285	0.306229	0.269757	9.91E-04
Nyctereutes_procyonoides	Extant	Mammalia	Carnivora	Canidae	Quadrupedal striding	Omnivore	0.105476	0.108079	0.075069	0.029246	0.08834	0.090305	0.044678	0.031927	0.333587	0.25525	0.31787	0.28656	3.16E-03
Nycteris_grandis	Extant	Mammalia	Chiroptera	Nycteridae	Active flight	Carnivore	0.026323	0.030746	0.005589	0.008166	0.029582	0.055543	0.051251	0.029704	0.035526	0.16608	0.070824	0.118452	1.87E-05
Nyctibates_corrugatus	Extant	Amphibia	Anuran	Arthroleptidae	Saltatorial	Insectivore	0.019662	0.020824	0.010205	0.011136	0.014268	0.011135	0.006864	0.006302	0.029603	0.038569	0.061827	0.050198	4.69E-06
Nyctibatrachus_aliciae	Extant	Amphibia	Anuran	Nyctibatrachidae	Saltatorial	Insectivore	0.013097	0.01299	0.005924	0.009689	0.007585	0.005765	0.004618	0.003266	0.016587	0.021234	0.0417	0.031467	1.37E-06
Nycticorax_nycticorax	Extant	Aves	Pelecaniformes	Ardeidae	Active flight	Piscivore	0.069227	0.120447	0.077193	0.062802	0.115201	0.128236	0.058906	0.043698	0.150724	0.346041	0.329669	0.337855	8.03E-04
Nyctixalus_pictus	Extant	Amphibia	Anuran	Rhacophoridae	Arboreal	Insectivore	0.015393	0.014488	0.008309	0.011475	0.012956	0.009944	0.006329	0.003074	0.030378	0.032303	0.049665	0.040984	1.86E-06
Odontobatrachus_natator	Extant	Amphibia	Anuran	Petropedetidae	Saltatorial	Carnivore	0.023896	0.024664	0.011558	0.015431	0.013347	0.009171	0.006638	0.003736	0.03366	0.032892	0.075549	0.0542205	6.13E-06
Odontophrynus_americanus	Extant	Amphibia	Anuran	Odontophrynidae	Fossorial	Insectivore	0.018555	0.016677	0.007904	0.015303	0.014446	0.010639	0.007573	0.004224	0.038258	0.036882	0.058439	0.0476605	1.23E-05
Oenanthe_oenanthe	Extant	Aves	Passeriformes	Muscicapidae	Active flight	Insectivore	0.019775	0.036577	0.02754	0.019102	0.01958	0.027658	0.014789	0.009705	0.031825	0.071732	0.102994	0.087363	2.17E-05
Okapia_johnstoni	Extant	Mammalia	Artiodactyla	Giraffidae	Quadrupedal striding	Herbivore	0.32206	0.34059	0.44732	0.15683	0.27282	0.4657	0.32223	0.14352	0.893	1.20427	1.2668	1.235535	1.73E-01
Omeiosaurus_tianfuensis	Extinct	Dinosauria	Saurischia	Sauropodomorpha	Quadrupedal striding	Herbivore	1.2074	0.9645	0.46261	0.30129	1.06023	0.79059	0.26577	0.26145	3.11886	2.37804	2.9358	2.65692	9.50E+00
Oophaga_pumilio	Extant	Amphibia	Anuran	Dendrobatidae	Saltatorial	Insectivore	0.00771	0.008399	0.004856	0.004698	0.006619	0.004828	0.002341	0.001413	0.012615	0.015201	0.025663	0.020432	3.30E-07
Ophiacodon_retroversus	Extinct	Reptiliomorpha	Eupelycosauria	Ophiacodontidae	Quadrupedal striding	Carnivore	0.16462	0.13674	0.11851	0.05843	0.13569	0.12696	0.08193	0.03899	0.83786	0.38357	0.4783	0.430935	5.75E-02
Oreobates_quixensis	Extant	Amphibia	Anuran	Brachycephalidae�	Saltatorial	Insectivore	0.021179	0.024433	0.011092	0.013866	0.012715	0.009823	0.005695	0.005336	0.025334	0.033569	0.07057	0.0520695	4.76E-06
Ornithorhynchus_anatinus	Extant	Mammalia	Monotremata	Ornithorhynchidae	Semi aquatic	Carnivore	0.034	0.046	0.035	0.013	0.032	0.034	0.023	0.013	0.16	0.102	0.128	0.115	4.40E-04
Oryctolagus_cuniculus	Extant	Mammalia	Lagomorpha	Leporidae	Saltatorial	Herbivore	0.100184	0.10645	0.070397	0.031925	0.071014	0.080427	0.024764	0.026811	0.305955	0.203016	0.308956	0.255986	1.50E-03
Osteolaemus_tetraspis	Extant	Reptilia	Crocodilia	Crocodylidae	Semi aquatic	Carnivore	0.088776	0.086681	0.066889	0.041891	0.083139	0.069363	0.041129	0.023877	0.367387	0.217508	0.284237	0.2508725	5.51E-03
Osteopilus_septentrionalis	Extant	Amphibia	Anuran	Hylidae	Saltatorial	Carnivore	0.032429	0.037302	0.020043	0.021716	0.019471	0.014057	0.009704	0.00696	0.052922	0.050192	0.11149	0.080841	1.81E-05
Otarid	Extant	Mammalia	Carnivora	Otariidae	Semi aquatic	Carnivore	0.06863	0.11787	0.09621	0.10798	0.07506	0.11546	0.06407	0.06622	0.56068	0.32081	0.39069	0.35575	1.38E-02
Pachytriton_labiatus	Extant	Amphibia	Caudata	Salamandridae	Aquatic	Carnivore	0.006739	0.003177	0.00434	0.003238	0.006373	0.003602	0.003381	0.002606	0.042821	0.015962	0.017494	0.016728	3.26E-06
Paguma_larvata	Extant	Mammalia	Carnivora	Viverridae	Scansorial	Omnivore	0.088266	0.087422	0.033981	0.0165	0.080253	0.078196	0.021176	0.024801	0.308167	0.204426	0.226169	0.2152975	2.01E-03
Palaeoparadoxis_tabatai	Extinct	Mammalia	Desmostylia	Paleoparadoxiidae	Semi aquatic	Herbivore	0.31113	0.3226	0.26859	0.12313	0.32826	0.34059	0.19089	0.12742	1.35274	0.98716	1.02545	1.006305	3.60E-01
Paluxysaurus	Extinct	Dinosauria	Saurischia	Sauropodomorpha	Quadrupedal striding	Herbivore	1.459	0.882	0.275	0.17	1.143	0.861	0.269	0.273	3.446	2.546	2.786	2.666	1.20E+01
Panthera_leo	Extant	Mammalia	Carnivora	Felidae	Quadrupedal striding	Carnivore	0.28945	0.27033	0.20451	0.09623	0.26536	0.2964	0.10449	0.09169	0.77165	0.75794	0.86052	0.80923	5.33E-02
Panthera_pardus	Extant	Mammalia	Carnivora	Felidae	Quadrupedal striding	Carnivore	0.24718	0.22305	0.16478	0.07299	0.21498	0.23193	0.09082	0.06482	0.65985	0.60255	0.708	0.655275	2.33E-02
Panthera_tigris	Extant	Mammalia	Carnivora	Felidae	Quadrupedal striding	Carnivore	0.35013	0.31712	0.21889	0.10858	0.31248	0.33615	0.13737	0.101415	1.00742	0.887415	0.99472	0.9410675	8.49E-02
Paracerathrium_tianshanensis	Extinct	Mammalia	Perissodactyla	Hyracodontidae	Quadrupedal striding	Herbivore	1.17649	0.78439	0.7104	0.54931	0.91046	0.90128	0.63794	0.33266	3.06572	2.78234	3.22059	3.001465	7.27E+00
Passer_domesticus	Extant	Aves	Passeriformes	Passeridae	Active flight	Omnivore	0.019119	0.02919	0.018976	0.016723	0.018371	0.022415	0.011931	0.009336	0.034338	0.062053	0.084008	0.0730305	2.16E-05
Patagosaurus	Extinct	Dinosauria	Saurischia	Sauropodomorpha	Quadrupedal striding	Herbivore	1.345	0.962	0.372	0.188	0.996	0.837	0.314	0.496	3.089	2.643	2.867	2.755	8.58E+00
Pecari_tajacu	Extant	Mammalia	Artiodactlya	Tayassuidae	Quadrupedal striding	Omnivore	0.16984	0.1708	0.11835	0.07309	0.1405	0.151	0.08248	0.07226	0.49769	0.44624	0.53208	0.48916	1.95E-02
Pelecanus_occidentalis	Extant	Aves	Pelicaniformes	Pelecanidae	Soaring	Piscivore	0.09327	0.127061	0.084129	0.131108	0.292079	0.348257	0.134159	0.043669	0.206702	0.818164	0.435568	0.626866	5.68E-03
Pelecanus_onocrotalus	Extant	Aves	Pelecaniformes	Pelecanidae	Soaring	Piscivore	0.095886	0.159034	0.103531	0.093528	0.265703	0.327387	0.122812	0.094513	0.257413	0.810415	0.451979	0.631197	7.51E-03
Peltophryne_guentheri	Extant	Amphibia	Anuran	Bufonidae	Saltatorial	Insectivore	0.019399	0.021257	0.01111	0.014748	0.018989	0.013646	0.007598	0.004485	0.046167	0.044718	0.066514	0.055616	1.44E-05
Pelusios_castaneus	Extant	Reptilia	Testudines	Pelomedusidae	Semi aquatic	Carnivore	0.025233	0.017419	0.009097	0.006311	0.022358	0.012612	0.008744	0.006215	0.068931	0.049929	0.05806	0.0539945	2.44E-04
Pengornis_houi	Extinct	Dinosauria	Saurischia	Theropoda	Bipedal striding	Carnivore	0.06	0.047	0.025	0.035	0.062	0.072	0.03	0.015	0.056	0.179	0.167	0.173	1.06E-04
Phascolarctos_cinereus	Extant	Mammalia	Diprotodontia	Phascolarctidae	Arboreal	Herbivore	0.12778	0.10498	0.04677	0.03898	0.10458	0.12436	0.05029	0.04459	0.37844	0.32382	0.31851	0.321165	4.60E-03
Phascolonus_gigas	Extinct	Mammalia	Diprotodontia	Vombatidae	Scansorial	Herbivore	0.31644	0.18693	0.19249	0.10199	0.22887	0.20896	0.10118	0.05038	1.33051	0.58939	0.79785	0.69362	2.29E-01
Philautus_surdus	Extant	Amphibia	Anuran	Rhacophoridae	Arboreal	Insectivore	0.015121	0.016555	0.008338	0.008183	0.007854	0.005904	0.004177	0.003665	0.019186	0.0216	0.048197	0.0348985	1.49E-06
Phodopus_roborovskii	Extant	Mammalia	Rodentia	Cricetidae	Fossorial	Omnivore	0.016181	0.018895	0.008329	0.004228	0.013037	0.01563	0.004833	0.003916	0.046703	0.037416	0.047633	0.0425245	1.33E-05
Phoenicopterus_roseus	Extant	Aves	Phoenicopteriformes	Phoenicopteridae	Active flight	Carnivore	0.06571	0.25369	0.22246	0.08664	0.19713	0.20117	0.07904	0.04504	0.22699	0.52238	0.6285	0.57544	2.19E-03
Phrynobatrachus_krefftii	Extant	Amphibia	Anuran	Phrynobatrachidae	Saltatorial	Insectivore	0.01835	0.019424	0.008189	0.01273	0.010589	0.006075	0.004566	0.002906	0.023722	0.024136	0.058693	0.0414145	3.20E-06
Phrynosoma_cornutum	Extant	Reptilia	Squamata	Phrynosomatidae	Quadrupedal striding	Insectivore	0.01769	0.017442	0.011647	0.006602	0.01798	0.013992	0.006376	0.005072	0.051612	0.04342	0.053381	0.0484005	3.00E-05
Phrynosoma_mccalli	Extant	Reptilia	Squamata	Phrynosomatidae	Quadrupedal striding	Insectivore	0.013861	0.011443	0.007144	0.00706	0.011216	0.009832	0.005147	0.005894	0.042937	0.032089	0.039508	0.0357985	7.81E-06
Phyllobates_bicolor	Extant	Amphibia	Anuran	Dendrobatidae	Saltatorial	Carnivore	0.016896	0.019288	0.010704	0.011975	0.01332	0.008853	0.005155	0.003045	0.024018	0.030373	0.058863	0.044618	3.24E-06
Picus_viridis	Extant	Aves	Piciformes	Picidae	Active flight	Insectivore	0.038	0.053	0.025	0.034	0.048	0.045	0.019	0.017	0.084	0.129	0.15	0.1395	1.83E-04
Pipa_parva	Extant	Amphibia	Anuran	Pipidae	Aquatic	Carnivore	0.013948	0.014561	0.008223	0.015192	0.006686	0.004506	0.004346	0.002342	0.022524	0.01788	0.051924	0.034902	2.63E-06
Plateosaurus_Engelhardti	Extinct	Dinosauria	Saurischia	Sauropodomorpha	Bipedal striding	Herbivore	0.5599	0.48808	0.20089	0.30793	0.35796	0.19906	0.11993	0.13976	1.48515	0.81671	1.5568	1.186755	5.04E-01
Platygonus_leptorhinus	Extinct	Mammalia	Artiodactyla	Tayassuidae	Quadrupedal striding	Herbivore	0.19588	0.19645	0.18476	0.09056	0.19483	0.22815	0.11817	0.08147	0.71676	0.62262	0.66765	0.645135	4.68E-02
Platymantis_polillensis	Extant	Amphibia	Anuran	Ceratobatrachidae	Arboreal	Insectivore	0.010474	0.011978	0.006197	0.006375	0.006129	0.004077	0.002482	0.002645	0.013685	0.015333	0.035024	0.0251785	5.59E-07
Pogona_vitticeps	Extant	Reptilia	Squamata	Agamidae	Scansorial	Omnivore	0.033714	0.032057	0.01667	0.013405	0.027347	0.029925	0.009533	0.013821	0.125122	0.080626	0.095846	0.088236	2.17E-04
Pongo_abelii	Extant	Mammalia	Primates	Hominidae	Arboreal	Herbivore	0.258619	0.231529	0.154994	0.151603	0.317669	0.314018	0.128131	0.158979	0.43628	0.918797	0.796745	0.857771	3.14E-02
Poyntonia_paludicola	Extant	Amphibia	Anuran	Pyxicephalidae	Saltatorial	Insectivore	0.009412	0.009722	0.005357	0.008017	0.006334	0.004432	0.003509	0.002914	0.015821	0.017189	0.032508	0.0248485	7.91E-07
Probreviceps_macrodactylus	Extant	Amphibia	Anuran	Brevicipitidae	Fossorial	Insectivore	0.017017	0.016958	0.009499	0.010406	0.012845	0.010669	0.005641	0.003069	0.034402	0.032224	0.05388	0.043052	7.09E-06
Procavia_capensis	Extant	Mammalia	Hyracoidea	Procaviidae	Scansorial	Herbivore	0.07642	0.06782	0.04345	0.02176	0.06962	0.0622	0.02664	0.01436	0.28441	0.17282	0.20945	0.191135	1.94E-03
Proceratophrys_boiei	Extant	Amphibia	Anuran	Leptodactylidae	Saltatorial	Insectivore	0.017697	0.017344	0.008844	0.011278	0.015214	0.012234	0.006964	0.00389	0.029795	0.038302	0.055163	0.0467325	9.33E-06
Procyon_lotor	Extant	Mammalia	Carnivora	Procyonidae	Scansorial	Omnivore	0.119708	0.135316	0.085565	0.026768	0.132727	0.125155	0.043721	0.028282	0.30913	0.329885	0.367357	0.348621	3.26E-03
Protoceratops_andrewsi	Extinct	Dinosauria	Ornithischia	Ceratopsidae	Quadrupedal striding	Herbivore	0.23115	0.25265	0.12762	0.09396	0.19926	0.14229	0.05345	0.05621	0.4826	0.45121	0.70538	0.578295	6.30E-02
Pseudacris_ornata	Extant	Amphibia	Anuran	Hylidae	Fossorial	Insectivore	0.011921	0.013001	0.00791	0.009595	0.007693	0.005827	0.003963	0.002414	0.019767	0.019897	0.042427	0.031162	1.36E-06
Pteronotus_parnellii	Extant	Mammalia	Chiroptera	Mormoopidae	Active flight	Insectivore	0.019308	0.01889	0.006222	0.005072	0.028801	0.052285	0.046777	0.02075	0.029852	0.148613	0.049492	0.0990525	8.74E-06
Puma_yagouaroundi	Extant	Mammalia	Carnivora	Felidae	Quadrupedal striding	Carnivore	0.116509	0.10809	0.08953	0.038517	0.0888904	0.076199	0.046213	0.035753	0.397088	0.2470554	0.352646	0.2998507	3.69E-03
Pyxicephalus_adspersus	Extant	Amphibia	Anuran	Pyxicephalidae	Fossorial	Carnivore	0.037578	0.037524	0.016836	0.024424	0.028819	0.017805	0.013476	0.00517	0.055947	0.06527	0.116362	0.090816	1.08E-04
Rana_clamitans	Extant	Amphibia	Anuran	Ranidae	Saltatorial	Carnivore	0.0257	0.030657	0.014137	0.021754	0.015134	0.009892	0.0076	0.004755	0.03995	0.037381	0.092248	0.0648145	1.24E-05
Rangifer_tarandus	Extant	Mammalia	Artiodactyla	Cervidae	Quadrupedal striding	Herbivore	0.301	0.335	0.363	0.135	0.243	0.313	0.236	0.136	1.037	0.928	1.134	1.031	2.26E-01
Ranodon_sibiricus	Extant	Amphibia	Caudata	Hynobiidae	Semi aquatic	Carnivore	0.010865	0.008192	0.008523	0.006348	0.013138	0.0081	0.005409	0.003701	0.060812	0.030348	0.033928	0.032138	1.22E-05
Rapetosaurus_krausei	Extinct	Dinosauria	Saurischia	Sauropodomorpha	Quadrupedal striding	Herbivore	0.641	0.442	0.156	0.173	0.463	0.355	0.105	0.106	1.53	1.029	1.412	1.2205	1.04E+00
Rattus_rattus	Extant	Mammalia	Rodentia	Muridae	Fossorial	Omnivore	0.036685	0.042118	0.029691	0.015683	0.029788	0.03502	0.011984	0.009795	0.126599	0.086587	0.124177	0.105382	1.91E-04
Rhampholeon_brevicaudatus	Extant	Reptilia	Squamata	Chamaeleonidae	Scansorial	Insectivore	0.007933	0.006659	0.003225	0.002117	0.008354	0.007966	0.003384	0.001975	0.031444	0.021679	0.019934	0.0208065	2.18E-06
Rhea_americana	Extant	Aves	Struthioniformes	Rheidae	Bipedal striding	Omnivore	0.19685	0.29502	0.27764	0.11123	0.24556	0.18982	0.05184	0.04788	0.34431	0.5351	0.88074	0.70792	1.75E-02
Rhinoderma_darwinii	Extant	Amphibia	Anuran	Cycloramphidae	Saltatorial	Insectivore	0.009277	0.010205	0.005644	0.006844	0.005622	0.00407	0.002355	0.001866	0.015111	0.013913	0.03197	0.0229415	6.50E-07
Rhinophrynus_dorsalis	Extant	Amphibia	Anuran	Rhinophrynidae	Fossorial	Insectivore	0.014001	0.011832	0.006017	0.013848	0.010298	0.006792	0.005725	0.001694	0.025668	0.024509	0.045698	0.0351035	4.95E-06
Rhyacotriton_olympicus	Extant	Amphibia	Caudata	Rhyacotritonidae	Semi aquatic	Insectivore	0.004765	0.002718	0.003294	0.002062	0.00453	0.002419	0.002844	0.00183	0.030317	0.011623	0.012839	0.012231	1.04E-06
Rhynchonycteris_naso	Extant	Mammalia	Chiroptera	Emballonuridae	Active flight	Insectivore	0.011974	0.011104	0.003002	0.003348	0.018932	0.031887	0.026001	0.007684	0.022123	0.084504	0.029428	0.056966	4.27E-06
Rousettus_aegyptiacus	Extant	Mammalia	Chiroptera	Pteropodidae	Active flight	Herbivore	0.029837	0.042205	0.009874	0.013491	0.058498	0.09651	0.067648	0.07247	0.082495	0.295126	0.095407	0.1952665	1.03E-04
Sacalia_quadriocellata	Extant	Reptilia	Testudines	Geomydidae	Semi aquatic	Omnivore	0.02453	0.01823	0.011297	0.011799	0.023477	0.013617	0.008785	0.010342	0.083064	0.056221	0.065856	0.0610385	2.23E-04
Sagittarius_serpentarius	Extant	Aves	Accipitriformes	Sagittariidae	Bipedal striding	Carnivore	0.10563	0.29839	0.29232	0.07319	0.17801	0.20267	0.08692	0.06781	0.18981	0.53541	0.76953	0.65247	3.38E-03
Sagunius_oedipus	Extant	Mammalia	Primates	Callitrichidae	Arboreal	Omnivore	0.066092	0.068059	0.043026	0.027705	0.0497697	0.056372	0.014495	0.02308	0.139606	0.1437167	0.204882	0.17429935	3.41E-04
Saimiri_sciureus	Extant	Mammalia	Primates	Cebidae	Arboreal	Omnivore	0.083421	0.078824	0.028762	0.012374	0.066482	0.069763	0.019843	0.012663	0.180212	0.168751	0.203381	0.186066	4.83E-04
Sauroctonus_parringtoni	Extinct	Mammalia	Therapsida	Gorgonopsidae	Quadrupedal striding	Carnivore	0.19753	0.14212	0.09101	0.07312	0.16213	0.13119	0.07884	0.09678	0.63558	0.46894	0.50378	0.48636	2.92E-02
Sciuridae_sp	Extant	Mammalia	Rodentia	Sciuridae	Scansorial	Omnivore	0.043439	0.049547	0.030644	0.015839	0.029549	0.035542	0.010022	0.012317	0.164302	0.08743	0.139469	0.1134495	1.91E-04
Sciurocheirus_alleni	Extant	Mammalia	Primates	Galagidae	Arboreal	Omnivore	0.027544	0.032871	0.024697	0.011462	0.016514	0.025144	0.005684	0.009778	0.050416	0.05712	0.096574	0.076847	2.17E-05
Selasphorus_sasin	Extant	Aves	Apodiformes	Trochilidae	Active flight	Omnivore	0.008863	0.012674	0.005292	0.00387	0.005197	0.005045	0.006116	0.009168	0.018337	0.025526	0.030699	0.0281125	3.38E-06
Setifer_setosus	Extant	Mammalia	Afrotheria	Tenrecidae	Quadrupedal striding	Omnivore	0.026496	0.027782	0.014311	0.009515	0.023767	0.026046	0.010524	0.008876	0.102172	0.069213	0.078104	0.0736585	1.00E-04
Seychellophryne_gardineri	Extant	Amphibia	Anuran	Sooglossidae	Saltatorial	Insectivore	0.004298	0.004771	0.003441	0.002486	0.003006	0.002277	0.000931	0.000436	0.006769	0.00665	0.014996	0.010823	7.40E-08
Shinisaurus_crocodilurus	Extant	Reptilia	Squamata	Shinisauridae	Semi aquatic	Carnivore	0.0177	0.0158	0.009201	0.013754	0.016313	0.012215	0.007462	0.009244	0.099862	0.045234	0.056455	0.0508445	5.42E-05
Shunosaurus_lii	Extinct	Dinosauria	Saurischia	Sauropodomorpha	Quadrupedal striding	Herbivore	0.88323	0.7513	0.26659	0.19906	0.65531	0.54068	0.17595	0.16684	2.32034	1.53878	2.10018	1.81948	2.51E+00
Sitana_ponticeriana	Extant	Reptilia	Squamata	Agamidae	Quadrupedal striding	Omnivore	0.010282	0.011763	0.006466	0.004521	0.007489	0.00616	0.002872	0.003701	0.023915	0.020222	0.033032	0.026627	2.64E-05
Smilodon_floridanus	Extinct	Mammalia	Carnivora	Felidae	Quadrupedal striding	Carnivore	0.3669	0.27882	0.19592	0.10565	0.29907	0.3349	0.09515	0.094	0.97348	0.82312	0.94729	0.885205	1.01E-01
Sooglossus_sechellensis	Extant	Amphibia	Anuran	Sooglossidae	Saltatorial	Insectivore	0.007267	0.007611	0.005236	0.00442	0.004339	0.003575	0.001303	0.000951	0.010448	0.010168	0.024534	0.017351	2.95E-07
Sorex_monticolus	Extant	Mammalia	Eulipotyphla	Soricidae	Quadrupedal striding	Insectivore	0.006977	0.011825	0.006757	0.003362	0.005046	0.008478	0.00268	0.002718	0.026563	0.018922	0.028921	0.0239215	2.25E-06
Spea_multiplicata	Extant	Amphibia	Anuran	Scaphiopodidae	Fossorial	Insectivore	0.020862	0.018238	0.008898	0.015371	0.015742	0.011249	0.007617	0.001977	0.03316	0.036585	0.063369	0.049977	7.02E-06
Spelaeophyrne_methneri	Extant	Amphibia	Anuran	Brevicipitidae	Fossorial	Insectivore	0.010629	0.00854	0.00529	0.005868	0.008613	0.005942	0.003636	0.002466	0.023382	0.020657	0.030327	0.025492	2.06E-06
Spheniscus_humboldti	Extant	Aves	Sphenisciformes	Spheniscidae	Semi aquatic	Piscivore	0.088304	0.134554	0.038605	0.110339	0.073387	0.055374	0.041182	0.048055	0.183845	0.217998	0.371802	0.2949	1.96E-03
Sphenodon_punctatus	Extant	Reptilia	Rhynchocephalia	Sphenodontidae	Fossorial	Carnivore	0.03722	0.03076	0.02726	0.0212	0.0371	0.03117	0.01544	0.02755	0.13238	0.11126	0.11644	0.11385	3.51E-04
Spilogale_gracilis_microrhina	Extant	Mammalia	Carnivora	Mephitidae	Scansorial	Omnivore	0.046072	0.052051	0.026848	0.013803	0.040069	0.042655	0.012864	0.01618	0.164612	0.111768	0.138774	0.125271	3.71E-04
Stahleckeria_potens	Extinct	Mammalia	Therapsida	Stahleckeriidae	Quadrupedal striding	Herbivore	0.47447	0.29593	0.13546	0.20043	0.44856	0.50021	0.15715	0.21192	1.66064	1.31784	1.10629	1.212065	1.25E+00
Staurikosaurus_pricei	Extinct	Dinosauria	Saurischia	Herrerasauridae	Bipedal striding	Carnivore	0.22	0.245	0.116	0.111	0.097	0.097	0.043	0.061	0.401	0.298	0.692	0.495	1.45E-02
Stegosaurus_indet	Extinct	Dinosauria	Ornithischia	Stegosauridae	Quadrupedal striding	Herbivore	0.75358	0.47365	0.12372	0.06121	0.39105	0.38537	0.0811	0.05809	1.40566	0.91561	1.41216	1.163885	8.64E-01
Stegosaurus_stenops	Extinct	Dinosauria	Ornithischia	Stegosauridae	Quadrupedal striding	Herbivore	1.00282	0.5559	0.15713	0.10024	0.54114	0.47733	0.13278	0.08554	2.29312	1.23679	1.81609	1.52644	2.21E+00
Stenaulerhynchus_stockleyi	Extinct	Reptilia	Rhynchosauria	Rhynchosauridae	Quadrupedal striding	Herbivore	0.16381	0.18037	0.08548	0.0663	0.1394	0.10056	0.05667	0.05197	0.61113	0.3486	0.49596	0.42228	5.02E-02
Strix_aluco	Extant	Aves	Strigiformes	Strigidae	Active flight	Carnivore	0.061828	0.084687	0.050041	0.038657	0.085583	0.097211	0.042954	0.034631	0.099182	0.260379	0.235213	0.247796	3.48E-04
Strix_varia	Extant	Aves	Strigiformes	Strigidae	Active flight	Carnivore	0.073299	0.106079	0.054727	0.042848	0.099598	0.114698	0.051937	0.038649	0.120127	0.304882	0.276953	0.2909175	6.64E-04
Struthio_camelus	Extant	Aves	Struthioniformes	Struthionidae	Bipedal striding	Herbivore	0.31705	0.55554	0.45816	0.22079	0.16273	0.3371	0.14589	0.12016	0.86602	0.76588	1.55154	1.15871	1.00E-01
Struthiomimus_altus	Extinct	Dinosauria	Saurischia	Therapoda	Bipedal striding	Omnivore	0.648	0.71	0.394	0.335	0.423	0.358	0.152	0.11	1.073	1.043	2.087	1.565	3.41E-01
Stumpffia_pygmaea_	Extant	Amphibia	Anuran	Microhylidae	Saltatorial	Insectivore	0.004134	0.004029	0.002635	0.002305	0.002291	0.001827	0.000737	0.000343	0.006961	0.005198	0.013103	0.0091505	5.91E-08
Suricata_suricata	Extant	Mammalia	Carnivora	Herpestidae	Fossorial	Carnivore	0.055668	0.064019	0.041946	0.021334	0.050937	0.059525	0.023573	0.029712	0.180312	0.163747	0.182967	0.173357	6.30E-04
Sus_scrofa	Extant	Mammalia	Artidoactyla	Suidae	Quadrupedal striding	Omnivore	0.241	0.24	0.174	0.094	0.218	0.223	0.113	0.058	0.726	0.612	0.749	0.6805	7.86E-02
Symphalangus_syndactylus	Extant	Mammalia	Primates	Hylobatidae	Arboreal	Omnivore	0.200566	0.17134	0.094632	0.054743	0.254095	0.295593	0.083271	0.087441	0.317713	0.7204	0.521281	0.6208405	8.02E-03
Syncope_antenori	Extant	Amphibia	Anuran	Microhylidae	Saltatorial	Insectivore	0.005042	0.005423	0.003727	0.002743	0.003306	0.002795	0.000966	0.00042	0.00811	0.007487	0.016935	0.012211	1.08E-07
Szechuanosaurus_campi	Extinct	Dinosauria	Saurischia	Theropoda	Bipedal striding	Carnivore	0.56657	0.62616	0.32593	0.2246	0.27248	0.20708	0.07507	0.22742	1.36669	0.78205	1.74326	1.262655	4.95E-01
Tachyglossus_aculeatus	Extant	Mammalia	Monotremata	Tachyglossidae	Fossorial	Insectivore	0.05913	0.065374	0.018284	0.013509	0.05529	0.081388	0.023748	0.025269	0.216377	0.185695	0.156297	0.170996	1.55E-03
Tadarida_midus	Extant	Mammalia	Chiroptera	Molossidae	Active flight	Insectivore	0.019958	0.019872	0.006963	0.005658	0.035753	0.056869	0.055201	0.031236	0.049531	0.179059	0.052451	0.115755	3.10E-05
Takydromus_sexlineatus	Extant	Reptilia	Squamata	Lacertidae	Arboreal	Insectivore	0.007009	0.005417	0.004985	0.00551	0.006122	0.004932	0.003068	0.003538	0.026234	0.01766	0.022921	0.0202905	1.19E-06
Tamandua_mexicana	Extant	Mammalia	Pilosa	Myrmecophagidae	Arboreal	Insectivore	0.07743	0.0722	0.0573	0.02385	0.076	0.07795	0.03384	0.0437	0.23353	0.23149	0.23078	0.231135	1.36E-03
Tapirus_indicus	Extant	Mammalia	Perissodactyla	Tapiridae	Quadrupedal striding	Herbivore	0.349	0.277	0.209	0.102	0.248	0.303	0.161	0.122	1.13	0.834	0.937	0.8855	1.72E-01
Tapirus_terrestris	Extant	Mammalia	Perissodactyla	Tapiridae	Quadrupedal striding	Herbivore	0.2537	0.20463	0.20801	0.06738	0.1944	0.24644	0.12624	0.06251	0.80531	0.62959	0.73372	0.681655	7.77E-02
Tarsius_syrichta	Extant	Mammalia	Primates	Tarsiidae	Arboreal	Carnivore	0.056043	0.057333	0.02651	0.024611	0.030829	0.041406	0.012091	0.021903	0.079275	0.106229	0.164497	0.135363	6.93E-05
Telmatobius_thompsoni	Extant	Amphibia	Anuran	Telmatobiidae	Semi aquatic	Carnivore	0.027602	0.028361	0.014	0.022078	0.018516	0.012421	0.009094	0.004786	0.045028	0.044817	0.092041	0.068429	1.55E-05
Tenontosaurus_tilletti	Extinct	Dinosauria	Ornithischia	Ornithipoda	Quadrupedal striding	Herbivore	0.57604	0.61747	0.24186	0.23422	0.46799	0.35913	0.12623	0.08005	1.4958	1.0334	1.66959	1.351495	6.17E-01
Tetragonias_njalilus	Extinct	Mammalia	Therapsida	-	Quadrupedal striding	Herbivore	0.19284	0.32139	0.12208	0.08653	0.19983	0.15958	0.08481	0.06799	0.84363	0.51221	0.72284	0.617525	9.11E-02
Thoropa_taophora	Extant	Amphibia	Anuran	Cycloramphidae	Saltatorial	Insectivore	0.030189	0.035137	0.017828	0.021449	0.018947	0.010939	0.008883	0.008604	0.040633	0.047373	0.104603	0.075988	1.21E-05
Tomopterna_delandii	Extant	Amphibia	Anuran	Pyxicephalidae	Fossorial	Carnivore	0.016285	0.016453	0.008599	0.013451	0.011373	0.006913	0.005866	0.002232	0.026503	0.026384	0.054788	0.040586	5.10E-06
Toxodon_burmestei	Extinct	Mammalia	Notoungulata	Toxodontidae	Quadrupedal striding	Herbivore	0.56369	0.32372	0.21064	0.11136	0.46963	0.45863	0.17978	0.10006	1.54977	1.2081	1.20941	1.208755	1.10E+00
Tragulus_javanicus	Extant	Mammalia	Artiodactyla	Tragulidae	Quadrupedal striding	Herbivore	0.06826	0.0761	0.07703	0.02588	0.05246	0.06177	0.04042	0.02047	0.20046	0.17512	0.24727	0.211195	6.17E-04
Treron_sieboldii	Extant	Aves	Columbiformes	Columbidae	Active flight	Herbivore	0.033865	0.04655	0.016288	0.023461	0.041963	0.049753	0.032115	0.023821	0.064447	0.147652	0.120164	0.133908	1.53E-04
Triaenops_afer	Extant	Mammalia	Chiroptera	Hipposideridae	Active flight	Insectivore	0.018532	0.018218	0.004061	0.003961	0.030185	0.051584	0.03808	0.018425	0.029726	0.138274	0.044772	0.091523	9.52E-06
Triceratops_elatus	Extinct	Dinosauria	Ornithischia	Ceratopsidae	Quadrupedal striding	Herbivore	1.03189	0.69995	0.28765	0.24756	0.74917	0.51609	0.18283	0.2292	2.72714	1.67729	2.26705	1.97217	4.68E+00
Trichobatrachus_robustus	Extant	Amphibia	Anuran	Arthroleptidae	Saltatorial	Carnivore	0.02992	0.031412	0.013593	0.020487	0.019134	0.013963	0.009885	0.005991	0.052487	0.048973	0.095412	0.0721925	2.01E-05
Trichoglossus_moluccanus	Extant	Aves	Psittaciformes	Psittaculidae	Active flight	Herbivore	0.028575	0.043206	0.012861	0.025638	0.034851	0.032875	0.024146	0.01333	0.060784	0.105202	0.11028	0.107741	7.59E-05
Trilophosaurus_buettneri	Extinct	Reptilia	Trilophosauria	Trilophosauridae	Quadrupedal striding	Herbivore	0.2243	0.18857	0.10342	0.10277	0.17562	0.15483	0.06932	0.09831	0.52713	0.49808	0.61906	0.55857	2.46E-02
Triprion_petasatus	Extant	Amphibia	Anuran	Hylidae	Saltatorial	Insectivore	0.018707	0.019963	0.010106	0.01234	0.011675	0.007381	0.005787	0.003746	0.032301	0.028589	0.061116	0.0448525	3.49E-06
Triturus_cristatus	Extant	Amphibia	Caudata	Salamandridae	Semi aquatic	Carnivore	0.00744	0.005603	0.006568	0.003725	0.009071	0.005651	0.005638	0.005424	0.052547	0.025784	0.023336	0.02456	5.35E-06
Tyrannosaurus_rex	Extinct	Dinosauria	Saurischia	Theropoda	Bipedal striding	Carnivore	1.232	1.14878	0.598	0.608	0.83443	0.47082	0.26726	0.31868	2.563	1.89119	3.58678	2.738985	5.76E+00
Tyto_alba	Extant	Aves	Strigiformes	Tytonidae	Active flight	Carnivore	0.050546	0.085572	0.057721	0.029886	0.077297	0.088165	0.045977	0.032559	0.083764	0.243998	0.223725	0.2338615	2.26E-04
Uperodon_systoma	Extant	Amphibia	Anuran	Microhylidae	Fossorial	Insectivore	0.0196	0.017401	0.009387	0.016093	0.013848	0.011134	0.007843	0.004308	0.032798	0.037133	0.062481	0.049807	8.53E-06
Uria_aalge	Extant	Aves	Charadriiformes	Alcidae	Active flight	Piscivore	0.045761	0.083143	0.037012	0.046368	0.080271	0.061379	0.045376	0.037437	0.122185	0.224463	0.212284	0.2183735	3.60E-04
Uroplatus_fimbriatus	Extant	Reptilia	Squamata	Gekkonidae	Arboreal	Insectivore	0.043318	0.032172	0.015542	0.013122	0.02989	0.026475	0.008563	0.011582	0.107558	0.07651	0.104154	0.090332	7.88E-05
Ursus_arctos	Extant	Mammalia	Carnivora	Ursidae	Quadrupedal striding	Omnivore	0.305646	0.267652	0.157095	0.092046	0.279526	0.2952904	0.105962	0.113029	0.813721	0.7938074	0.822439	0.8081232	8.37E-02
Ursus_maritimus	Extant	Mammalia	Carnivora	Ursidae	Quadrupedal striding	Carnivore	0.409	0.332	0.161	0.08	0.34	0.341	0.141	0.072	0.957	0.894	0.982	0.938	1.10E-01
Varanus_prasinus	Extant	Reptilia	Squamata	Varanidae	Arboreal	Carnivore	0.037786	0.028185	0.018983	0.023969	0.036763	0.03196	0.012633	0.017562	0.159489	0.098918	0.108923	0.1039205	1.39E-04
Varanus_salvator	Extant	Reptilia	Squamata	Varanidae	Semi aquatic	Carnivore	0.12888	0.10682	0.09464	0.08212	0.10092	0.10805	0.05093	0.07851	0.66748	0.33841	0.41246	0.375435	1.94E-02
Varecia_variegata	Extant	Mammalia	Primates	Lemuridae	Arboreal	Herbivore	0.224427	0.180013	0.121614	0.074908	0.163854	0.159351	0.043714	0.072055	0.488755	0.438974	0.600962	0.519968	6.73E-03
Velociraptor_mongoliensis	Extinct	Dinosauria	Saurischia	Theropoda	Bipedal striding	Carnivore	0.185	0.203	0.094	0.116	0.142	0.097	0.061	0.124	0.307	0.424	0.598	0.511	3.92E-03
Vombatus_ursinus	Extant	Mammalia	Diprotodontia	Vombatidae	Fossorial	Herbivore	0.13128	0.10299	0.05305	0.03573	0.08967	0.13154	0.02653	0.03479	0.41571	0.28253	0.32305	0.30279	8.90E-03
Vulpes_vulpes	Extant	Mammalia	Carnivora	Canidae	Quadrupedal striding	Omnivore	0.13597	0.15504	0.11051	0.03831	0.11715	0.13257	0.05438	0.03365	0.36904	0.33775	0.43983	0.38879	4.42E-03
Wallabia	Extant	Mammalia	Diprotodontia	Macropodidae	Saltatorial	Herbivore	0.16812	0.23161	0.12495	0.08429	0.06836	0.11018	0.03242	0.02823	0.35573	0.23919	0.60897	0.42408	8.34E-03
West_highland_white_terrier	Extant	Mammalia	Carnivora	Canidae	Quadrupedal striding	Carnivore	0.086593	0.084558	0.071387	0.030628	0.077837	0.087469	0.048375	0.028506	0.286262	0.242187	0.273166	0.2576765	3.67E-03
Xenopus_clivii	Extant	Amphibia	Anuran	Pipidae	Aquatic	Carnivore	0.011356	0.012908	0.007425	0.010274	0.006115	0.005169	0.004078	0.002581	0.02021	0.017943	0.041963	0.029953	1.56E-06
Xenosaurus_rectocollaris	Extant	Reptilia	Squamata	Xenosauridae	Quadrupedal striding	Carnivore	0.015424	0.010322	0.007025	0.005468	0.013505	0.008482	0.005011	0.008827	0.057622	0.035825	0.038239	0.037032	1.50E-05
Yandusaurus_multidens	Extinct	Dinosauria	Ornithischia	Yandusaurus	Bipedal striding	Herbivore	0.14954	0.18981	0.11393	0.08604	0.11683	0.08588	0.0287	0.0408	0.36264	0.27221	0.53932	0.405765	8.48E-03
Yangchuanosaurus_hepingensis	Extinct	Dinosauria	Saurischia	Theropoda	Bipedal striding	Carnivore	0.89762	1.01473	0.42509	0.49236	0.53566	0.30101	0.19722	0.30593	2.01206	1.33982	2.8298	2.08481	1.74E+00
Yixianornis_grabaui	Extinct	Dinosauria	Saurischia	Theropoda	Active flight	Carnivore	0.04	0.052	0.026	0.035	0.049	0.052	0.026	0.03	0.077	0.157	0.153	0.155	9.97E-05
Zachaenus_parvulus	Extant	Amphibia	Anuran	Cycloramphidae	Saltatorial	Insectivore	0.011132	0.010747	0.006296	0.006907	0.00693	0.004542	0.002888	0.001479	0.017381	0.015839	0.035082	0.0254605	1.55E-06
