# Supplementary material for: Body size, shape and ecology in tetrapods
Source: Nat Commun. 2022 Jul 27;13:4340. doi: 10.1038/s41467-022-32028-2 (PMC9329317; doi:10.1038/s41467-022-32028-2)
Supplement: Supplementary file 4 — Supplementary Code 1-4 [file 41467_2022_32028_MOESM4_ESM.zip › SupplementaryCode/PGLS_PHYLANCOVA code/SupplementaryCode1.txt]

library(xlsx)
library(MASSTIMATE)
library(qpcR)
library(ape)
library(geiger)
library(nlme)
library(evomap)
require(phytools)


setwd("C:/Users/alice/Desktop")

tree<-read.nexus("straptree.nex")

data<-read.csv("Alice PANCOVA Volume.csv",row.names=1, header=TRUE)

data<-log10(data)


### Model Fitting Analyses ###

## Linear model
#Raw
ols <- lm(Skull~Mass,data = data)
summary(ols)
ppe(data$Skull,10^predict(ols))
see(data$Skull,predict(ols))
aicc.ols <- AICc(ols)

#Phylogenetic

pgls<-gls(Skull~Mass,data,correlation=corBrownian(phy=tree))
summary(pgls)
ppe(10^data[,"Skull"],10^predict(pgls))
see(data[,"Skull"],predict(pgls))
aicc.pgls <- AICc(pgls)


## Quadratic model
#Raw
quad <- lm(Skull~Mass+I(Mass^2),data = data)
summary(quad)
ppe(10^data$Skull,10^predict(quad))
see(data$Skull,predict(quad))
aicc.quad <- AICc(quad)

#Phylogenetic
quad.pgls <- gls(Skull~Mass+I(Mass^2),data = data ,correlation=corBrownian(phy=tree))
summary(quad.pgls)
ppe(10^data[,"Skull"],10^predict(quad.pgls))
see(data[,"Skull"],predict(quad.pgls))
aicc.pgls.quad <- AICc(quad.pgls)
plot(Skull~Mass+I(Mass^2),data = data ,correlation=corBrownian(phy=tree))


## Akaike weights
akaike.weights(c(aicc.ols,aicc.pgls,aicc.quad,aicc.pgls.quad))
