# Supplementary material for: Body size, shape and ecology in tetrapods
Source: Nat Commun. 2022 Jul 27;13:4340. doi: 10.1038/s41467-022-32028-2 (PMC9329317; doi:10.1038/s41467-022-32028-2)
Supplement: Supplementary file 4 — Supplementary Code 1-4 [file 41467_2022_32028_MOESM4_ESM.zip › SupplementaryCode/PGLS_PHYLANCOVA code/SupplementaryCode2.txt]

library(ape); library(geiger); library(evomap); library(nlme)  

setwd("G:/Diet PANCOVA RESULTS/Diet/Neck")

tree<-read.nexus("straptreenew.nex")

data<-read.csv("AliceVolume1.csv",row.names=1, header=TRUE)

data<-log(data)

Y<-"Neck"; X<-"Mass"
data<-data[,c(which(colnames(data)==Y),which(colnames(data)==X)),drop=F]

tree<-treedata(tree,data,sort=T,warnings=T)$phy

data<-as.data.frame(treedata(tree,data,sort=T,warnings=T)$data)

colnames(data)<-c("Mass","Neck")   

 
n<-length(tree$tip.label)
plot(tree)
tiplabels()	

#Here i'm telling R what species corresponds to what diet in the tree#

All<-1:length(tree$tip.label)
Carnivore<-c(1:8, 10:14, 19,23,29,40:41, 43,44,46,47,49,50,59,60,63,72,74,76:79, 88,91,95,98,102,105,106,111,114:116, 119:128, 131:139, 141, 143:145,
148,149,153,161,191,197,198,234,253,255,256,259,262,267,268,272:279,285,287:289,292,293,310:314,317:325,350,364:368,371,372,380:382, 385,387:389,391,393:395)
length(Carnivore)
Herbivore<-c(117,118,130,154:157,159,160,162:186,192,199:205,207,208,212:216,221,226,230,231,235:240,242,244,245,248:251,
257,258,260,266,296,298,299,304,309,326:349,351:363,369,370,373:376,384,409,410)
length(Herbivore)
Insectivore<-c(9,15:18,20:22,25,27,28,30:39, 42,45,48,52:58, 61,62,64:67,69:71, 73,75,81:87, 89,90,92:94,96,99:101,103,
104,107,108,110,112,113,187:190,193:195,243,246,247,254,264,270,383,386,392,396:398,400,404:408)
length(Insectivore)
Omnivore<-c(24,26,51,68,80,97,109,129,139,140,142,146,147,150:152,158,196,206,209:211,217:220,222:225,227:229,232,233,241,252,261,263,265,269,283,294,295,297,300:303,305:308,315,316,377:379,390,399,401:403)
length(Omnivore)
Piscivore<-c(271,280:282,284,286,290,291)
length(Piscivore)


#Carnivore versus Herbivore#


plot.pGLS<-function(pGLSTemp,dataTemp,...){
    a <- summary(pGLSTemp)$tTable[1, 1]
    b <- summary(pGLSTemp)$tTable[2, 1]
    Y <- dataTemp[, which(colnames(dataTemp) == "Mass")]
    X <- dataTemp[, which(colnames(dataTemp) == "Neck")]
    lines(c(min(X), max(X)), c((a + b * min(X)), (a + b * max(X))), ...)
    points(X, Y, ...)
}

tiff("CarnVHerb_Neck.tif", res=600, compression = "lzw", height=5, width=10, units="in")

plot(data$Mass~data$Neck,col="white",pch=19,xlab="Log10(Total Convexhull M3)", ylab="Log10(Neck volume)",asp=1,cex.lab=1) 
Group<-Carnivore
	dataGroup<-pruneSample(data,tree,Group)$data
	treeGroup<-pruneSample(data,tree,Group)$tree
	w<-diag(vcv.phylo(treeGroup))
	pglsModelGroup<-gls(Mass~Neck,dataGroup,correlation=corPagel(1,phy=treeGroup,fixed=FALSE),weights=varFixed(~w))
	plot.pGLS(pglsModelGroup,dataGroup,col="red2",lwd=3,cex=0.3,pch=19)
	
	summary(pglsModelGroup)
	capture.output(summary(pglsModelGroup), file = "CarnivorePGLS.txt")

Group<-Herbivore
	dataGroup<-pruneSample(data,tree,Group)$data
	treeGroup<-pruneSample(data,tree,Group)$tree
	w<-diag(vcv.phylo(treeGroup))
	pglsModelGroup<-gls(Mass~Neck,dataGroup,correlation=corPagel(1,phy=treeGroup,fixed=FALSE),weights=varFixed(~w))
	plot.pGLS(pglsModelGroup,dataGroup,col="springgreen",lwd=3,cex=0.3,pch=19)

	summary(pglsModelGroup)
	capture.output(summary(pglsModelGroup), file = "HerbivorePGLS.txt")


        w<-diag(vcv.phylo(tree))
      pGLS<-gls(Mass~Neck,data,corPagel(1,phy=tree,fixed=FALSE),weights=varFixed(~w))
      lambda<-pGLS$modelStruct$corStruct[1]
      Sigma<-vcv(rescale(tree,"lambda",lambda))    #'Sigma' is now our new vcv(tree)


	#For differences in slope: 
	grpS_CvH<-rep("A",length(rownames(data))) 
	grpS_CvH[Carnivore]<-"B" 
	grpS_CvH[Herbivore]<-"C" 
	grpS_CvH<-as.factor(grpS_CvH) 
	names(grpS_CvH)<-rownames(data)

	#For differences in intercept: 
	grpI_CvH<-rep("A",length(rownames(data))) 
	grpI_CvH[Carnivore]<-"B" 
	grpI_CvH[Herbivore]<-"C" 
	grpI_CvH<-as.factor(grpI_CvH) 
	names(grpI_CvH)<-rownames(data)


	Model<-model.matrix(as.formula(Mass~Neck),data)


	Model_S_CvH<-model.matrix(as.formula(Mass~grpS_CvH:Neck),data) 
	Model_I_CvH<-model.matrix(as.formula(Mass~grpI_CvH + Neck),data) 
	Model_SI_CvHI<-model.matrix(as.formula(Mass~grpI_CvH + grpS_CvH:Neck),data)

	gls.ancova(Mass~Neck,Sigma,Model,Model_S_CvH)
        write.csv(gls.ancova(Mass~Neck,Sigma,Model,Model_S_CvH),'CarnVHerb_Neck_S_CvH.csv')
    

	gls.ancova(Mass~Neck,Sigma,Model,Model_I_CvH)
        write.csv(gls.ancova(Mass~Neck,Sigma,Model,Model_I_CvH),'CarnVHerb_Neck_I_CvH.csv')
	
        gls.ancova(Mass~Neck,Sigma,Model,Model_SI_CvHI)
	write.csv(gls.ancova(Mass~Neck,Sigma,Model,Model_SI_CvHI),'CarnVHerb_Neck_SI_CvHI.csv')

       gls.ancova(Mass~Neck,Sigma,Model_I_CvH,Model_SI_CvHI)#Contribution of S after accounting for differences in I
       write.csv(gls.ancova(Mass~Neck,Sigma,Model_I_CvH,Model_SI_CvHI),'CarnVHerb_Neck_I_CvH_SI_CvHI.csv')


#Now using Maximum Likelihood

    form <- Mass ~ Neck
    form_SI_CvH <- Mass ~ grpI_CvH + grpS_CvH:Neck
	    form_I_CvH <- Mass ~ grpI_CvH + Neck
	    form_S_CvH <- Mass ~ grpS_CvH:Neck


            w<-diag(vcv.phylo(tree))


    Base<-gls(form,data,corPagel(1,phy=tree,fixed=FALSE),weights=varFixed(~w),method="ML")
    SI_CvH<-gls(form_SI_CvH,data,corPagel(1,phy=tree,fixed=FALSE),weights=varFixed(~w),method="ML")
	    I_CvH<-gls(form_I_CvH,data,corPagel(1,phy=tree,fixed=FALSE),weights=varFixed(~w),method="ML")
	    S_CvH<-gls(form_S_CvH,data,corPagel(1,phy=tree,fixed=FALSE),weights=varFixed(~w),method="ML")
  

AICvalues<-
    c(summary(Base)$AIC,
    	summary(SI_CvH)$AIC,summary(I_CvH)$AIC,summary(S_CvH)$AIC
	)

names(AICvalues)<-
    c("Base",
    	"SI_CvH","I_CvH","S_CvH",
    	)

Results<-aicw(AICvalues)

Results<-Results[order(Results[,1]),]; Results
write.csv(Results,'CarnVHerb_NeckResults.csv')

rm(list = ls())

#########################################################################

#Carnivore versus Insectivore#

library(ape); library(geiger); library(evomap); library(nlme)  


tree<-read.nexus("straptreenew.nex")

data<-read.csv("AliceVolume1.csv",row.names=1, header=TRUE)

data<-log(data)

Y<-"Neck"; X<-"Mass"
data<-data[,c(which(colnames(data)==Y),which(colnames(data)==X)),drop=F]

tree<-treedata(tree,data,sort=T,warnings=T)$phy

data<-as.data.frame(treedata(tree,data,sort=T,warnings=T)$data)

colnames(data)<-c("Mass","Neck")   

 
n<-length(tree$tip.label)
plot(tree)
tiplabels()	

#Here i'm telling R what species corresponds to what diet in the tree#

All<-1:length(tree$tip.label)
Carnivore<-c(1:8, 10:14, 19,23,29,40:41, 43,44,46,47,49,50,59,60,63,72,74,76:79, 88,91,95,98,102,105,106,111,114:116, 119:128, 131:139, 141, 143:145,
148,149,153,161,191,197,198,234,253,255,256,259,262,267,268,272:279,285,287:289,292,293,310:314,317:325,350,364:368,371,372,380:382, 385,387:389,391,393:395)
length(Carnivore)
Herbivore<-c(117,118,130,154:157,159,160,162:186,192,199:205,207,208,212:216,221,226,230,231,235:240,242,244,245,248:251,
257,258,260,266,296,298,299,304,309,326:349,351:363,369,370,373:376,384,409,410)
length(Herbivore)
Insectivore<-c(9,15:18,20:22,25,27,28,30:39, 42,45,48,52:58, 61,62,64:67,69:71, 73,75,81:87, 89,90,92:94,96,99:101,103,
104,107,108,110,112,113,187:190,193:195,243,246,247,254,264,270,383,386,392,396:398,400,404:408)
length(Insectivore)
Omnivore<-c(24,26,51,68,80,97,109,129,139,140,142,146,147,150:152,158,196,206,209:211,217:220,222:225,227:229,232,233,241,252,261,263,265,269,283,294,295,297,300:303,305:308,315,316,377:379,390,399,401:403)
length(Omnivore)
Piscivore<-c(271,280:282,284,286,290,291)
length(Piscivore)


plot.pGLS<-function(pGLSTemp,dataTemp,...){
    a <- summary(pGLSTemp)$tTable[1, 1]
    b <- summary(pGLSTemp)$tTable[2, 1]
    Y <- dataTemp[, which(colnames(dataTemp) == "Mass")]
    X <- dataTemp[, which(colnames(dataTemp) == "Neck")]
    lines(c(min(X), max(X)), c((a + b * min(X)), (a + b * max(X))), ...)
    points(X, Y, ...)
}


plot(data$Mass~data$Neck,col="white",pch=19,xlab="Log10(Total Convexhull M3)", ylab="Log10(Neck volume)",asp=1,cex.lab=1) 
Group<-Carnivore
	dataGroup<-pruneSample(data,tree,Group)$data
	treeGroup<-pruneSample(data,tree,Group)$tree
	w<-diag(vcv.phylo(treeGroup))
	pglsModelGroup<-gls(Mass~Neck,dataGroup,correlation=corPagel(1,phy=treeGroup,fixed=FALSE),weights=varFixed(~w))
	plot.pGLS(pglsModelGroup,dataGroup,col="red2",lwd=3,cex=0.3,pch=19)

Group<-Insectivore
	dataGroup<-pruneSample(data,tree,Group)$data
	treeGroup<-pruneSample(data,tree,Group)$tree
	w<-diag(vcv.phylo(treeGroup))
	pglsModelGroup<-gls(Mass~Neck,dataGroup,correlation=corPagel(1,phy=treeGroup,fixed=FALSE),weights=varFixed(~w))
	plot.pGLS(pglsModelGroup,dataGroup,col="springgreen",lwd=3,cex=0.3,pch=19)

	summary(pglsModelGroup)
	capture.output(summary(pglsModelGroup), file = "InsectivorePGLS.txt")


        w<-diag(vcv.phylo(tree))
      pGLS<-gls(Mass~Neck,data,corPagel(1,phy=tree,fixed=FALSE),weights=varFixed(~w))
      lambda<-pGLS$modelStruct$corStruct[1]
      Sigma<-vcv(rescale(tree,"lambda",lambda))    #'Sigma' is now our new vcv(tree)
 

	#For differences in slope: 
	grpS_CvI<-rep("A",length(rownames(data))) 
	grpS_CvI[Carnivore]<-"B" 
	grpS_CvI[Insectivore]<-"C" 
	grpS_CvI<-as.factor(grpS_CvI) 
	names(grpS_CvI)<-rownames(data)

	#For differences in intercept: 
	grpI_CvI<-rep("A",length(rownames(data))) 
	grpI_CvI[Carnivore]<-"B" 
	grpI_CvI[Insectivore]<-"C" 
	grpI_CvI<-as.factor(grpI_CvI) 
	names(grpI_CvI)<-rownames(data)


	Model<-model.matrix(as.formula(Mass~Neck),data)


	Model_S_CvI<-model.matrix(as.formula(Mass~grpS_CvI:Neck),data) 
	Model_I_CvI<-model.matrix(as.formula(Mass~grpI_CvI + Neck),data) 
	Model_SI_CvII<-model.matrix(as.formula(Mass~grpI_CvI + grpS_CvI:Neck),data)

	gls.ancova(Mass~Neck,Sigma,Model,Model_S_CvI)
        write.csv(gls.ancova(Mass~Neck,Sigma,Model,Model_S_CvI),'CarnVInsect_Neck_S_CvI.csv')
    

	gls.ancova(Mass~Neck,Sigma,Model,Model_I_CvI)
        write.csv(gls.ancova(Mass~Neck,Sigma,Model,Model_I_CvI),'CarnVInsect_Neck_I_CvI.csv')
	
        gls.ancova(Mass~Neck,Sigma,Model,Model_SI_CvII)
	write.csv(gls.ancova(Mass~Neck,Sigma,Model,Model_SI_CvII),'CarnVInsect_Neck_SI_CvII.csv')

       gls.ancova(Mass~Neck,Sigma,Model_I_CvI,Model_SI_CvII)#Contribution of S after accounting for differences in I
       write.csv(gls.ancova(Mass~Neck,Sigma,Model_I_CvI,Model_SI_CvII),'CarnVInsect_Neck_I_CvI_SI_CvII.csv')


#Now using Maximum Likelihood

    form <- Mass ~ Neck
    form_SI_CvI <- Mass ~ grpI_CvI + grpS_CvI:Neck
	    form_I_CvI <- Mass ~ grpI_CvI + Neck
	    form_S_CvI <- Mass ~ grpS_CvI:Neck


            w<-diag(vcv.phylo(tree))


    Base<-gls(form,data,corPagel(1,phy=tree,fixed=FALSE),weights=varFixed(~w),method="ML")
    SI_CvI<-gls(form_SI_CvI,data,corPagel(1,phy=tree,fixed=FALSE),weights=varFixed(~w),method="ML")
	    I_CvI<-gls(form_I_CvI,data,corPagel(1,phy=tree,fixed=FALSE),weights=varFixed(~w),method="ML")
	    S_CvI<-gls(form_S_CvI,data,corPagel(1,phy=tree,fixed=FALSE),weights=varFixed(~w),method="ML")
  

AICvalues<-
    c(summary(Base)$AIC,
    	summary(SI_CvI)$AIC,summary(I_CvI)$AIC,summary(S_CvI)$AIC
	)

names(AICvalues)<-
    c("Base",
    	"SI_CvI","I_CvI","S_CvI",
    	)

Results<-aicw(AICvalues)

Results<-Results[order(Results[,1]),]; Results
write.csv(Results,'CarnVInsect_NeckResults.csv')

rm(list = ls())


#########################################################################

#Carnivore versus Omnivore#

library(ape); library(geiger); library(evomap); library(nlme)  


tree<-read.nexus("straptreenew.nex")

data<-read.csv("AliceVolume1.csv",row.names=1, header=TRUE)

data<-log(data)

Y<-"Neck"; X<-"Mass"
data<-data[,c(which(colnames(data)==Y),which(colnames(data)==X)),drop=F]

tree<-treedata(tree,data,sort=T,warnings=T)$phy

data<-as.data.frame(treedata(tree,data,sort=T,warnings=T)$data)

colnames(data)<-c("Mass","Neck")   

 
n<-length(tree$tip.label)
plot(tree)
tiplabels()	

#Here i'm telling R what species corresponds to what diet in the tree#

All<-1:length(tree$tip.label)
Carnivore<-c(1:8, 10:14, 19,23,29,40:41, 43,44,46,47,49,50,59,60,63,72,74,76:79, 88,91,95,98,102,105,106,111,114:116, 119:128, 131:139, 141, 143:145,
148,149,153,161,191,197,198,234,253,255,256,259,262,267,268,272:279,285,287:289,292,293,310:314,317:325,350,364:368,371,372,380:382, 385,387:389,391,393:395)
length(Carnivore)
Herbivore<-c(117,118,130,154:157,159,160,162:186,192,199:205,207,208,212:216,221,226,230,231,235:240,242,244,245,248:251,
257,258,260,266,296,298,299,304,309,326:349,351:363,369,370,373:376,384,409,410)
length(Herbivore)
Insectivore<-c(9,15:18,20:22,25,27,28,30:39, 42,45,48,52:58, 61,62,64:67,69:71, 73,75,81:87, 89,90,92:94,96,99:101,103,
104,107,108,110,112,113,187:190,193:195,243,246,247,254,264,270,383,386,392,396:398,400,404:408)
length(Insectivore)
Omnivore<-c(24,26,51,68,80,97,109,129,139,140,142,146,147,150:152,158,196,206,209:211,217:220,222:225,227:229,232,233,241,252,261,263,265,269,283,294,295,297,300:303,305:308,315,316,377:379,390,399,401:403)
length(Omnivore)
Piscivore<-c(271,280:282,284,286,290,291)
length(Piscivore)


plot.pGLS<-function(pGLSTemp,dataTemp,...){
    a <- summary(pGLSTemp)$tTable[1, 1]
    b <- summary(pGLSTemp)$tTable[2, 1]
    Y <- dataTemp[, which(colnames(dataTemp) == "Mass")]
    X <- dataTemp[, which(colnames(dataTemp) == "Neck")]
    lines(c(min(X), max(X)), c((a + b * min(X)), (a + b * max(X))), ...)
    points(X, Y, ...)
}


plot(data$Mass~data$Neck,col="white",pch=19,xlab="Log10(Total Convexhull M3)", ylab="Log10(Neck volume)",asp=1,cex.lab=1) 
Group<-Carnivore
	dataGroup<-pruneSample(data,tree,Group)$data
	treeGroup<-pruneSample(data,tree,Group)$tree
	w<-diag(vcv.phylo(treeGroup))
	pglsModelGroup<-gls(Mass~Neck,dataGroup,correlation=corPagel(1,phy=treeGroup,fixed=FALSE),weights=varFixed(~w))
	plot.pGLS(pglsModelGroup,dataGroup,col="red2",lwd=3,cex=0.3,pch=19)

Group<-Omnivore
	dataGroup<-pruneSample(data,tree,Group)$data
	treeGroup<-pruneSample(data,tree,Group)$tree
	w<-diag(vcv.phylo(treeGroup))
	pglsModelGroup<-gls(Mass~Neck,dataGroup,correlation=corPagel(1,phy=treeGroup,fixed=FALSE),weights=varFixed(~w))
	plot.pGLS(pglsModelGroup,dataGroup,col="springgreen",lwd=3,cex=0.3,pch=19)

	summary(pglsModelGroup)
	capture.output(summary(pglsModelGroup), file = "OmnivorePGLS.txt")


        w<-diag(vcv.phylo(tree))
      pGLS<-gls(Mass~Neck,data,corPagel(1,phy=tree,fixed=FALSE),weights=varFixed(~w))
      lambda<-pGLS$modelStruct$corStruct[1]
      Sigma<-vcv(rescale(tree,"lambda",lambda))    #'Sigma' is now our new vcv(tree)
 

	#For differences in slope: 
	grpS_CvO<-rep("A",length(rownames(data))) 
	grpS_CvO[Carnivore]<-"B" 
	grpS_CvO[Omnivore]<-"C" 
	grpS_CvO<-as.factor(grpS_CvO) 
	names(grpS_CvO)<-rownames(data)

	#For differences in intercept: 
	grpI_CvO<-rep("A",length(rownames(data))) 
	grpI_CvO[Carnivore]<-"B" 
	grpI_CvO[Omnivore]<-"C" 
	grpI_CvO<-as.factor(grpI_CvO) 
	names(grpI_CvO)<-rownames(data)


	Model<-model.matrix(as.formula(Mass~Neck),data)


	Model_S_CvO<-model.matrix(as.formula(Mass~grpS_CvO:Neck),data) 
	Model_I_CvO<-model.matrix(as.formula(Mass~grpI_CvO + Neck),data) 
	Model_SI_CvOI<-model.matrix(as.formula(Mass~grpI_CvO + grpS_CvO:Neck),data)

	gls.ancova(Mass~Neck,Sigma,Model,Model_S_CvO)
        write.csv(gls.ancova(Mass~Neck,Sigma,Model,Model_S_CvO),'CarnVOmni_Neck_S_CvO.csv')
    

	gls.ancova(Mass~Neck,Sigma,Model,Model_I_CvO)
        write.csv(gls.ancova(Mass~Neck,Sigma,Model,Model_I_CvO),'CarnVOmni_Neck_I_CvO.csv')
	
        gls.ancova(Mass~Neck,Sigma,Model,Model_SI_CvOI)
	write.csv(gls.ancova(Mass~Neck,Sigma,Model,Model_SI_CvOI),'CarnVOmni_Neck_SI_CvOI.csv')

       gls.ancova(Mass~Neck,Sigma,Model_I_CvO,Model_SI_CvOI)#Contribution of S after accounting for differences in I
       write.csv(gls.ancova(Mass~Neck,Sigma,Model_I_CvO,Model_SI_CvOI),'CarnVOmni_Neck_I_CvO_SI_CvOI.csv')


#Now using Maximum Likelihood

    form <- Mass ~ Neck
    form_SI_CvO <- Mass ~ grpI_CvO + grpS_CvO:Neck
	    form_I_CvO <- Mass ~ grpI_CvO + Neck
	    form_S_CvO <- Mass ~ grpS_CvO:Neck


            w<-diag(vcv.phylo(tree))


    Base<-gls(form,data,corPagel(1,phy=tree,fixed=FALSE),weights=varFixed(~w),method="ML")
    SI_CvO<-gls(form_SI_CvO,data,corPagel(1,phy=tree,fixed=FALSE),weights=varFixed(~w),method="ML")
	    I_CvO<-gls(form_I_CvO,data,corPagel(1,phy=tree,fixed=FALSE),weights=varFixed(~w),method="ML")
	    S_CvO<-gls(form_S_CvO,data,corPagel(1,phy=tree,fixed=FALSE),weights=varFixed(~w),method="ML")
  

AICvalues<-
    c(summary(Base)$AIC,
    	summary(SI_CvO)$AIC,summary(I_CvO)$AIC,summary(S_CvO)$AIC
	)

names(AICvalues)<-
    c("Base",
    	"SI_CvO","I_CvO","S_CvO",
    	)

Results<-aicw(AICvalues)

Results<-Results[order(Results[,1]),]; Results
write.csv(Results,'CarnVOmni_NeckResults.csv')

rm(list = ls())

#########################################################################

#Carnivore versus Piscivore#

library(ape); library(geiger); library(evomap); library(nlme)  


tree<-read.nexus("straptreenew.nex")

data<-read.csv("AliceVolume1.csv",row.names=1, header=TRUE)

data<-log(data)

Y<-"Neck"; X<-"Mass"
data<-data[,c(which(colnames(data)==Y),which(colnames(data)==X)),drop=F]

tree<-treedata(tree,data,sort=T,warnings=T)$phy

data<-as.data.frame(treedata(tree,data,sort=T,warnings=T)$data)

colnames(data)<-c("Mass","Neck")   

 
n<-length(tree$tip.label)
plot(tree)
tiplabels()	

#Here i'm telling R what species corresponds to what diet in the tree#

All<-1:length(tree$tip.label)
Carnivore<-c(1:8, 10:14, 19,23,29,40:41, 43,44,46,47,49,50,59,60,63,72,74,76:79, 88,91,95,98,102,105,106,111,114:116, 119:128, 131:139, 141, 143:145,
148,149,153,161,191,197,198,234,253,255,256,259,262,267,268,272:279,285,287:289,292,293,310:314,317:325,350,364:368,371,372,380:382, 385,387:389,391,393:395)
length(Carnivore)
Herbivore<-c(117,118,130,154:157,159,160,162:186,192,199:205,207,208,212:216,221,226,230,231,235:240,242,244,245,248:251,
257,258,260,266,296,298,299,304,309,326:349,351:363,369,370,373:376,384,409,410)
length(Herbivore)
Insectivore<-c(9,15:18,20:22,25,27,28,30:39, 42,45,48,52:58, 61,62,64:67,69:71, 73,75,81:87, 89,90,92:94,96,99:101,103,
104,107,108,110,112,113,187:190,193:195,243,246,247,254,264,270,383,386,392,396:398,400,404:408)
length(Insectivore)
Omnivore<-c(24,26,51,68,80,97,109,129,139,140,142,146,147,150:152,158,196,206,209:211,217:220,222:225,227:229,232,233,241,252,261,263,265,269,283,294,295,297,300:303,305:308,315,316,377:379,390,399,401:403)
length(Omnivore)
Piscivore<-c(271,280:282,284,286,290,291)
length(Piscivore)


plot.pGLS<-function(pGLSTemp,dataTemp,...){
    a <- summary(pGLSTemp)$tTable[1, 1]
    b <- summary(pGLSTemp)$tTable[2, 1]
    Y <- dataTemp[, which(colnames(dataTemp) == "Mass")]
    X <- dataTemp[, which(colnames(dataTemp) == "Neck")]
    lines(c(min(X), max(X)), c((a + b * min(X)), (a + b * max(X))), ...)
    points(X, Y, ...)
}

tiff("CarnVPisci_Neck.tif", res=600, compression = "lzw", height=5, width=10, units="in")

plot(data$Mass~data$Neck,col="white",pch=19,xlab="Log10(Total Convexhull M3)", ylab="Log10(Neck volume)",asp=1,cex.lab=1) 
Group<-Carnivore
	dataGroup<-pruneSample(data,tree,Group)$data
	treeGroup<-pruneSample(data,tree,Group)$tree
	w<-diag(vcv.phylo(treeGroup))
	pglsModelGroup<-gls(Mass~Neck,dataGroup,correlation=corPagel(1,phy=treeGroup,fixed=FALSE),weights=varFixed(~w))
	plot.pGLS(pglsModelGroup,dataGroup,col="red2",lwd=3,cex=0.3,pch=19)

Group<-Piscivore
	dataGroup<-pruneSample(data,tree,Group)$data
	treeGroup<-pruneSample(data,tree,Group)$tree
	w<-diag(vcv.phylo(treeGroup))
	pglsModelGroup<-gls(Mass~Neck,dataGroup,correlation=corPagel(1,phy=treeGroup,fixed=FALSE),weights=varFixed(~w))
	plot.pGLS(pglsModelGroup,dataGroup,col="springgreen",lwd=3,cex=0.3,pch=19)

	summary(pglsModelGroup)
	capture.output(summary(pglsModelGroup), file = "PiscivorePGLS.txt")


        w<-diag(vcv.phylo(tree))
      pGLS<-gls(Mass~Neck,data,corPagel(1,phy=tree,fixed=FALSE),weights=varFixed(~w))
      lambda<-pGLS$modelStruct$corStruct[1]
      Sigma<-vcv(rescale(tree,"lambda",lambda))    #'Sigma' is now our new vcv(tree)
 

	#For differences in slope: 
	grpS_CvP<-rep("A",length(rownames(data))) 
	grpS_CvP[Carnivore]<-"B" 
	grpS_CvP[Piscivore]<-"C" 
	grpS_CvP<-as.factor(grpS_CvP) 
	names(grpS_CvP)<-rownames(data)

	#For differences in intercept: 
	grpI_CvP<-rep("A",length(rownames(data))) 
	grpI_CvP[Carnivore]<-"B" 
	grpI_CvP[Piscivore]<-"C" 
	grpI_CvP<-as.factor(grpI_CvP) 
	names(grpI_CvP)<-rownames(data)


	Model<-model.matrix(as.formula(Mass~Neck),data)


	Model_S_CvP<-model.matrix(as.formula(Mass~grpS_CvP:Neck),data) 
	Model_I_CvP<-model.matrix(as.formula(Mass~grpI_CvP + Neck),data) 
	Model_SI_CvPI<-model.matrix(as.formula(Mass~grpI_CvP + grpS_CvP:Neck),data)

	gls.ancova(Mass~Neck,Sigma,Model,Model_S_CvP)
        write.csv(gls.ancova(Mass~Neck,Sigma,Model,Model_S_CvP),'CarnVPisci_Neck_S_CvP.csv')
    

	gls.ancova(Mass~Neck,Sigma,Model,Model_I_CvP)
        write.csv(gls.ancova(Mass~Neck,Sigma,Model,Model_I_CvP),'CarnVPisci_Neck_I_CvP.csv')
	
        gls.ancova(Mass~Neck,Sigma,Model,Model_SI_CvPI)
	write.csv(gls.ancova(Mass~Neck,Sigma,Model,Model_SI_CvPI),'CarnVPisci_Neck_SI_CvPI.csv')

       gls.ancova(Mass~Neck,Sigma,Model_I_CvP,Model_SI_CvPI)#Contribution of S after accounting for differences in I
       write.csv(gls.ancova(Mass~Neck,Sigma,Model_I_CvP,Model_SI_CvPI),'CarnVPisci_Neck_I_CvP_SI_CvPI.csv')


#Now using Maximum Likelihood

    form <- Mass ~ Neck
    form_SI_CvP <- Mass ~ grpI_CvP + grpS_CvP:Neck
	    form_I_CvP <- Mass ~ grpI_CvP + Neck
	    form_S_CvP <- Mass ~ grpS_CvP:Neck


            w<-diag(vcv.phylo(tree))


    Base<-gls(form,data,corPagel(1,phy=tree,fixed=FALSE),weights=varFixed(~w),method="ML")
    SI_CvP<-gls(form_SI_CvP,data,corPagel(1,phy=tree,fixed=FALSE),weights=varFixed(~w),method="ML")
	    I_CvP<-gls(form_I_CvP,data,corPagel(1,phy=tree,fixed=FALSE),weights=varFixed(~w),method="ML")
	    S_CvP<-gls(form_S_CvP,data,corPagel(1,phy=tree,fixed=FALSE),weights=varFixed(~w),method="ML")
  

AICvalues<-
    c(summary(Base)$AIC,
    	summary(SI_CvP)$AIC,summary(I_CvP)$AIC,summary(S_CvP)$AIC
	)

names(AICvalues)<-
    c("Base",
    	"SI_CvP","I_CvP","S_CvP",
    	)

Results<-aicw(AICvalues)

Results<-Results[order(Results[,1]),]; Results
write.csv(Results,'CarnVPisci_NeckResults.csv')

rm(list = ls())

#########################################################################

#Herbivore versus Omnivore#

library(ape); library(geiger); library(evomap); library(nlme)  


tree<-read.nexus("straptreenew.nex")

data<-read.csv("AliceVolume1.csv",row.names=1, header=TRUE)

data<-log(data)

Y<-"Neck"; X<-"Mass"
data<-data[,c(which(colnames(data)==Y),which(colnames(data)==X)),drop=F]

tree<-treedata(tree,data,sort=T,warnings=T)$phy

data<-as.data.frame(treedata(tree,data,sort=T,warnings=T)$data)

colnames(data)<-c("Mass","Neck")   

 
n<-length(tree$tip.label)
plot(tree)
tiplabels()	

#Here i'm telling R what species corresponds to what diet in the tree#

All<-1:length(tree$tip.label)
Carnivore<-c(1:8, 10:14, 19,23,29,40:41, 43,44,46,47,49,50,59,60,63,72,74,76:79, 88,91,95,98,102,105,106,111,114:116, 119:128, 131:139, 141, 143:145,
148,149,153,161,191,197,198,234,253,255,256,259,262,267,268,272:279,285,287:289,292,293,310:314,317:325,350,364:368,371,372,380:382, 385,387:389,391,393:395)
length(Carnivore)
Herbivore<-c(117,118,130,154:157,159,160,162:186,192,199:205,207,208,212:216,221,226,230,231,235:240,242,244,245,248:251,
257,258,260,266,296,298,299,304,309,326:349,351:363,369,370,373:376,384,409,410)
length(Herbivore)
Insectivore<-c(9,15:18,20:22,25,27,28,30:39, 42,45,48,52:58, 61,62,64:67,69:71, 73,75,81:87, 89,90,92:94,96,99:101,103,
104,107,108,110,112,113,187:190,193:195,243,246,247,254,264,270,383,386,392,396:398,400,404:408)
length(Insectivore)
Omnivore<-c(24,26,51,68,80,97,109,129,139,140,142,146,147,150:152,158,196,206,209:211,217:220,222:225,227:229,232,233,241,252,261,263,265,269,283,294,295,297,300:303,305:308,315,316,377:379,390,399,401:403)
length(Omnivore)
Piscivore<-c(271,280:282,284,286,290,291)
length(Piscivore)


plot.pGLS<-function(pGLSTemp,dataTemp,...){
    a <- summary(pGLSTemp)$tTable[1, 1]
    b <- summary(pGLSTemp)$tTable[2, 1]
    Y <- dataTemp[, which(colnames(dataTemp) == "Mass")]
    X <- dataTemp[, which(colnames(dataTemp) == "Neck")]
    lines(c(min(X), max(X)), c((a + b * min(X)), (a + b * max(X))), ...)
    points(X, Y, ...)
}

tiff("HerbVOmni_Neck.tif", res=600, compression = "lzw", height=5, width=10, units="in")

plot(data$Mass~data$Neck,col="white",pch=19,xlab="Log10(Total Convexhull M3)", ylab="Log10(Neck volume)",asp=1,cex.lab=1) 
Group<-Herbivore
	dataGroup<-pruneSample(data,tree,Group)$data
	treeGroup<-pruneSample(data,tree,Group)$tree
	w<-diag(vcv.phylo(treeGroup))
	pglsModelGroup<-gls(Mass~Neck,dataGroup,correlation=corPagel(1,phy=treeGroup,fixed=FALSE),weights=varFixed(~w))
	plot.pGLS(pglsModelGroup,dataGroup,col="red2",lwd=3,cex=0.3,pch=19)

Group<-Omnivore
	dataGroup<-pruneSample(data,tree,Group)$data
	treeGroup<-pruneSample(data,tree,Group)$tree
	w<-diag(vcv.phylo(treeGroup))
	pglsModelGroup<-gls(Mass~Neck,dataGroup,correlation=corPagel(1,phy=treeGroup,fixed=FALSE),weights=varFixed(~w))
	plot.pGLS(pglsModelGroup,dataGroup,col="springgreen",lwd=3,cex=0.3,pch=19)

	summary(pglsModelGroup)
	capture.output(summary(pglsModelGroup), file = "OmnivorePGLS.txt")


        w<-diag(vcv.phylo(tree))
      pGLS<-gls(Mass~Neck,data,corPagel(1,phy=tree,fixed=FALSE),weights=varFixed(~w))
      lambda<-pGLS$modelStruct$corStruct[1]
      Sigma<-vcv(rescale(tree,"lambda",lambda))    #'Sigma' is now our new vcv(tree)
 

	#For differences in slope: 
	grpS_HvO<-rep("A",length(rownames(data))) 
	grpS_HvO[Herbivore]<-"B" 
	grpS_HvO[Omnivore]<-"C" 
	grpS_HvO<-as.factor(grpS_HvO) 
	names(grpS_HvO)<-rownames(data)

	#For differences in intercept: 
	grpI_HvO<-rep("A",length(rownames(data))) 
	grpI_HvO[Herbivore]<-"B" 
	grpI_HvO[Omnivore]<-"C" 
	grpI_HvO<-as.factor(grpI_HvO) 
	names(grpI_HvO)<-rownames(data)


	Model<-model.matrix(as.formula(Mass~Neck),data)


	Model_S_HvO<-model.matrix(as.formula(Mass~grpS_HvO:Neck),data) 
	Model_I_HvO<-model.matrix(as.formula(Mass~grpI_HvO + Neck),data) 
	Model_SI_HvOI<-model.matrix(as.formula(Mass~grpI_HvO + grpS_HvO:Neck),data)

	gls.ancova(Mass~Neck,Sigma,Model,Model_S_HvO)
        write.csv(gls.ancova(Mass~Neck,Sigma,Model,Model_S_HvO),'HerbVOmni_Neck_S_HvO.csv')
    

	gls.ancova(Mass~Neck,Sigma,Model,Model_I_HvO)
        write.csv(gls.ancova(Mass~Neck,Sigma,Model,Model_I_HvO),'HerbVOmni_Neck_I_HvO.csv')
	
        gls.ancova(Mass~Neck,Sigma,Model,Model_SI_HvOI)
	write.csv(gls.ancova(Mass~Neck,Sigma,Model,Model_SI_HvOI),'HerbVOmni_Neck_SI_HvOI.csv')

       gls.ancova(Mass~Neck,Sigma,Model_I_HvO,Model_SI_HvOI)#Contribution of S after accounting for differences in I
       write.csv(gls.ancova(Mass~Neck,Sigma,Model_I_HvO,Model_SI_HvOI),'HerbVOmni_Neck_I_HvO_SI_HvOI.csv')


#Now using Maximum Likelihood

    form <- Mass ~ Neck
    form_SI_HvO <- Mass ~ grpI_HvO + grpS_HvO:Neck
	    form_I_HvO <- Mass ~ grpI_HvO + Neck
	    form_S_HvO <- Mass ~ grpS_HvO:Neck


            w<-diag(vcv.phylo(tree))


    Base<-gls(form,data,corPagel(1,phy=tree,fixed=FALSE),weights=varFixed(~w),method="ML")
    SI_HvO<-gls(form_SI_HvO,data,corPagel(1,phy=tree,fixed=FALSE),weights=varFixed(~w),method="ML")
	    I_HvO<-gls(form_I_HvO,data,corPagel(1,phy=tree,fixed=FALSE),weights=varFixed(~w),method="ML")
	    S_HvO<-gls(form_S_HvO,data,corPagel(1,phy=tree,fixed=FALSE),weights=varFixed(~w),method="ML")
  

AICvalues<-
    c(summary(Base)$AIC,
    	summary(SI_HvO)$AIC,summary(I_HvO)$AIC,summary(S_HvO)$AIC
	)

names(AICvalues)<-
    c("Base",
    	"SI_HvO","I_HvO","S_HvO",
    	)

Results<-aicw(AICvalues)

Results<-Results[order(Results[,1]),]; Results
write.csv(Results,'HerbVOmni_NeckResults.csv')

rm(list = ls())


#########################################################################

#Herbivore versus Insectivore#

library(ape); library(geiger); library(evomap); library(nlme)  


tree<-read.nexus("straptreenew.nex")

data<-read.csv("AliceVolume1.csv",row.names=1, header=TRUE)

data<-log(data)

Y<-"Neck"; X<-"Mass"
data<-data[,c(which(colnames(data)==Y),which(colnames(data)==X)),drop=F]

tree<-treedata(tree,data,sort=T,warnings=T)$phy

data<-as.data.frame(treedata(tree,data,sort=T,warnings=T)$data)

colnames(data)<-c("Mass","Neck")   

 
n<-length(tree$tip.label)
plot(tree)
tiplabels()	

#Here i'm telling R what species corresponds to what diet in the tree#

All<-1:length(tree$tip.label)
Carnivore<-c(1:8, 10:14, 19,23,29,40:41, 43,44,46,47,49,50,59,60,63,72,74,76:79, 88,91,95,98,102,105,106,111,114:116, 119:128, 131:139, 141, 143:145,
148,149,153,161,191,197,198,234,253,255,256,259,262,267,268,272:279,285,287:289,292,293,310:314,317:325,350,364:368,371,372,380:382, 385,387:389,391,393:395)
length(Carnivore)
Herbivore<-c(117,118,130,154:157,159,160,162:186,192,199:205,207,208,212:216,221,226,230,231,235:240,242,244,245,248:251,
257,258,260,266,296,298,299,304,309,326:349,351:363,369,370,373:376,384,409,410)
length(Herbivore)
Insectivore<-c(9,15:18,20:22,25,27,28,30:39, 42,45,48,52:58, 61,62,64:67,69:71, 73,75,81:87, 89,90,92:94,96,99:101,103,
104,107,108,110,112,113,187:190,193:195,243,246,247,254,264,270,383,386,392,396:398,400,404:408)
length(Insectivore)
Omnivore<-c(24,26,51,68,80,97,109,129,139,140,142,146,147,150:152,158,196,206,209:211,217:220,222:225,227:229,232,233,241,252,261,263,265,269,283,294,295,297,300:303,305:308,315,316,377:379,390,399,401:403)
length(Omnivore)
Piscivore<-c(271,280:282,284,286,290,291)
length(Piscivore)


plot.pGLS<-function(pGLSTemp,dataTemp,...){
    a <- summary(pGLSTemp)$tTable[1, 1]
    b <- summary(pGLSTemp)$tTable[2, 1]
    Y <- dataTemp[, which(colnames(dataTemp) == "Mass")]
    X <- dataTemp[, which(colnames(dataTemp) == "Neck")]
    lines(c(min(X), max(X)), c((a + b * min(X)), (a + b * max(X))), ...)
    points(X, Y, ...)
}

tiff("HerbVInsect_Neck.tif", res=600, compression = "lzw", height=5, width=10, units="in")

plot(data$Mass~data$Neck,col="white",pch=19,xlab="Log10(Total Convexhull M3)", ylab="Log10(Neck volume)",asp=1,cex.lab=1) 
Group<-Herbivore
	dataGroup<-pruneSample(data,tree,Group)$data
	treeGroup<-pruneSample(data,tree,Group)$tree
	w<-diag(vcv.phylo(treeGroup))
	pglsModelGroup<-gls(Mass~Neck,dataGroup,correlation=corPagel(1,phy=treeGroup,fixed=FALSE),weights=varFixed(~w))
	plot.pGLS(pglsModelGroup,dataGroup,col="red2",lwd=3,cex=0.3,pch=19)

Group<-Insectivore
	dataGroup<-pruneSample(data,tree,Group)$data
	treeGroup<-pruneSample(data,tree,Group)$tree
	w<-diag(vcv.phylo(treeGroup))
	pglsModelGroup<-gls(Mass~Neck,dataGroup,correlation=corPagel(1,phy=treeGroup,fixed=FALSE),weights=varFixed(~w))
	plot.pGLS(pglsModelGroup,dataGroup,col="springgreen",lwd=3,cex=0.3,pch=19)

	summary(pglsModelGroup)
	capture.output(summary(pglsModelGroup), file = "InsectivorePGLS.txt")


        w<-diag(vcv.phylo(tree))
      pGLS<-gls(Mass~Neck,data,corPagel(1,phy=tree,fixed=FALSE),weights=varFixed(~w))
      lambda<-pGLS$modelStruct$corStruct[1]
      Sigma<-vcv(rescale(tree,"lambda",lambda))    #'Sigma' is now our new vcv(tree)
 

	#For differences in slope: 
	grpS_HvI<-rep("A",length(rownames(data))) 
	grpS_HvI[Herbivore]<-"B" 
	grpS_HvI[Insectivore]<-"C" 
	grpS_HvI<-as.factor(grpS_HvI) 
	names(grpS_HvI)<-rownames(data)

	#For differences in intercept: 
	grpI_HvI<-rep("A",length(rownames(data))) 
	grpI_HvI[Herbivore]<-"B" 
	grpI_HvI[Insectivore]<-"C" 
	grpI_HvI<-as.factor(grpI_HvI) 
	names(grpI_HvI)<-rownames(data)


	Model<-model.matrix(as.formula(Mass~Neck),data)


	Model_S_HvI<-model.matrix(as.formula(Mass~grpS_HvI:Neck),data) 
	Model_I_HvI<-model.matrix(as.formula(Mass~grpI_HvI + Neck),data) 
	Model_SI_HvII<-model.matrix(as.formula(Mass~grpI_HvI + grpS_HvI:Neck),data)

	gls.ancova(Mass~Neck,Sigma,Model,Model_S_HvI)
        write.csv(gls.ancova(Mass~Neck,Sigma,Model,Model_S_HvI),'HerbVInsect_Neck_S_HvI.csv')
    

	gls.ancova(Mass~Neck,Sigma,Model,Model_I_HvI)
        write.csv(gls.ancova(Mass~Neck,Sigma,Model,Model_I_HvI),'HerbVInsect_Neck_I_HvI.csv')
	
        gls.ancova(Mass~Neck,Sigma,Model,Model_SI_HvII)
	write.csv(gls.ancova(Mass~Neck,Sigma,Model,Model_SI_HvII),'HerbVInsect_Neck_SI_HvII.csv')

       gls.ancova(Mass~Neck,Sigma,Model_I_HvI,Model_SI_HvII)#Contribution of S after accounting for differences in I
       write.csv(gls.ancova(Mass~Neck,Sigma,Model_I_HvI,Model_SI_HvII),'HerbVInsect_Neck_I_HvI_SI_HvII.csv')


#Now using Maximum Likelihood

    form <- Mass ~ Neck
    form_SI_HvI <- Mass ~ grpI_HvI + grpS_HvI:Neck
	    form_I_HvI <- Mass ~ grpI_HvI + Neck
	    form_S_HvI <- Mass ~ grpS_HvI:Neck


            w<-diag(vcv.phylo(tree))


    Base<-gls(form,data,corPagel(1,phy=tree,fixed=FALSE),weights=varFixed(~w),method="ML")
    SI_HvI<-gls(form_SI_HvI,data,corPagel(1,phy=tree,fixed=FALSE),weights=varFixed(~w),method="ML")
	    I_HvI<-gls(form_I_HvI,data,corPagel(1,phy=tree,fixed=FALSE),weights=varFixed(~w),method="ML")
	    S_HvI<-gls(form_S_HvI,data,corPagel(1,phy=tree,fixed=FALSE),weights=varFixed(~w),method="ML")
  

AICvalues<-
    c(summary(Base)$AIC,
    	summary(SI_HvI)$AIC,summary(I_HvI)$AIC,summary(S_HvI)$AIC
	)

names(AICvalues)<-
    c("Base",
    	"SI_HvI","I_HvI","S_HvI",
    	)

Results<-aicw(AICvalues)

Results<-Results[order(Results[,1]),]; Results
write.csv(Results,'HerbVInsect_NeckResults.csv')

rm(list = ls())


#########################################################################

#Herbivore versus Piscivore#

library(ape); library(geiger); library(evomap); library(nlme)  


tree<-read.nexus("straptreenew.nex")

data<-read.csv("AliceVolume1.csv",row.names=1, header=TRUE)

data<-log(data)

Y<-"Neck"; X<-"Mass"
data<-data[,c(which(colnames(data)==Y),which(colnames(data)==X)),drop=F]

tree<-treedata(tree,data,sort=T,warnings=T)$phy

data<-as.data.frame(treedata(tree,data,sort=T,warnings=T)$data)

colnames(data)<-c("Mass","Neck")   

 
n<-length(tree$tip.label)
plot(tree)
tiplabels()	

#Here i'm telling R what species corresponds to what diet in the tree#

All<-1:length(tree$tip.label)
Carnivore<-c(1:8, 10:14, 19,23,29,40:41, 43,44,46,47,49,50,59,60,63,72,74,76:79, 88,91,95,98,102,105,106,111,114:116, 119:128, 131:139, 141, 143:145,
148,149,153,161,191,197,198,234,253,255,256,259,262,267,268,272:279,285,287:289,292,293,310:314,317:325,350,364:368,371,372,380:382, 385,387:389,391,393:395)
length(Carnivore)
Herbivore<-c(117,118,130,154:157,159,160,162:186,192,199:205,207,208,212:216,221,226,230,231,235:240,242,244,245,248:251,
257,258,260,266,296,298,299,304,309,326:349,351:363,369,370,373:376,384,409,410)
length(Herbivore)
Insectivore<-c(9,15:18,20:22,25,27,28,30:39, 42,45,48,52:58, 61,62,64:67,69:71, 73,75,81:87, 89,90,92:94,96,99:101,103,
104,107,108,110,112,113,187:190,193:195,243,246,247,254,264,270,383,386,392,396:398,400,404:408)
length(Insectivore)
Omnivore<-c(24,26,51,68,80,97,109,129,139,140,142,146,147,150:152,158,196,206,209:211,217:220,222:225,227:229,232,233,241,252,261,263,265,269,283,294,295,297,300:303,305:308,315,316,377:379,390,399,401:403)
length(Omnivore)
Piscivore<-c(271,280:282,284,286,290,291)
length(Piscivore)


plot.pGLS<-function(pGLSTemp,dataTemp,...){
    a <- summary(pGLSTemp)$tTable[1, 1]
    b <- summary(pGLSTemp)$tTable[2, 1]
    Y <- dataTemp[, which(colnames(dataTemp) == "Mass")]
    X <- dataTemp[, which(colnames(dataTemp) == "Neck")]
    lines(c(min(X), max(X)), c((a + b * min(X)), (a + b * max(X))), ...)
    points(X, Y, ...)
}

tiff("HerbVPisci_Neck.tif", res=600, compression = "lzw", height=5, width=10, units="in")

plot(data$Mass~data$Neck,col="white",pch=19,xlab="Log10(Total Convexhull M3)", ylab="Log10(Neck volume)",asp=1,cex.lab=1) 
Group<-Herbivore
	dataGroup<-pruneSample(data,tree,Group)$data
	treeGroup<-pruneSample(data,tree,Group)$tree
	w<-diag(vcv.phylo(treeGroup))
	pglsModelGroup<-gls(Mass~Neck,dataGroup,correlation=corPagel(1,phy=treeGroup,fixed=FALSE),weights=varFixed(~w))
	plot.pGLS(pglsModelGroup,dataGroup,col="red2",lwd=3,cex=0.3,pch=19)

Group<-Piscivore
	dataGroup<-pruneSample(data,tree,Group)$data
	treeGroup<-pruneSample(data,tree,Group)$tree
	w<-diag(vcv.phylo(treeGroup))
	pglsModelGroup<-gls(Mass~Neck,dataGroup,correlation=corPagel(1,phy=treeGroup,fixed=FALSE),weights=varFixed(~w))
	plot.pGLS(pglsModelGroup,dataGroup,col="springgreen",lwd=3,cex=0.3,pch=19)

	summary(pglsModelGroup)
	capture.output(summary(pglsModelGroup), file = "PiscivorePGLS.txt")


        w<-diag(vcv.phylo(tree))
      pGLS<-gls(Mass~Neck,data,corPagel(1,phy=tree,fixed=FALSE),weights=varFixed(~w))
      lambda<-pGLS$modelStruct$corStruct[1]
      Sigma<-vcv(rescale(tree,"lambda",lambda))    #'Sigma' is now our new vcv(tree)
 

	#For differences in slope: 
	grpS_HvP<-rep("A",length(rownames(data))) 
	grpS_HvP[Herbivore]<-"B" 
	grpS_HvP[Piscivore]<-"C" 
	grpS_HvP<-as.factor(grpS_HvP) 
	names(grpS_HvP)<-rownames(data)

	#For differences in intercept: 
	grpI_HvP<-rep("A",length(rownames(data))) 
	grpI_HvP[Herbivore]<-"B" 
	grpI_HvP[Piscivore]<-"C" 
	grpI_HvP<-as.factor(grpI_HvP) 
	names(grpI_HvP)<-rownames(data)


	Model<-model.matrix(as.formula(Mass~Neck),data)


	Model_S_HvP<-model.matrix(as.formula(Mass~grpS_HvP:Neck),data) 
	Model_I_HvP<-model.matrix(as.formula(Mass~grpI_HvP + Neck),data) 
	Model_SI_HvPI<-model.matrix(as.formula(Mass~grpI_HvP + grpS_HvP:Neck),data)

	gls.ancova(Mass~Neck,Sigma,Model,Model_S_HvP)
        write.csv(gls.ancova(Mass~Neck,Sigma,Model,Model_S_HvP),'HerbVPisci_Neck_S_HvP.csv')
    

	gls.ancova(Mass~Neck,Sigma,Model,Model_I_HvP)
        write.csv(gls.ancova(Mass~Neck,Sigma,Model,Model_I_HvP),'HerbVPisci_Neck_I_HvP.csv')
	
        gls.ancova(Mass~Neck,Sigma,Model,Model_SI_HvPI)
	write.csv(gls.ancova(Mass~Neck,Sigma,Model,Model_SI_HvPI),'HerbVPisci_Neck_SI_HvPI.csv')

       gls.ancova(Mass~Neck,Sigma,Model_I_HvP,Model_SI_HvPI)#Contribution of S after accounting for differences in I
       write.csv(gls.ancova(Mass~Neck,Sigma,Model_I_HvP,Model_SI_HvPI),'HerbVPisci_Neck_I_HvP_SI_HvPI.csv')


#Now using Maximum Likelihood

    form <- Mass ~ Neck
    form_SI_HvP <- Mass ~ grpI_HvP + grpS_HvP:Neck
	    form_I_HvP <- Mass ~ grpI_HvP + Neck
	    form_S_HvP <- Mass ~ grpS_HvP:Neck


            w<-diag(vcv.phylo(tree))


    Base<-gls(form,data,corPagel(1,phy=tree,fixed=FALSE),weights=varFixed(~w),method="ML")
    SI_HvP<-gls(form_SI_HvP,data,corPagel(1,phy=tree,fixed=FALSE),weights=varFixed(~w),method="ML")
	    I_HvP<-gls(form_I_HvP,data,corPagel(1,phy=tree,fixed=FALSE),weights=varFixed(~w),method="ML")
	    S_HvP<-gls(form_S_HvP,data,corPagel(1,phy=tree,fixed=FALSE),weights=varFixed(~w),method="ML")
  

AICvalues<-
    c(summary(Base)$AIC,
    	summary(SI_HvP)$AIC,summary(I_HvP)$AIC,summary(S_HvP)$AIC
	)

names(AICvalues)<-
    c("Base",
    	"SI_HvP","I_HvP","S_HvP",
    	)

Results<-aicw(AICvalues)

Results<-Results[order(Results[,1]),]; Results
write.csv(Results,'HerbVPisci_NeckResults.csv')

rm(list = ls())


#########################################################################

#Omnivore versus Insectivore#

library(ape); library(geiger); library(evomap); library(nlme)  


tree<-read.nexus("straptreenew.nex")

data<-read.csv("AliceVolume1.csv",row.names=1, header=TRUE)

data<-log(data)

Y<-"Neck"; X<-"Mass"
data<-data[,c(which(colnames(data)==Y),which(colnames(data)==X)),drop=F]

tree<-treedata(tree,data,sort=T,warnings=T)$phy

data<-as.data.frame(treedata(tree,data,sort=T,warnings=T)$data)

colnames(data)<-c("Mass","Neck")   

 
n<-length(tree$tip.label)
plot(tree)
tiplabels()	

#Here i'm telling R what species corresponds to what diet in the tree#

All<-1:length(tree$tip.label)
Carnivore<-c(1:8, 10:14, 19,23,29,40:41, 43,44,46,47,49,50,59,60,63,72,74,76:79, 88,91,95,98,102,105,106,111,114:116, 119:128, 131:139, 141, 143:145,
148,149,153,161,191,197,198,234,253,255,256,259,262,267,268,272:279,285,287:289,292,293,310:314,317:325,350,364:368,371,372,380:382, 385,387:389,391,393:395)
length(Carnivore)
Herbivore<-c(117,118,130,154:157,159,160,162:186,192,199:205,207,208,212:216,221,226,230,231,235:240,242,244,245,248:251,
257,258,260,266,296,298,299,304,309,326:349,351:363,369,370,373:376,384,409,410)
length(Herbivore)
Insectivore<-c(9,15:18,20:22,25,27,28,30:39, 42,45,48,52:58, 61,62,64:67,69:71, 73,75,81:87, 89,90,92:94,96,99:101,103,
104,107,108,110,112,113,187:190,193:195,243,246,247,254,264,270,383,386,392,396:398,400,404:408)
length(Insectivore)
Omnivore<-c(24,26,51,68,80,97,109,129,139,140,142,146,147,150:152,158,196,206,209:211,217:220,222:225,227:229,232,233,241,252,261,263,265,269,283,294,295,297,300:303,305:308,315,316,377:379,390,399,401:403)
length(Omnivore)
Piscivore<-c(271,280:282,284,286,290,291)
length(Piscivore)


plot.pGLS<-function(pGLSTemp,dataTemp,...){
    a <- summary(pGLSTemp)$tTable[1, 1]
    b <- summary(pGLSTemp)$tTable[2, 1]
    Y <- dataTemp[, which(colnames(dataTemp) == "Mass")]
    X <- dataTemp[, which(colnames(dataTemp) == "Neck")]
    lines(c(min(X), max(X)), c((a + b * min(X)), (a + b * max(X))), ...)
    points(X, Y, ...)
}

tiff("OmniVInsect_Neck.tif", res=600, compression = "lzw", height=5, width=10, units="in")

plot(data$Mass~data$Neck,col="white",pch=19,xlab="Log10(Total Convexhull M3)", ylab="Log10(Neck volume)",asp=1,cex.lab=1) 
Group<-Omnivore
	dataGroup<-pruneSample(data,tree,Group)$data
	treeGroup<-pruneSample(data,tree,Group)$tree
	w<-diag(vcv.phylo(treeGroup))
	pglsModelGroup<-gls(Mass~Neck,dataGroup,correlation=corPagel(1,phy=treeGroup,fixed=FALSE),weights=varFixed(~w))
	plot.pGLS(pglsModelGroup,dataGroup,col="red2",lwd=3,cex=0.3,pch=19)

Group<-Insectivore
	dataGroup<-pruneSample(data,tree,Group)$data
	treeGroup<-pruneSample(data,tree,Group)$tree
	w<-diag(vcv.phylo(treeGroup))
	pglsModelGroup<-gls(Mass~Neck,dataGroup,correlation=corPagel(1,phy=treeGroup,fixed=FALSE),weights=varFixed(~w))
	plot.pGLS(pglsModelGroup,dataGroup,col="springgreen",lwd=3,cex=0.3,pch=19)

	summary(pglsModelGroup)
	capture.output(summary(pglsModelGroup), file = "InsectivorePGLS.txt")


        w<-diag(vcv.phylo(tree))
      pGLS<-gls(Mass~Neck,data,corPagel(1,phy=tree,fixed=FALSE),weights=varFixed(~w))
      lambda<-pGLS$modelStruct$corStruct[1]
      Sigma<-vcv(rescale(tree,"lambda",lambda))    #'Sigma' is now our new vcv(tree)
 

	#For differences in slope: 
	grpS_OvI<-rep("A",length(rownames(data))) 
	grpS_OvI[Omnivore]<-"B" 
	grpS_OvI[Insectivore]<-"C" 
	grpS_OvI<-as.factor(grpS_OvI) 
	names(grpS_OvI)<-rownames(data)

	#For differences in intercept: 
	grpI_OvI<-rep("A",length(rownames(data))) 
	grpI_OvI[Omnivore]<-"B" 
	grpI_OvI[Insectivore]<-"C" 
	grpI_OvI<-as.factor(grpI_OvI) 
	names(grpI_OvI)<-rownames(data)


	Model<-model.matrix(as.formula(Mass~Neck),data)


	Model_S_OvI<-model.matrix(as.formula(Mass~grpS_OvI:Neck),data) 
	Model_I_OvI<-model.matrix(as.formula(Mass~grpI_OvI + Neck),data) 
	Model_SI_OvII<-model.matrix(as.formula(Mass~grpI_OvI + grpS_OvI:Neck),data)

	gls.ancova(Mass~Neck,Sigma,Model,Model_S_OvI)
        write.csv(gls.ancova(Mass~Neck,Sigma,Model,Model_S_OvI),'OmniVInsect_Neck_S_OvI.csv')
    

	gls.ancova(Mass~Neck,Sigma,Model,Model_I_OvI)
        write.csv(gls.ancova(Mass~Neck,Sigma,Model,Model_I_OvI),'OmniVInsect_Neck_I_OvI.csv')
	
        gls.ancova(Mass~Neck,Sigma,Model,Model_SI_OvII)
	write.csv(gls.ancova(Mass~Neck,Sigma,Model,Model_SI_OvII),'OmniVInsect_Neck_SI_OvII.csv')

       gls.ancova(Mass~Neck,Sigma,Model_I_OvI,Model_SI_OvII)#Contribution of S after accounting for differences in I
       write.csv(gls.ancova(Mass~Neck,Sigma,Model_I_OvI,Model_SI_OvII),'OmniVInsect_Neck_I_OvI_SI_OvII.csv')


#Now using Maximum Likelihood

    form <- Mass ~ Neck
    form_SI_OvI <- Mass ~ grpI_OvI + grpS_OvI:Neck
	    form_I_OvI <- Mass ~ grpI_OvI + Neck
	    form_S_OvI <- Mass ~ grpS_OvI:Neck


            w<-diag(vcv.phylo(tree))


    Base<-gls(form,data,corPagel(1,phy=tree,fixed=FALSE),weights=varFixed(~w),method="ML")
    SI_OvI<-gls(form_SI_OvI,data,corPagel(1,phy=tree,fixed=FALSE),weights=varFixed(~w),method="ML")
	    I_OvI<-gls(form_I_OvI,data,corPagel(1,phy=tree,fixed=FALSE),weights=varFixed(~w),method="ML")
	    S_OvI<-gls(form_S_OvI,data,corPagel(1,phy=tree,fixed=FALSE),weights=varFixed(~w),method="ML")
  

AICvalues<-
    c(summary(Base)$AIC,
    	summary(SI_OvI)$AIC,summary(I_OvI)$AIC,summary(S_OvI)$AIC
	)

names(AICvalues)<-
    c("Base",
    	"SI_OvI","I_OvI","S_OvI",
    	)

Results<-aicw(AICvalues)

Results<-Results[order(Results[,1]),]; Results
write.csv(Results,'OmniVInsect_NeckResults.csv')

rm(list = ls())


#########################################################################

#Omnivore versus Piscivore#

library(ape); library(geiger); library(evomap); library(nlme)  


tree<-read.nexus("straptreenew.nex")

data<-read.csv("AliceVolume1.csv",row.names=1, header=TRUE)

data<-log(data)

Y<-"Neck"; X<-"Mass"
data<-data[,c(which(colnames(data)==Y),which(colnames(data)==X)),drop=F]

tree<-treedata(tree,data,sort=T,warnings=T)$phy

data<-as.data.frame(treedata(tree,data,sort=T,warnings=T)$data)

colnames(data)<-c("Mass","Neck")   

 
n<-length(tree$tip.label)
plot(tree)
tiplabels()	

#Here i'm telling R what species corresponds to what diet in the tree#

All<-1:length(tree$tip.label)
Carnivore<-c(1:8, 10:14, 19,23,29,40:41, 43,44,46,47,49,50,59,60,63,72,74,76:79, 88,91,95,98,102,105,106,111,114:116, 119:128, 131:139, 141, 143:145,
148,149,153,161,191,197,198,234,253,255,256,259,262,267,268,272:279,285,287:289,292,293,310:314,317:325,350,364:368,371,372,380:382, 385,387:389,391,393:395)
length(Carnivore)
Herbivore<-c(117,118,130,154:157,159,160,162:186,192,199:205,207,208,212:216,221,226,230,231,235:240,242,244,245,248:251,
257,258,260,266,296,298,299,304,309,326:349,351:363,369,370,373:376,384,409,410)
length(Herbivore)
Insectivore<-c(9,15:18,20:22,25,27,28,30:39, 42,45,48,52:58, 61,62,64:67,69:71, 73,75,81:87, 89,90,92:94,96,99:101,103,
104,107,108,110,112,113,187:190,193:195,243,246,247,254,264,270,383,386,392,396:398,400,404:408)
length(Insectivore)
Omnivore<-c(24,26,51,68,80,97,109,129,139,140,142,146,147,150:152,158,196,206,209:211,217:220,222:225,227:229,232,233,241,252,261,263,265,269,283,294,295,297,300:303,305:308,315,316,377:379,390,399,401:403)
length(Omnivore)
Piscivore<-c(271,280:282,284,286,290,291)
length(Piscivore)


plot.pGLS<-function(pGLSTemp,dataTemp,...){
    a <- summary(pGLSTemp)$tTable[1, 1]
    b <- summary(pGLSTemp)$tTable[2, 1]
    Y <- dataTemp[, which(colnames(dataTemp) == "Mass")]
    X <- dataTemp[, which(colnames(dataTemp) == "Neck")]
    lines(c(min(X), max(X)), c((a + b * min(X)), (a + b * max(X))), ...)
    points(X, Y, ...)
}

tiff("OmniVPisci_Neck.tif", res=600, compression = "lzw", height=5, width=10, units="in")

plot(data$Mass~data$Neck,col="white",pch=19,xlab="Log10(Total Convexhull M3)", ylab="Log10(Neck volume)",asp=1,cex.lab=1) 
Group<-Omnivore
	dataGroup<-pruneSample(data,tree,Group)$data
	treeGroup<-pruneSample(data,tree,Group)$tree
	w<-diag(vcv.phylo(treeGroup))
	pglsModelGroup<-gls(Mass~Neck,dataGroup,correlation=corPagel(1,phy=treeGroup,fixed=FALSE),weights=varFixed(~w))
	plot.pGLS(pglsModelGroup,dataGroup,col="red2",lwd=3,cex=0.3,pch=19)

Group<-Piscivore
	dataGroup<-pruneSample(data,tree,Group)$data
	treeGroup<-pruneSample(data,tree,Group)$tree
	w<-diag(vcv.phylo(treeGroup))
	pglsModelGroup<-gls(Mass~Neck,dataGroup,correlation=corPagel(1,phy=treeGroup,fixed=FALSE),weights=varFixed(~w))
	plot.pGLS(pglsModelGroup,dataGroup,col="springgreen",lwd=3,cex=0.3,pch=19)

	summary(pglsModelGroup)
	capture.output(summary(pglsModelGroup), file = "PiscivorePGLS.txt")


        w<-diag(vcv.phylo(tree))
      pGLS<-gls(Mass~Neck,data,corPagel(1,phy=tree,fixed=FALSE),weights=varFixed(~w))
      lambda<-pGLS$modelStruct$corStruct[1]
      Sigma<-vcv(rescale(tree,"lambda",lambda))    #'Sigma' is now our new vcv(tree)
 

	#For differences in slope: 
	grpS_OvP<-rep("A",length(rownames(data))) 
	grpS_OvP[Omnivore]<-"B" 
	grpS_OvP[Piscivore]<-"C" 
	grpS_OvP<-as.factor(grpS_OvP) 
	names(grpS_OvP)<-rownames(data)

	#For differences in intercept: 
	grpI_OvP<-rep("A",length(rownames(data))) 
	grpI_OvP[Omnivore]<-"B" 
	grpI_OvP[Piscivore]<-"C" 
	grpI_OvP<-as.factor(grpI_OvP) 
	names(grpI_OvP)<-rownames(data)


	Model<-model.matrix(as.formula(Mass~Neck),data)


	Model_S_OvP<-model.matrix(as.formula(Mass~grpS_OvP:Neck),data) 
	Model_I_OvP<-model.matrix(as.formula(Mass~grpI_OvP + Neck),data) 
	Model_SI_OvPI<-model.matrix(as.formula(Mass~grpI_OvP + grpS_OvP:Neck),data)

	gls.ancova(Mass~Neck,Sigma,Model,Model_S_OvP)
        write.csv(gls.ancova(Mass~Neck,Sigma,Model,Model_S_OvP),'OmniVPisci_Neck_S_OvP.csv')
    

	gls.ancova(Mass~Neck,Sigma,Model,Model_I_OvP)
        write.csv(gls.ancova(Mass~Neck,Sigma,Model,Model_I_OvP),'OmniVPisci_Neck_I_OvP.csv')
	
        gls.ancova(Mass~Neck,Sigma,Model,Model_SI_OvPI)
	write.csv(gls.ancova(Mass~Neck,Sigma,Model,Model_SI_OvPI),'OmniVPisci_Neck_SI_OvPI.csv')

       gls.ancova(Mass~Neck,Sigma,Model_I_OvP,Model_SI_OvPI)#Contribution of S after accounting for differences in I
       write.csv(gls.ancova(Mass~Neck,Sigma,Model_I_OvP,Model_SI_OvPI),'OmniVPisci_Neck_I_OvP_SI_OvPI.csv')


#Now using Maximum Likelihood

    form <- Mass ~ Neck
    form_SI_OvP <- Mass ~ grpI_OvP + grpS_OvP:Neck
	    form_I_OvP <- Mass ~ grpI_OvP + Neck
	    form_S_OvP <- Mass ~ grpS_OvP:Neck


            w<-diag(vcv.phylo(tree))


    Base<-gls(form,data,corPagel(1,phy=tree,fixed=FALSE),weights=varFixed(~w),method="ML")
    SI_OvP<-gls(form_SI_OvP,data,corPagel(1,phy=tree,fixed=FALSE),weights=varFixed(~w),method="ML")
	    I_OvP<-gls(form_I_OvP,data,corPagel(1,phy=tree,fixed=FALSE),weights=varFixed(~w),method="ML")
	    S_OvP<-gls(form_S_OvP,data,corPagel(1,phy=tree,fixed=FALSE),weights=varFixed(~w),method="ML")
  

AICvalues<-
    c(summary(Base)$AIC,
    	summary(SI_OvP)$AIC,summary(I_OvP)$AIC,summary(S_OvP)$AIC
	)

names(AICvalues)<-
    c("Base",
    	"SI_OvP","I_OvP","S_OvP",
    	)

Results<-aicw(AICvalues)

Results<-Results[order(Results[,1]),]; Results
write.csv(Results,'OmniVPisci_NeckResults.csv')

rm(list = ls())


#########################################################################

#Insectivore versus Piscivore#

library(ape); library(geiger); library(evomap); library(nlme)  


tree<-read.nexus("straptreenew.nex")

data<-read.csv("AliceVolume1.csv",row.names=1, header=TRUE)

data<-log(data)

Y<-"Neck"; X<-"Mass"
data<-data[,c(which(colnames(data)==Y),which(colnames(data)==X)),drop=F]

tree<-treedata(tree,data,sort=T,warnings=T)$phy

data<-as.data.frame(treedata(tree,data,sort=T,warnings=T)$data)

colnames(data)<-c("Mass","Neck")   

 
n<-length(tree$tip.label)
plot(tree)
tiplabels()	

#Here i'm telling R what species corresponds to what diet in the tree#

All<-1:length(tree$tip.label)
Carnivore<-c(1:8, 10:14, 19,23,29,40:41, 43,44,46,47,49,50,59,60,63,72,74,76:79, 88,91,95,98,102,105,106,111,114:116, 119:128, 131:139, 141, 143:145,
148,149,153,161,191,197,198,234,253,255,256,259,262,267,268,272:279,285,287:289,292,293,310:314,317:325,350,364:368,371,372,380:382, 385,387:389,391,393:395)
length(Carnivore)
Herbivore<-c(117,118,130,154:157,159,160,162:186,192,199:205,207,208,212:216,221,226,230,231,235:240,242,244,245,248:251,
257,258,260,266,296,298,299,304,309,326:349,351:363,369,370,373:376,384,409,410)
length(Herbivore)
Insectivore<-c(9,15:18,20:22,25,27,28,30:39, 42,45,48,52:58, 61,62,64:67,69:71, 73,75,81:87, 89,90,92:94,96,99:101,103,
104,107,108,110,112,113,187:190,193:195,243,246,247,254,264,270,383,386,392,396:398,400,404:408)
length(Insectivore)
Omnivore<-c(24,26,51,68,80,97,109,129,139,140,142,146,147,150:152,158,196,206,209:211,217:220,222:225,227:229,232,233,241,252,261,263,265,269,283,294,295,297,300:303,305:308,315,316,377:379,390,399,401:403)
length(Omnivore)
Piscivore<-c(271,280:282,284,286,290,291)
length(Piscivore)


plot.pGLS<-function(pGLSTemp,dataTemp,...){
    a <- summary(pGLSTemp)$tTable[1, 1]
    b <- summary(pGLSTemp)$tTable[2, 1]
    Y <- dataTemp[, which(colnames(dataTemp) == "Mass")]
    X <- dataTemp[, which(colnames(dataTemp) == "Neck")]
    lines(c(min(X), max(X)), c((a + b * min(X)), (a + b * max(X))), ...)
    points(X, Y, ...)
}

tiff("InsectVPisci_Neck.tif", res=600, compression = "lzw", height=5, width=10, units="in")

plot(data$Mass~data$Neck,col="white",pch=19,xlab="Log10(Total Convexhull M3)", ylab="Log10(Neck volume)",asp=1,cex.lab=1) 
Group<-Insectivore
	dataGroup<-pruneSample(data,tree,Group)$data
	treeGroup<-pruneSample(data,tree,Group)$tree
	w<-diag(vcv.phylo(treeGroup))
	pglsModelGroup<-gls(Mass~Neck,dataGroup,correlation=corPagel(1,phy=treeGroup,fixed=FALSE),weights=varFixed(~w))
	plot.pGLS(pglsModelGroup,dataGroup,col="red2",lwd=3,cex=0.3,pch=19)

Group<-Piscivore
	dataGroup<-pruneSample(data,tree,Group)$data
	treeGroup<-pruneSample(data,tree,Group)$tree
	w<-diag(vcv.phylo(treeGroup))
	pglsModelGroup<-gls(Mass~Neck,dataGroup,correlation=corPagel(1,phy=treeGroup,fixed=FALSE),weights=varFixed(~w))
	plot.pGLS(pglsModelGroup,dataGroup,col="springgreen",lwd=3,cex=0.3,pch=19)

	summary(pglsModelGroup)
	capture.output(summary(pglsModelGroup), file = "PiscivorePGLS.txt")


        w<-diag(vcv.phylo(tree))
      pGLS<-gls(Mass~Neck,data,corPagel(1,phy=tree,fixed=FALSE),weights=varFixed(~w))
      lambda<-pGLS$modelStruct$corStruct[1]
      Sigma<-vcv(rescale(tree,"lambda",lambda))    #'Sigma' is now our new vcv(tree)
 

	#For differences in slope: 
	grpS_IvP<-rep("A",length(rownames(data))) 
	grpS_IvP[Insectivore]<-"B" 
	grpS_IvP[Piscivore]<-"C" 
	grpS_IvP<-as.factor(grpS_IvP) 
	names(grpS_IvP)<-rownames(data)

	#For differences in intercept: 
	grpI_IvP<-rep("A",length(rownames(data))) 
	grpI_IvP[Insectivore]<-"B" 
	grpI_IvP[Piscivore]<-"C" 
	grpI_IvP<-as.factor(grpI_IvP) 
	names(grpI_IvP)<-rownames(data)


	Model<-model.matrix(as.formula(Mass~Neck),data)


	Model_S_IvP<-model.matrix(as.formula(Mass~grpS_IvP:Neck),data) 
	Model_I_IvP<-model.matrix(as.formula(Mass~grpI_IvP + Neck),data) 
	Model_SI_IvPI<-model.matrix(as.formula(Mass~grpI_IvP + grpS_IvP:Neck),data)

	gls.ancova(Mass~Neck,Sigma,Model,Model_S_IvP)
        write.csv(gls.ancova(Mass~Neck,Sigma,Model,Model_S_IvP),'InsectVPisci_Neck_S_IvP.csv')
    

	gls.ancova(Mass~Neck,Sigma,Model,Model_I_IvP)
        write.csv(gls.ancova(Mass~Neck,Sigma,Model,Model_I_IvP),'InsectVPisci_Neck_I_IvP.csv')
	
        gls.ancova(Mass~Neck,Sigma,Model,Model_SI_IvPI)
	write.csv(gls.ancova(Mass~Neck,Sigma,Model,Model_SI_IvPI),'InsectVPisci_Neck_SI_IvPI.csv')

       gls.ancova(Mass~Neck,Sigma,Model_I_IvP,Model_SI_IvPI)#Contribution of S after accounting for differences in I
       write.csv(gls.ancova(Mass~Neck,Sigma,Model_I_IvP,Model_SI_IvPI),'InsectVPisci_Neck_I_IvP_SI_IvPI.csv')


#Now using Maximum Likelihood

    form <- Mass ~ Neck
    form_SI_IvP <- Mass ~ grpI_IvP + grpS_IvP:Neck
	    form_I_IvP <- Mass ~ grpI_IvP + Neck
	    form_S_IvP <- Mass ~ grpS_IvP:Neck


            w<-diag(vcv.phylo(tree))


    Base<-gls(form,data,corPagel(1,phy=tree,fixed=FALSE),weights=varFixed(~w),method="ML")
    SI_IvP<-gls(form_SI_IvP,data,corPagel(1,phy=tree,fixed=FALSE),weights=varFixed(~w),method="ML")
	    I_IvP<-gls(form_I_IvP,data,corPagel(1,phy=tree,fixed=FALSE),weights=varFixed(~w),method="ML")
	    S_IvP<-gls(form_S_IvP,data,corPagel(1,phy=tree,fixed=FALSE),weights=varFixed(~w),method="ML")
  

AICvalues<-
    c(summary(Base)$AIC,
    	summary(SI_IvP)$AIC,summary(I_IvP)$AIC,summary(S_IvP)$AIC
	)

names(AICvalues)<-
    c("Base",
    	"SI_IvP","I_IvP","S_IvP",
    	)

Results<-aicw(AICvalues)

Results<-Results[order(Results[,1]),]; Results
write.csv(Results,'InsectVPisci_NeckResults.csv')

rm(list = ls())
