# Supplementary material for: Body size, shape and ecology in tetrapods
Source: Nat Commun. 2022 Jul 27;13:4340. doi: 10.1038/s41467-022-32028-2 (PMC9329317; doi:10.1038/s41467-022-32028-2)
Supplement: Supplementary file 4 — Supplementary Code 1-4 [file 41467_2022_32028_MOESM4_ESM.zip › SupplementaryCode/PGLS_PHYLANCOVA code/SupplementaryCode3.txt]

#ActiveFlight v Aquatic 

library(ape); library(geiger); library(evomap); library(nlme)  
setwd("G:/Locomotion PANCOVA Results/Locomotion/Volume/Pes")
tree<-read.nexus("straptreenew.nex")

data<-read.csv("AliceVolume1.csv",row.names=1, header=TRUE)

data<-log(data)

Y<-"Pes"; X<-"Mass"
data<-data[,c(which(colnames(data)==Y),which(colnames(data)==X)),drop=F]

tree<-treedata(tree,data,sort=T,warnings=T)$phy

data<-as.data.frame(treedata(tree,data,sort=T,warnings=T)$data)

colnames(data)<-c("Mass","Pes")   

 
n<-length(tree$tip.label)
plot(tree)
tiplabels()	

#Here i'm telling R what species corresponds to what LO in the tree#


ActiveFlight<-c(187:193,263:267,269:274,276,282,283,287:288,291:293,295:299,302,311)
length(ActiveFlight)
Aquatic<-c(1,6,8,13,14,111,114,115,372,378:381)
length(Aquatic)
Arboreal<-c(11,30,32,54,55,80,99,130,146,152,213:223,225:230,234,245,247,250,252,383,384,386,391,394,396,400,402,403,409)
BipedalStriding<-c(232,233,268,279,300:301,303:310,312:326,349,363,364)
length(BipedalStriding)
Fossorial<-c(3,4,15,21:23,31,40,41,56,61,75,83,102,110,113,131,147,198,205,207:209,211,249,254,382,390)
length(Fossorial)
QuadStriding<-c(118:128,132:143,145,153:158,161:186,194,196,199:202,210,224,231,236:241,243,244,246,255:262,327:348,350:362,369:370,373:376,385,387,389,392,398,401,407,408)
length(QuadStriding)
Saltatorial<-c(16:20,24:29,33:36,38,39,42:53,57,58,60,62:74,76:79,81:82,84,85,87:98,100,101,103:109,112,195,212,251)
length(Saltatorial)
Scansorial<-c(37,129,148,150,151,206,235,248,388,397,399,404,405,406)
length(Scansorial)
SemiAquatic<-c(2,5,7,9,10,12,59,116,117,144,149,159,160,197,203,204,242,253,285,286,365:368,371,377,381,393,395,410)
length(SemiAquatic)
Soaring<-c(275,277,278,280,281,284,289,290,294)
length(Soaring)

plot.pGLS<-function(pGLSTemp,dataTemp,...){
    a <- summary(pGLSTemp)$tTable[1, 1]
    b <- summary(pGLSTemp)$tTable[2, 1]
    Y <- dataTemp[, which(colnames(dataTemp) == "Mass")]
    X <- dataTemp[, which(colnames(dataTemp) == "Pes")]
    lines(c(min(X), max(X)), c((a + b * min(X)), (a + b * max(X))), ...)
    points(X, Y, ...)
}

tiff("ActiveFlightvAquatic_Pes.tif", res=600, compression = "lzw", height=5, width=10, units="in")

plot(data$Mass~data$Pes,col="white",pch=19,xlab="Log10(Total Convexhull M3)", ylab="Log10(Pes length)",asp=1,cex.lab=1) 
Group<-ActiveFlight
	dataGroup<-pruneSample(data,tree,Group)$data
	treeGroup<-pruneSample(data,tree,Group)$tree
	w<-diag(vcv.phylo(treeGroup))
	pglsModelGroup<-gls(Mass~Pes,dataGroup,correlation=corPagel(1,phy=treeGroup,fixed=FALSE),weights=varFixed(~w))
        plot.pGLS(pglsModelGroup,dataGroup,col="red2",lwd=3,cex=0.3,pch=19)

summary(pglsModelGroup)
capture.output(summary(pglsModelGroup), file = "ActiveFlightPesPGLS.txt")

Group<-Aquatic
	dataGroup<-pruneSample(data,tree,Group)$data
	treeGroup<-pruneSample(data,tree,Group)$tree
	w<-diag(vcv.phylo(treeGroup))
	pglsModelGroup<-gls(Mass~Pes,dataGroup,correlation=corPagel(1,phy=treeGroup,fixed=FALSE),weights=varFixed(~w))
	plot.pGLS(pglsModelGroup,dataGroup,col="springgreen",lwd=3,cex=0.3,pch=19)


summary(pglsModelGroup)
capture.output(summary(pglsModelGroup), file = "AquaticPesPGLS.txt")


        w<-diag(vcv.phylo(tree))
      pGLS<-gls(Mass~Pes,data,corPagel(1,phy=tree,fixed=FALSE),weights=varFixed(~w))
      lambda<-pGLS$modelStruct$corStruct[1]
      Sigma<-vcv(rescale(tree,"lambda",lambda))    #'Sigma' is now our new vcv(tree)


	#For differences in slope: 
	grpS_CvH<-rep("A",length(rownames(data))) 
	grpS_CvH[ActiveFlight]<-"B" 
	grpS_CvH[Aquatic]<-"C" 
	grpS_CvH<-as.factor(grpS_CvH) 
	names(grpS_CvH)<-rownames(data)

	#For differences in intercept: 
	grpI_CvH<-rep("A",length(rownames(data))) 
	grpI_CvH[ActiveFlight]<-"B" 
	grpI_CvH[Aquatic]<-"C" 
	grpI_CvH<-as.factor(grpI_CvH) 
	names(grpI_CvH)<-rownames(data)


	Model<-model.matrix(as.formula(Mass~Pes),data)


	Model_S_CvH<-model.matrix(as.formula(Mass~grpS_CvH:Pes),data) 
	Model_I_CvH<-model.matrix(as.formula(Mass~grpI_CvH + Pes),data) 
	Model_SI_CvHI<-model.matrix(as.formula(Mass~grpI_CvH + grpS_CvH:Pes),data)

	gls.ancova(Mass~Pes,Sigma,Model,Model_S_CvH)
        write.csv(gls.ancova(Mass~Pes,Sigma,Model,Model_S_CvH),'ActiveFlightvAquatic_Pes_S.csv')
    

	gls.ancova(Mass~Pes,Sigma,Model,Model_I_CvH)
        write.csv(gls.ancova(Mass~Pes,Sigma,Model,Model_I_CvH),'ActiveFlightvAquatic_I.csv')
	
        gls.ancova(Mass~Pes,Sigma,Model,Model_SI_CvHI)
	write.csv(gls.ancova(Mass~Pes,Sigma,Model,Model_SI_CvHI),'ActiveFlightvAquatic_SI_I.csv')

       gls.ancova(Mass~Pes,Sigma,Model_I_CvH,Model_SI_CvHI)#Contribution of S after accounting for differences in I
       write.csv(gls.ancova(Mass~Pes,Sigma,Model_I_CvH,Model_SI_CvHI),'ActiveFlightvAquatic_I_SI_I.csv')


#Now using Maximum Likelihood

    form <- Mass ~ Pes
    form_SI_CvH <- Mass ~ grpI_CvH + grpS_CvH:Pes
	    form_I_CvH <- Mass ~ grpI_CvH + Pes
	    form_S_CvH <- Mass ~ grpS_CvH:Pes


            w<-diag(vcv.phylo(tree))


    Base<-gls(form,data,corPagel(1,phy=tree,fixed=FALSE),weights=varFixed(~w),method="ML")
    SI_CvH<-gls(form_SI_CvH,data,corPagel(1,phy=tree,fixed=FALSE),weights=varFixed(~w),method="ML")
	    I_CvH<-gls(form_I_CvH,data,corPagel(1,phy=tree,fixed=FALSE),weights=varFixed(~w),method="ML")
	    S_CvH<-gls(form_S_CvH,data,corPagel(1,phy=tree,fixed=FALSE),weights=varFixed(~w),method="ML")
  

AICvalues<-
    c(summary(Base)$AIC,
    	summary(SI_CvH)$AIC,summary(I_CvH)$AIC,summary(S_CvH)$AIC
	)

names(AICvalues)<-
    c("Base",
    	"SI_CvH","I_CvH","S_CvH",
    	)

Results<-aicw(AICvalues)

Results<-Results[order(Results[,1]),]; Results
write.csv(Results,'ActiveFlightvAquatic_Pes_Results.csv')

rm(list = ls())

#########################################################################

#ActiveFlight v Arboreal

library(ape); library(geiger); library(evomap); library(nlme)  
setwd("G:/Locomotion PANCOVA Results/Locomotion/Volume/Pes")
tree<-read.nexus("straptreenew.nex")

data<-read.csv("AliceVolume1.csv",row.names=1, header=TRUE)

data<-log(data)

Y<-"Pes"; X<-"Mass"
data<-data[,c(which(colnames(data)==Y),which(colnames(data)==X)),drop=F]

tree<-treedata(tree,data,sort=T,warnings=T)$phy

data<-as.data.frame(treedata(tree,data,sort=T,warnings=T)$data)

colnames(data)<-c("Mass","Pes")   

 
n<-length(tree$tip.label)
plot(tree)
tiplabels()	

#Here i'm telling R what species corresponds to what LO in the tree#


ActiveFlight<-c(187:193,263:267,269:274,276,282,283,287:288,291:293,295:299,302,311)
length(ActiveFlight)
Aquatic<-c(1,6,8,13,14,111,114,115,372,378:381)
length(Aquatic)
Arboreal<-c(11,30,32,54,55,80,99,130,146,152,213:223,225:230,234,245,247,250,252,383,384,386,391,394,396,400,402,403,409)
BipedalStriding<-c(232,233,268,279,300:301,303:310,312:326,349,363,364)
length(BipedalStriding)
Fossorial<-c(3,4,15,21:23,31,40,41,56,61,75,83,102,110,113,131,147,198,205,207:209,211,249,254,382,390)
length(Fossorial)
QuadStriding<-c(118:128,132:143,145,153:158,161:186,194,196,199:202,210,224,231,236:241,243,244,246,255:262,327:348,350:362,369:370,373:376,385,387,389,392,398,401,407,408)
length(QuadStriding)
Saltatorial<-c(16:20,24:29,33:36,38,39,42:53,57,58,60,62:74,76:79,81:82,84,85,87:98,100,101,103:109,112,195,212,251)
length(Saltatorial)
Scansorial<-c(37,129,148,150,151,206,235,248,388,397,399,404,405,406)
length(Scansorial)
SemiAquatic<-c(2,5,7,9,10,12,59,116,117,144,149,159,160,197,203,204,242,253,285,286,365:368,371,377,381,393,395,410)
length(SemiAquatic)
Soaring<-c(275,277,278,280,281,284,289,290,294)
length(Soaring)

plot.pGLS<-function(pGLSTemp,dataTemp,...){
    a <- summary(pGLSTemp)$tTable[1, 1]
    b <- summary(pGLSTemp)$tTable[2, 1]
    Y <- dataTemp[, which(colnames(dataTemp) == "Mass")]
    X <- dataTemp[, which(colnames(dataTemp) == "Pes")]
    lines(c(min(X), max(X)), c((a + b * min(X)), (a + b * max(X))), ...)
    points(X, Y, ...)
}

tiff("ActiveFlightvArboreal_Pes.tif", res=600, compression = "lzw", height=5, width=10, units="in")

plot(data$Mass~data$Pes,col="white",pch=19,xlab="Log10(Total Convexhull M3)", ylab="Log10(Pes length)",asp=1,cex.lab=1) 
Group<-ActiveFlight
	dataGroup<-pruneSample(data,tree,Group)$data
	treeGroup<-pruneSample(data,tree,Group)$tree
	w<-diag(vcv.phylo(treeGroup))
	pglsModelGroup<-gls(Mass~Pes,dataGroup,correlation=corPagel(1,phy=treeGroup,fixed=FALSE),weights=varFixed(~w))
        plot.pGLS(pglsModelGroup,dataGroup,col="red2",lwd=3,cex=0.3,pch=19)

summary(pglsModelGroup)
capture.output(summary(pglsModelGroup), file = "ActiveFlightPesPGLS.txt")

Group<-Arboreal
	dataGroup<-pruneSample(data,tree,Group)$data
	treeGroup<-pruneSample(data,tree,Group)$tree
	w<-diag(vcv.phylo(treeGroup))
	pglsModelGroup<-gls(Mass~Pes,dataGroup,correlation=corPagel(1,phy=treeGroup,fixed=FALSE),weights=varFixed(~w))
	plot.pGLS(pglsModelGroup,dataGroup,col="springgreen",lwd=3,cex=0.3,pch=19)


summary(pglsModelGroup)
capture.output(summary(pglsModelGroup), file = "ArborealPesPGLS.txt")


        w<-diag(vcv.phylo(tree))
      pGLS<-gls(Mass~Pes,data,corPagel(1,phy=tree,fixed=FALSE),weights=varFixed(~w))
      lambda<-pGLS$modelStruct$corStruct[1]
      Sigma<-vcv(rescale(tree,"lambda",lambda))    #'Sigma' is now our new vcv(tree)
	   

	#For differences in slope: 
	grpS_CvH<-rep("A",length(rownames(data))) 
	grpS_CvH[ActiveFlight]<-"B" 
	grpS_CvH[Arboreal]<-"C" 
	grpS_CvH<-as.factor(grpS_CvH) 
	names(grpS_CvH)<-rownames(data)

	#For differences in intercept: 
	grpI_CvH<-rep("A",length(rownames(data))) 
	grpI_CvH[ActiveFlight]<-"B" 
	grpI_CvH[Arboreal]<-"C" 
	grpI_CvH<-as.factor(grpI_CvH) 
	names(grpI_CvH)<-rownames(data)


	Model<-model.matrix(as.formula(Mass~Pes),data)


	Model_S_CvH<-model.matrix(as.formula(Mass~grpS_CvH:Pes),data) 
	Model_I_CvH<-model.matrix(as.formula(Mass~grpI_CvH + Pes),data) 
	Model_SI_CvHI<-model.matrix(as.formula(Mass~grpI_CvH + grpS_CvH:Pes),data)

	gls.ancova(Mass~Pes,Sigma,Model,Model_S_CvH)
        write.csv(gls.ancova(Mass~Pes,Sigma,Model,Model_S_CvH),'ActiveFlightvArboreal_Pes_S.csv')
    

	gls.ancova(Mass~Pes,Sigma,Model,Model_I_CvH)
        write.csv(gls.ancova(Mass~Pes,Sigma,Model,Model_I_CvH),'ActiveFlightvArboreal_I.csv')
	
        gls.ancova(Mass~Pes,Sigma,Model,Model_SI_CvHI)
	write.csv(gls.ancova(Mass~Pes,Sigma,Model,Model_SI_CvHI),'ActiveFlightvArboreal_SI_I.csv')

       gls.ancova(Mass~Pes,Sigma,Model_I_CvH,Model_SI_CvHI)#Contribution of S after accounting for differences in I
       write.csv(gls.ancova(Mass~Pes,Sigma,Model_I_CvH,Model_SI_CvHI),'ActiveFlightvArboreal_I_SI_I.csv')


#Now using Maximum Likelihood

    form <- Mass ~ Pes
    form_SI_CvH <- Mass ~ grpI_CvH + grpS_CvH:Pes
	    form_I_CvH <- Mass ~ grpI_CvH + Pes
	    form_S_CvH <- Mass ~ grpS_CvH:Pes


            w<-diag(vcv.phylo(tree))


    Base<-gls(form,data,corPagel(1,phy=tree,fixed=FALSE),weights=varFixed(~w),method="ML")
    SI_CvH<-gls(form_SI_CvH,data,corPagel(1,phy=tree,fixed=FALSE),weights=varFixed(~w),method="ML")
	    I_CvH<-gls(form_I_CvH,data,corPagel(1,phy=tree,fixed=FALSE),weights=varFixed(~w),method="ML")
	    S_CvH<-gls(form_S_CvH,data,corPagel(1,phy=tree,fixed=FALSE),weights=varFixed(~w),method="ML")
  

AICvalues<-
    c(summary(Base)$AIC,
    	summary(SI_CvH)$AIC,summary(I_CvH)$AIC,summary(S_CvH)$AIC
	)

names(AICvalues)<-
    c("Base",
    	"SI_CvH","I_CvH","S_CvH",
    	)

Results<-aicw(AICvalues)

Results<-Results[order(Results[,1]),]; Results
write.csv(Results,'ActiveFlightvArboreal_Pes_Results.csv')

rm(list = ls())

#########################################################################

#ActiveFlight v Bipedal Striding

library(ape); library(geiger); library(evomap); library(nlme)  
setwd("G:/Locomotion PANCOVA Results/Locomotion/Volume/Pes")
tree<-read.nexus("straptreenew.nex")

data<-read.csv("AliceVolume1.csv",row.names=1, header=TRUE)

data<-log(data)

Y<-"Pes"; X<-"Mass"
data<-data[,c(which(colnames(data)==Y),which(colnames(data)==X)),drop=F]

tree<-treedata(tree,data,sort=T,warnings=T)$phy

data<-as.data.frame(treedata(tree,data,sort=T,warnings=T)$data)

colnames(data)<-c("Mass","Pes")   

 
n<-length(tree$tip.label)
plot(tree)
tiplabels()	

#Here i'm telling R what species corresponds to what LO in the tree#


ActiveFlight<-c(187:193,263:267,269:274,276,282,283,287:288,291:293,295:299,302,311)
length(ActiveFlight)
Aquatic<-c(1,6,8,13,14,111,114,115,372,378:381)
length(Aquatic)
Arboreal<-c(11,30,32,54,55,80,99,130,146,152,213:223,225:230,234,245,247,250,252,383,384,386,391,394,396,400,402,403,409)
BipedalStriding<-c(232,233,268,279,300:301,303:310,312:326,349,363,364)
length(BipedalStriding)
Fossorial<-c(3,4,15,21:23,31,40,41,56,61,75,83,102,110,113,131,147,198,205,207:209,211,249,254,382,390)
length(Fossorial)
QuadStriding<-c(118:128,132:143,145,153:158,161:186,194,196,199:202,210,224,231,236:241,243,244,246,255:262,327:348,350:362,369:370,373:376,385,387,389,392,398,401,407,408)
length(QuadStriding)
Saltatorial<-c(16:20,24:29,33:36,38,39,42:53,57,58,60,62:74,76:79,81:82,84,85,87:98,100,101,103:109,112,195,212,251)
length(Saltatorial)
Scansorial<-c(37,129,148,150,151,206,235,248,388,397,399,404,405,406)
length(Scansorial)
SemiAquatic<-c(2,5,7,9,10,12,59,116,117,144,149,159,160,197,203,204,242,253,285,286,365:368,371,377,381,393,395,410)
length(SemiAquatic)
Soaring<-c(275,277,278,280,281,284,289,290,294)
length(Soaring)

plot.pGLS<-function(pGLSTemp,dataTemp,...){
    a <- summary(pGLSTemp)$tTable[1, 1]
    b <- summary(pGLSTemp)$tTable[2, 1]
    Y <- dataTemp[, which(colnames(dataTemp) == "Mass")]
    X <- dataTemp[, which(colnames(dataTemp) == "Pes")]
    lines(c(min(X), max(X)), c((a + b * min(X)), (a + b * max(X))), ...)
    points(X, Y, ...)
}

tiff("ActiveFlightvBipedalStriding_Pes.tif", res=600, compression = "lzw", height=5, width=10, units="in")

plot(data$Mass~data$Pes,col="white",pch=19,xlab="Log10(Total Convexhull M3)", ylab="Log10(Pes length)",asp=1,cex.lab=1) 
Group<-ActiveFlight
	dataGroup<-pruneSample(data,tree,Group)$data
	treeGroup<-pruneSample(data,tree,Group)$tree
	w<-diag(vcv.phylo(treeGroup))
	pglsModelGroup<-gls(Mass~Pes,dataGroup,correlation=corPagel(1,phy=treeGroup,fixed=FALSE),weights=varFixed(~w))
        plot.pGLS(pglsModelGroup,dataGroup,col="red2",lwd=3,cex=0.3,pch=19)

summary(pglsModelGroup)
capture.output(summary(pglsModelGroup), file = "ActiveFlightPesPGLS.txt")

Group<-BipedalStriding
	dataGroup<-pruneSample(data,tree,Group)$data
	treeGroup<-pruneSample(data,tree,Group)$tree
	w<-diag(vcv.phylo(treeGroup))
	pglsModelGroup<-gls(Mass~Pes,dataGroup,correlation=corPagel(1,phy=treeGroup,fixed=FALSE),weights=varFixed(~w))
	plot.pGLS(pglsModelGroup,dataGroup,col="springgreen",lwd=3,cex=0.3,pch=19)


summary(pglsModelGroup)
capture.output(summary(pglsModelGroup), file = "BipedalStridingPesPGLS.txt")


        w<-diag(vcv.phylo(tree))
      pGLS<-gls(Mass~Pes,data,corPagel(1,phy=tree,fixed=FALSE),weights=varFixed(~w))
      lambda<-pGLS$modelStruct$corStruct[1]
      Sigma<-vcv(rescale(tree,"lambda",lambda))    #'Sigma' is now our new vcv(tree)
	   

	#For differences in slope: 
	grpS_CvH<-rep("A",length(rownames(data))) 
	grpS_CvH[ActiveFlight]<-"B" 
	grpS_CvH[BipedalStriding]<-"C" 
	grpS_CvH<-as.factor(grpS_CvH) 
	names(grpS_CvH)<-rownames(data)

	#For differences in intercept: 
	grpI_CvH<-rep("A",length(rownames(data))) 
	grpI_CvH[ActiveFlight]<-"B" 
	grpI_CvH[BipedalStriding]<-"C" 
	grpI_CvH<-as.factor(grpI_CvH) 
	names(grpI_CvH)<-rownames(data)


	Model<-model.matrix(as.formula(Mass~Pes),data)


	Model_S_CvH<-model.matrix(as.formula(Mass~grpS_CvH:Pes),data) 
	Model_I_CvH<-model.matrix(as.formula(Mass~grpI_CvH + Pes),data) 
	Model_SI_CvHI<-model.matrix(as.formula(Mass~grpI_CvH + grpS_CvH:Pes),data)

	gls.ancova(Mass~Pes,Sigma,Model,Model_S_CvH)
        write.csv(gls.ancova(Mass~Pes,Sigma,Model,Model_S_CvH),'ActiveFlightvBipedalStriding_Pes_S.csv')
    

	gls.ancova(Mass~Pes,Sigma,Model,Model_I_CvH)
        write.csv(gls.ancova(Mass~Pes,Sigma,Model,Model_I_CvH),'ActiveFlightvBipedalStriding_I.csv')
	
        gls.ancova(Mass~Pes,Sigma,Model,Model_SI_CvHI)
	write.csv(gls.ancova(Mass~Pes,Sigma,Model,Model_SI_CvHI),'ActiveFlightvBipedalStriding_SI_I.csv')

       gls.ancova(Mass~Pes,Sigma,Model_I_CvH,Model_SI_CvHI)#Contribution of S after accounting for differences in I
       write.csv(gls.ancova(Mass~Pes,Sigma,Model_I_CvH,Model_SI_CvHI),'ActiveFlightvBipedalStriding_I_SI_I.csv')


#Now using Maximum Likelihood

    form <- Mass ~ Pes
    form_SI_CvH <- Mass ~ grpI_CvH + grpS_CvH:Pes
	    form_I_CvH <- Mass ~ grpI_CvH + Pes
	    form_S_CvH <- Mass ~ grpS_CvH:Pes


            w<-diag(vcv.phylo(tree))


    Base<-gls(form,data,corPagel(1,phy=tree,fixed=FALSE),weights=varFixed(~w),method="ML")
    SI_CvH<-gls(form_SI_CvH,data,corPagel(1,phy=tree,fixed=FALSE),weights=varFixed(~w),method="ML")
	    I_CvH<-gls(form_I_CvH,data,corPagel(1,phy=tree,fixed=FALSE),weights=varFixed(~w),method="ML")
	    S_CvH<-gls(form_S_CvH,data,corPagel(1,phy=tree,fixed=FALSE),weights=varFixed(~w),method="ML")
  

AICvalues<-
    c(summary(Base)$AIC,
    	summary(SI_CvH)$AIC,summary(I_CvH)$AIC,summary(S_CvH)$AIC
	)

names(AICvalues)<-
    c("Base",
    	"SI_CvH","I_CvH","S_CvH",
    	)

Results<-aicw(AICvalues)

Results<-Results[order(Results[,1]),]; Results
write.csv(Results,'ActiveFlightvBipedalStriding_Pes_Results.csv')

rm(list = ls())

#########################################################################

#ActiveFlight v Fossorial

library(ape); library(geiger); library(evomap); library(nlme)  
setwd("G:/Locomotion PANCOVA Results/Locomotion/Volume/Pes")
tree<-read.nexus("straptreenew.nex")

data<-read.csv("AliceVolume1.csv",row.names=1, header=TRUE)

data<-log(data)

Y<-"Pes"; X<-"Mass"
data<-data[,c(which(colnames(data)==Y),which(colnames(data)==X)),drop=F]

tree<-treedata(tree,data,sort=T,warnings=T)$phy

data<-as.data.frame(treedata(tree,data,sort=T,warnings=T)$data)

colnames(data)<-c("Mass","Pes")   

 
n<-length(tree$tip.label)
plot(tree)
tiplabels()	

#Here i'm telling R what species corresponds to what LO in the tree#


ActiveFlight<-c(187:193,263:267,269:274,276,282,283,287:288,291:293,295:299,302,311)
length(ActiveFlight)
Aquatic<-c(1,6,8,13,14,111,114,115,372,378:381)
length(Aquatic)
Arboreal<-c(11,30,32,54,55,80,99,130,146,152,213:223,225:230,234,245,247,250,252,383,384,386,391,394,396,400,402,403,409)
BipedalStriding<-c(232,233,268,279,300:301,303:310,312:326,349,363,364)
length(BipedalStriding)
Fossorial<-c(3,4,15,21:23,31,40,41,56,61,75,83,102,110,113,131,147,198,205,207:209,211,249,254,382,390)
length(Fossorial)
QuadStriding<-c(118:128,132:143,145,153:158,161:186,194,196,199:202,210,224,231,236:241,243,244,246,255:262,327:348,350:362,369:370,373:376,385,387,389,392,398,401,407,408)
length(QuadStriding)
Saltatorial<-c(16:20,24:29,33:36,38,39,42:53,57,58,60,62:74,76:79,81:82,84,85,87:98,100,101,103:109,112,195,212,251)
length(Saltatorial)
Scansorial<-c(37,129,148,150,151,206,235,248,388,397,399,404,405,406)
length(Scansorial)
SemiAquatic<-c(2,5,7,9,10,12,59,116,117,144,149,159,160,197,203,204,242,253,285,286,365:368,371,377,381,393,395,410)
length(SemiAquatic)
Soaring<-c(275,277,278,280,281,284,289,290,294)
length(Soaring)

plot.pGLS<-function(pGLSTemp,dataTemp,...){
    a <- summary(pGLSTemp)$tTable[1, 1]
    b <- summary(pGLSTemp)$tTable[2, 1]
    Y <- dataTemp[, which(colnames(dataTemp) == "Mass")]
    X <- dataTemp[, which(colnames(dataTemp) == "Pes")]
    lines(c(min(X), max(X)), c((a + b * min(X)), (a + b * max(X))), ...)
    points(X, Y, ...)
}

tiff("ActiveFlightvFossorial_Pes.tif", res=600, compression = "lzw", height=5, width=10, units="in")

plot(data$Mass~data$Pes,col="white",pch=19,xlab="Log10(Total Convexhull M3)", ylab="Log10(Pes length)",asp=1,cex.lab=1) 
Group<-ActiveFlight
	dataGroup<-pruneSample(data,tree,Group)$data
	treeGroup<-pruneSample(data,tree,Group)$tree
	w<-diag(vcv.phylo(treeGroup))
	pglsModelGroup<-gls(Mass~Pes,dataGroup,correlation=corPagel(1,phy=treeGroup,fixed=FALSE),weights=varFixed(~w))
        plot.pGLS(pglsModelGroup,dataGroup,col="red2",lwd=3,cex=0.3,pch=19)

summary(pglsModelGroup)
capture.output(summary(pglsModelGroup), file = "ActiveFlightPesPGLS.txt")

Group<-Fossorial
	dataGroup<-pruneSample(data,tree,Group)$data
	treeGroup<-pruneSample(data,tree,Group)$tree
	w<-diag(vcv.phylo(treeGroup))
	pglsModelGroup<-gls(Mass~Pes,dataGroup,correlation=corPagel(1,phy=treeGroup,fixed=FALSE),weights=varFixed(~w))
	plot.pGLS(pglsModelGroup,dataGroup,col="springgreen",lwd=3,cex=0.3,pch=19)


summary(pglsModelGroup)
capture.output(summary(pglsModelGroup), file = "FossorialPesPGLS.txt")


        w<-diag(vcv.phylo(tree))
      pGLS<-gls(Mass~Pes,data,corPagel(1,phy=tree,fixed=FALSE),weights=varFixed(~w))
      lambda<-pGLS$modelStruct$corStruct[1]
      Sigma<-vcv(rescale(tree,"lambda",lambda))    #'Sigma' is now our new vcv(tree)
	   

	#For differences in slope: 
	grpS_CvH<-rep("A",length(rownames(data))) 
	grpS_CvH[ActiveFlight]<-"B" 
	grpS_CvH[Fossorial]<-"C" 
	grpS_CvH<-as.factor(grpS_CvH) 
	names(grpS_CvH)<-rownames(data)

	#For differences in intercept: 
	grpI_CvH<-rep("A",length(rownames(data))) 
	grpI_CvH[ActiveFlight]<-"B" 
	grpI_CvH[Fossorial]<-"C" 
	grpI_CvH<-as.factor(grpI_CvH) 
	names(grpI_CvH)<-rownames(data)


	Model<-model.matrix(as.formula(Mass~Pes),data)


	Model_S_CvH<-model.matrix(as.formula(Mass~grpS_CvH:Pes),data) 
	Model_I_CvH<-model.matrix(as.formula(Mass~grpI_CvH + Pes),data) 
	Model_SI_CvHI<-model.matrix(as.formula(Mass~grpI_CvH + grpS_CvH:Pes),data)

	gls.ancova(Mass~Pes,Sigma,Model,Model_S_CvH)
        write.csv(gls.ancova(Mass~Pes,Sigma,Model,Model_S_CvH),'ActiveFlightvFossorial_Pes_S.csv')
    

	gls.ancova(Mass~Pes,Sigma,Model,Model_I_CvH)
        write.csv(gls.ancova(Mass~Pes,Sigma,Model,Model_I_CvH),'ActiveFlightvFossorial_I.csv')
	
        gls.ancova(Mass~Pes,Sigma,Model,Model_SI_CvHI)
	write.csv(gls.ancova(Mass~Pes,Sigma,Model,Model_SI_CvHI),'ActiveFlightvFossorial_SI_I.csv')

       gls.ancova(Mass~Pes,Sigma,Model_I_CvH,Model_SI_CvHI)#Contribution of S after accounting for differences in I
       write.csv(gls.ancova(Mass~Pes,Sigma,Model_I_CvH,Model_SI_CvHI),'ActiveFlightvFossorial_I_SI_I.csv')


#Now using Maximum Likelihood

    form <- Mass ~ Pes
    form_SI_CvH <- Mass ~ grpI_CvH + grpS_CvH:Pes
	    form_I_CvH <- Mass ~ grpI_CvH + Pes
	    form_S_CvH <- Mass ~ grpS_CvH:Pes


            w<-diag(vcv.phylo(tree))


    Base<-gls(form,data,corPagel(1,phy=tree,fixed=FALSE),weights=varFixed(~w),method="ML")
    SI_CvH<-gls(form_SI_CvH,data,corPagel(1,phy=tree,fixed=FALSE),weights=varFixed(~w),method="ML")
	    I_CvH<-gls(form_I_CvH,data,corPagel(1,phy=tree,fixed=FALSE),weights=varFixed(~w),method="ML")
	    S_CvH<-gls(form_S_CvH,data,corPagel(1,phy=tree,fixed=FALSE),weights=varFixed(~w),method="ML")
  

AICvalues<-
    c(summary(Base)$AIC,
    	summary(SI_CvH)$AIC,summary(I_CvH)$AIC,summary(S_CvH)$AIC
	)

names(AICvalues)<-
    c("Base",
    	"SI_CvH","I_CvH","S_CvH",
    	)

Results<-aicw(AICvalues)

Results<-Results[order(Results[,1]),]; Results
write.csv(Results,'ActiveFlightvFossorial_Pes_Results.csv')

rm(list = ls())

#########################################################################

#ActiveFlight v QuadStriding

library(ape); library(geiger); library(evomap); library(nlme)  
setwd("G:/Locomotion PANCOVA Results/Locomotion/Volume/Pes")
tree<-read.nexus("straptreenew.nex")

data<-read.csv("AliceVolume1.csv",row.names=1, header=TRUE)

data<-log(data)

Y<-"Pes"; X<-"Mass"
data<-data[,c(which(colnames(data)==Y),which(colnames(data)==X)),drop=F]

tree<-treedata(tree,data,sort=T,warnings=T)$phy

data<-as.data.frame(treedata(tree,data,sort=T,warnings=T)$data)

colnames(data)<-c("Mass","Pes")   

 
n<-length(tree$tip.label)
plot(tree)
tiplabels()	

#Here i'm telling R what species corresponds to what LO in the tree#


ActiveFlight<-c(187:193,263:267,269:274,276,282,283,287:288,291:293,295:299,302,311)
length(ActiveFlight)
Aquatic<-c(1,6,8,13,14,111,114,115,372,378:381)
length(Aquatic)
Arboreal<-c(11,30,32,54,55,80,99,130,146,152,213:223,225:230,234,245,247,250,252,383,384,386,391,394,396,400,402,403,409)
BipedalStriding<-c(232,233,268,279,300:301,303:310,312:326,349,363,364)
length(BipedalStriding)
Fossorial<-c(3,4,15,21:23,31,40,41,56,61,75,83,102,110,113,131,147,198,205,207:209,211,249,254,382,390)
length(Fossorial)
QuadStriding<-c(118:128,132:143,145,153:158,161:186,194,196,199:202,210,224,231,236:241,243,244,246,255:262,327:348,350:362,369:370,373:376,385,387,389,392,398,401,407,408)
length(QuadStriding)
Saltatorial<-c(16:20,24:29,33:36,38,39,42:53,57,58,60,62:74,76:79,81:82,84,85,87:98,100,101,103:109,112,195,212,251)
length(Saltatorial)
Scansorial<-c(37,129,148,150,151,206,235,248,388,397,399,404,405,406)
length(Scansorial)
SemiAquatic<-c(2,5,7,9,10,12,59,116,117,144,149,159,160,197,203,204,242,253,285,286,365:368,371,377,381,393,395,410)
length(SemiAquatic)
Soaring<-c(275,277,278,280,281,284,289,290,294)
length(Soaring)

plot.pGLS<-function(pGLSTemp,dataTemp,...){
    a <- summary(pGLSTemp)$tTable[1, 1]
    b <- summary(pGLSTemp)$tTable[2, 1]
    Y <- dataTemp[, which(colnames(dataTemp) == "Mass")]
    X <- dataTemp[, which(colnames(dataTemp) == "Pes")]
    lines(c(min(X), max(X)), c((a + b * min(X)), (a + b * max(X))), ...)
    points(X, Y, ...)
}

tiff("ActiveFlightvQuadStriding_Pes.tif", res=600, compression = "lzw", height=5, width=10, units="in")

plot(data$Mass~data$Pes,col="white",pch=19,xlab="Log10(Total Convexhull M3)", ylab="Log10(Pes length)",asp=1,cex.lab=1) 
Group<-ActiveFlight
	dataGroup<-pruneSample(data,tree,Group)$data
	treeGroup<-pruneSample(data,tree,Group)$tree
	w<-diag(vcv.phylo(treeGroup))
	pglsModelGroup<-gls(Mass~Pes,dataGroup,correlation=corPagel(1,phy=treeGroup,fixed=FALSE),weights=varFixed(~w))
        plot.pGLS(pglsModelGroup,dataGroup,col="red2",lwd=3,cex=0.3,pch=19)

summary(pglsModelGroup)
capture.output(summary(pglsModelGroup), file = "ActiveFlightPesPGLS.txt")

Group<-QuadStriding
	dataGroup<-pruneSample(data,tree,Group)$data
	treeGroup<-pruneSample(data,tree,Group)$tree
	w<-diag(vcv.phylo(treeGroup))
	pglsModelGroup<-gls(Mass~Pes,dataGroup,correlation=corPagel(1,phy=treeGroup,fixed=FALSE),weights=varFixed(~w))
	plot.pGLS(pglsModelGroup,dataGroup,col="springgreen",lwd=3,cex=0.3,pch=19)


summary(pglsModelGroup)
capture.output(summary(pglsModelGroup), file = "QuadStridingPesPGLS.txt")


        w<-diag(vcv.phylo(tree))
      pGLS<-gls(Mass~Pes,data,corPagel(1,phy=tree,fixed=FALSE),weights=varFixed(~w))
      lambda<-pGLS$modelStruct$corStruct[1]
      Sigma<-vcv(rescale(tree,"lambda",lambda))    #'Sigma' is now our new vcv(tree)
	   

	#For differences in slope: 
	grpS_CvH<-rep("A",length(rownames(data))) 
	grpS_CvH[ActiveFlight]<-"B" 
	grpS_CvH[QuadStriding]<-"C" 
	grpS_CvH<-as.factor(grpS_CvH) 
	names(grpS_CvH)<-rownames(data)

	#For differences in intercept: 
	grpI_CvH<-rep("A",length(rownames(data))) 
	grpI_CvH[ActiveFlight]<-"B" 
	grpI_CvH[QuadStriding]<-"C" 
	grpI_CvH<-as.factor(grpI_CvH) 
	names(grpI_CvH)<-rownames(data)


	Model<-model.matrix(as.formula(Mass~Pes),data)


	Model_S_CvH<-model.matrix(as.formula(Mass~grpS_CvH:Pes),data) 
	Model_I_CvH<-model.matrix(as.formula(Mass~grpI_CvH + Pes),data) 
	Model_SI_CvHI<-model.matrix(as.formula(Mass~grpI_CvH + grpS_CvH:Pes),data)

	gls.ancova(Mass~Pes,Sigma,Model,Model_S_CvH)
        write.csv(gls.ancova(Mass~Pes,Sigma,Model,Model_S_CvH),'ActiveFlightvQuadStriding_Pes_S.csv')
    

	gls.ancova(Mass~Pes,Sigma,Model,Model_I_CvH)
        write.csv(gls.ancova(Mass~Pes,Sigma,Model,Model_I_CvH),'ActiveFlightvQuadStriding_I.csv')
	
        gls.ancova(Mass~Pes,Sigma,Model,Model_SI_CvHI)
	write.csv(gls.ancova(Mass~Pes,Sigma,Model,Model_SI_CvHI),'ActiveFlightvQuadStriding_SI_I.csv')

       gls.ancova(Mass~Pes,Sigma,Model_I_CvH,Model_SI_CvHI)#Contribution of S after accounting for differences in I
       write.csv(gls.ancova(Mass~Pes,Sigma,Model_I_CvH,Model_SI_CvHI),'ActiveFlightvQuadStriding_I_SI_I.csv')


#Now using Maximum Likelihood

    form <- Mass ~ Pes
    form_SI_CvH <- Mass ~ grpI_CvH + grpS_CvH:Pes
	    form_I_CvH <- Mass ~ grpI_CvH + Pes
	    form_S_CvH <- Mass ~ grpS_CvH:Pes


            w<-diag(vcv.phylo(tree))


    Base<-gls(form,data,corPagel(1,phy=tree,fixed=FALSE),weights=varFixed(~w),method="ML")
    SI_CvH<-gls(form_SI_CvH,data,corPagel(1,phy=tree,fixed=FALSE),weights=varFixed(~w),method="ML")
	    I_CvH<-gls(form_I_CvH,data,corPagel(1,phy=tree,fixed=FALSE),weights=varFixed(~w),method="ML")
	    S_CvH<-gls(form_S_CvH,data,corPagel(1,phy=tree,fixed=FALSE),weights=varFixed(~w),method="ML")
  

AICvalues<-
    c(summary(Base)$AIC,
    	summary(SI_CvH)$AIC,summary(I_CvH)$AIC,summary(S_CvH)$AIC
	)

names(AICvalues)<-
    c("Base",
    	"SI_CvH","I_CvH","S_CvH",
    	)

Results<-aicw(AICvalues)

Results<-Results[order(Results[,1]),]; Results
write.csv(Results,'ActiveFlightvQuadStriding_Pes_Results.csv')

rm(list = ls())

#########################################################################

#ActiveFlight v Saltatorial

library(ape); library(geiger); library(evomap); library(nlme)  
setwd("G:/Locomotion PANCOVA Results/Locomotion/Volume/Pes")
tree<-read.nexus("straptreenew.nex")

data<-read.csv("AliceVolume1.csv",row.names=1, header=TRUE)

data<-log(data)

Y<-"Pes"; X<-"Mass"
data<-data[,c(which(colnames(data)==Y),which(colnames(data)==X)),drop=F]

tree<-treedata(tree,data,sort=T,warnings=T)$phy

data<-as.data.frame(treedata(tree,data,sort=T,warnings=T)$data)

colnames(data)<-c("Mass","Pes")   

 
n<-length(tree$tip.label)
plot(tree)
tiplabels()	

#Here i'm telling R what species corresponds to what LO in the tree#


ActiveFlight<-c(187:193,263:267,269:274,276,282,283,287:288,291:293,295:299,302,311)
length(ActiveFlight)
Aquatic<-c(1,6,8,13,14,111,114,115,372,378:381)
length(Aquatic)
Arboreal<-c(11,30,32,54,55,80,99,130,146,152,213:223,225:230,234,245,247,250,252,383,384,386,391,394,396,400,402,403,409)
BipedalStriding<-c(232,233,268,279,300:301,303:310,312:326,349,363,364)
length(BipedalStriding)
Fossorial<-c(3,4,15,21:23,31,40,41,56,61,75,83,102,110,113,131,147,198,205,207:209,211,249,254,382,390)
length(Fossorial)
QuadStriding<-c(118:128,132:143,145,153:158,161:186,194,196,199:202,210,224,231,236:241,243,244,246,255:262,327:348,350:362,369:370,373:376,385,387,389,392,398,401,407,408)
length(QuadStriding)
Saltatorial<-c(16:20,24:29,33:36,38,39,42:53,57,58,60,62:74,76:79,81:82,84,85,87:98,100,101,103:109,112,195,212,251)
length(Saltatorial)
Scansorial<-c(37,129,148,150,151,206,235,248,388,397,399,404,405,406)
length(Scansorial)
SemiAquatic<-c(2,5,7,9,10,12,59,116,117,144,149,159,160,197,203,204,242,253,285,286,365:368,371,377,381,393,395,410)
length(SemiAquatic)
Soaring<-c(275,277,278,280,281,284,289,290,294)
length(Soaring)

plot.pGLS<-function(pGLSTemp,dataTemp,...){
    a <- summary(pGLSTemp)$tTable[1, 1]
    b <- summary(pGLSTemp)$tTable[2, 1]
    Y <- dataTemp[, which(colnames(dataTemp) == "Mass")]
    X <- dataTemp[, which(colnames(dataTemp) == "Pes")]
    lines(c(min(X), max(X)), c((a + b * min(X)), (a + b * max(X))), ...)
    points(X, Y, ...)
}

tiff("ActiveFlightvSaltatorial_Pes.tif", res=600, compression = "lzw", height=5, width=10, units="in")

plot(data$Mass~data$Pes,col="white",pch=19,xlab="Log10(Total Convexhull M3)", ylab="Log10(Pes length)",asp=1,cex.lab=1) 
Group<-ActiveFlight
	dataGroup<-pruneSample(data,tree,Group)$data
	treeGroup<-pruneSample(data,tree,Group)$tree
	w<-diag(vcv.phylo(treeGroup))
	pglsModelGroup<-gls(Mass~Pes,dataGroup,correlation=corPagel(1,phy=treeGroup,fixed=FALSE),weights=varFixed(~w))
        plot.pGLS(pglsModelGroup,dataGroup,col="red2",lwd=3,cex=0.3,pch=19)

summary(pglsModelGroup)
capture.output(summary(pglsModelGroup), file = "ActiveFlightPesPGLS.txt")

Group<-Saltatorial
	dataGroup<-pruneSample(data,tree,Group)$data
	treeGroup<-pruneSample(data,tree,Group)$tree
	w<-diag(vcv.phylo(treeGroup))
	pglsModelGroup<-gls(Mass~Pes,dataGroup,correlation=corPagel(1,phy=treeGroup,fixed=FALSE),weights=varFixed(~w))
	plot.pGLS(pglsModelGroup,dataGroup,col="springgreen",lwd=3,cex=0.3,pch=19)


summary(pglsModelGroup)
capture.output(summary(pglsModelGroup), file = "SaltatorialPesPGLS.txt")


        w<-diag(vcv.phylo(tree))
      pGLS<-gls(Mass~Pes,data,corPagel(1,phy=tree,fixed=FALSE),weights=varFixed(~w))
      lambda<-pGLS$modelStruct$corStruct[1]
      Sigma<-vcv(rescale(tree,"lambda",lambda))    #'Sigma' is now our new vcv(tree)
	   

	#For differences in slope: 
	grpS_CvH<-rep("A",length(rownames(data))) 
	grpS_CvH[ActiveFlight]<-"B" 
	grpS_CvH[Saltatorial]<-"C" 
	grpS_CvH<-as.factor(grpS_CvH) 
	names(grpS_CvH)<-rownames(data)

	#For differences in intercept: 
	grpI_CvH<-rep("A",length(rownames(data))) 
	grpI_CvH[ActiveFlight]<-"B" 
	grpI_CvH[Saltatorial]<-"C" 
	grpI_CvH<-as.factor(grpI_CvH) 
	names(grpI_CvH)<-rownames(data)


	Model<-model.matrix(as.formula(Mass~Pes),data)


	Model_S_CvH<-model.matrix(as.formula(Mass~grpS_CvH:Pes),data) 
	Model_I_CvH<-model.matrix(as.formula(Mass~grpI_CvH + Pes),data) 
	Model_SI_CvHI<-model.matrix(as.formula(Mass~grpI_CvH + grpS_CvH:Pes),data)

	gls.ancova(Mass~Pes,Sigma,Model,Model_S_CvH)
        write.csv(gls.ancova(Mass~Pes,Sigma,Model,Model_S_CvH),'ActiveFlightvSaltatorial_Pes_S.csv')
    

	gls.ancova(Mass~Pes,Sigma,Model,Model_I_CvH)
        write.csv(gls.ancova(Mass~Pes,Sigma,Model,Model_I_CvH),'ActiveFlightvSaltatorial_I.csv')
	
        gls.ancova(Mass~Pes,Sigma,Model,Model_SI_CvHI)
	write.csv(gls.ancova(Mass~Pes,Sigma,Model,Model_SI_CvHI),'ActiveFlightvSaltatorial_SI_I.csv')

       gls.ancova(Mass~Pes,Sigma,Model_I_CvH,Model_SI_CvHI)#Contribution of S after accounting for differences in I
       write.csv(gls.ancova(Mass~Pes,Sigma,Model_I_CvH,Model_SI_CvHI),'ActiveFlightvSaltatorial_I_SI_I.csv')


#Now using Maximum Likelihood

    form <- Mass ~ Pes
    form_SI_CvH <- Mass ~ grpI_CvH + grpS_CvH:Pes
	    form_I_CvH <- Mass ~ grpI_CvH + Pes
	    form_S_CvH <- Mass ~ grpS_CvH:Pes


            w<-diag(vcv.phylo(tree))


    Base<-gls(form,data,corPagel(1,phy=tree,fixed=FALSE),weights=varFixed(~w),method="ML")
    SI_CvH<-gls(form_SI_CvH,data,corPagel(1,phy=tree,fixed=FALSE),weights=varFixed(~w),method="ML")
	    I_CvH<-gls(form_I_CvH,data,corPagel(1,phy=tree,fixed=FALSE),weights=varFixed(~w),method="ML")
	    S_CvH<-gls(form_S_CvH,data,corPagel(1,phy=tree,fixed=FALSE),weights=varFixed(~w),method="ML")
  

AICvalues<-
    c(summary(Base)$AIC,
    	summary(SI_CvH)$AIC,summary(I_CvH)$AIC,summary(S_CvH)$AIC
	)

names(AICvalues)<-
    c("Base",
    	"SI_CvH","I_CvH","S_CvH",
    	)

Results<-aicw(AICvalues)

Results<-Results[order(Results[,1]),]; Results
write.csv(Results,'ActiveFlightvSaltatorial_Pes_Results.csv')

rm(list = ls())

#########################################################################

#ActiveFlight v Scansorial

library(ape); library(geiger); library(evomap); library(nlme)  
setwd("G:/Locomotion PANCOVA Results/Locomotion/Volume/Pes")
tree<-read.nexus("straptreenew.nex")

data<-read.csv("AliceVolume1.csv",row.names=1, header=TRUE)

data<-log(data)

Y<-"Pes"; X<-"Mass"
data<-data[,c(which(colnames(data)==Y),which(colnames(data)==X)),drop=F]

tree<-treedata(tree,data,sort=T,warnings=T)$phy

data<-as.data.frame(treedata(tree,data,sort=T,warnings=T)$data)

colnames(data)<-c("Mass","Pes")   

 
n<-length(tree$tip.label)
plot(tree)
tiplabels()	

#Here i'm telling R what species corresponds to what LO in the tree#


ActiveFlight<-c(187:193,263:267,269:274,276,282,283,287:288,291:293,295:299,302,311)
length(ActiveFlight)
Aquatic<-c(1,6,8,13,14,111,114,115,372,378:381)
length(Aquatic)
Arboreal<-c(11,30,32,54,55,80,99,130,146,152,213:223,225:230,234,245,247,250,252,383,384,386,391,394,396,400,402,403,409)
BipedalStriding<-c(232,233,268,279,300:301,303:310,312:326,349,363,364)
length(BipedalStriding)
Fossorial<-c(3,4,15,21:23,31,40,41,56,61,75,83,102,110,113,131,147,198,205,207:209,211,249,254,382,390)
length(Fossorial)
QuadStriding<-c(118:128,132:143,145,153:158,161:186,194,196,199:202,210,224,231,236:241,243,244,246,255:262,327:348,350:362,369:370,373:376,385,387,389,392,398,401,407,408)
length(QuadStriding)
Saltatorial<-c(16:20,24:29,33:36,38,39,42:53,57,58,60,62:74,76:79,81:82,84,85,87:98,100,101,103:109,112,195,212,251)
length(Saltatorial)
Scansorial<-c(37,129,148,150,151,206,235,248,388,397,399,404,405,406)
length(Scansorial)
SemiAquatic<-c(2,5,7,9,10,12,59,116,117,144,149,159,160,197,203,204,242,253,285,286,365:368,371,377,381,393,395,410)
length(SemiAquatic)
Soaring<-c(275,277,278,280,281,284,289,290,294)
length(Soaring)

plot.pGLS<-function(pGLSTemp,dataTemp,...){
    a <- summary(pGLSTemp)$tTable[1, 1]
    b <- summary(pGLSTemp)$tTable[2, 1]
    Y <- dataTemp[, which(colnames(dataTemp) == "Mass")]
    X <- dataTemp[, which(colnames(dataTemp) == "Pes")]
    lines(c(min(X), max(X)), c((a + b * min(X)), (a + b * max(X))), ...)
    points(X, Y, ...)
}

tiff("ActiveFlightvScansorial_Pes.tif", res=600, compression = "lzw", height=5, width=10, units="in")

plot(data$Mass~data$Pes,col="white",pch=19,xlab="Log10(Total Convexhull M3)", ylab="Log10(Pes length)",asp=1,cex.lab=1) 
Group<-ActiveFlight
	dataGroup<-pruneSample(data,tree,Group)$data
	treeGroup<-pruneSample(data,tree,Group)$tree
	w<-diag(vcv.phylo(treeGroup))
	pglsModelGroup<-gls(Mass~Pes,dataGroup,correlation=corPagel(1,phy=treeGroup,fixed=FALSE),weights=varFixed(~w))
        plot.pGLS(pglsModelGroup,dataGroup,col="red2",lwd=3,cex=0.3,pch=19)

summary(pglsModelGroup)
capture.output(summary(pglsModelGroup), file = "ActiveFlightPesPGLS.txt")

Group<-Scansorial
	dataGroup<-pruneSample(data,tree,Group)$data
	treeGroup<-pruneSample(data,tree,Group)$tree
	w<-diag(vcv.phylo(treeGroup))
	pglsModelGroup<-gls(Mass~Pes,dataGroup,correlation=corPagel(1,phy=treeGroup,fixed=FALSE),weights=varFixed(~w))
	plot.pGLS(pglsModelGroup,dataGroup,col="springgreen",lwd=3,cex=0.3,pch=19)


summary(pglsModelGroup)
capture.output(summary(pglsModelGroup), file = "ScansorialPesPGLS.txt")


        w<-diag(vcv.phylo(tree))
      pGLS<-gls(Mass~Pes,data,corPagel(1,phy=tree,fixed=FALSE),weights=varFixed(~w))
      lambda<-pGLS$modelStruct$corStruct[1]
      Sigma<-vcv(rescale(tree,"lambda",lambda))    #'Sigma' is now our new vcv(tree)
	   

	#For differences in slope: 
	grpS_CvH<-rep("A",length(rownames(data))) 
	grpS_CvH[ActiveFlight]<-"B" 
	grpS_CvH[Scansorial]<-"C" 
	grpS_CvH<-as.factor(grpS_CvH) 
	names(grpS_CvH)<-rownames(data)

	#For differences in intercept: 
	grpI_CvH<-rep("A",length(rownames(data))) 
	grpI_CvH[ActiveFlight]<-"B" 
	grpI_CvH[Scansorial]<-"C" 
	grpI_CvH<-as.factor(grpI_CvH) 
	names(grpI_CvH)<-rownames(data)


	Model<-model.matrix(as.formula(Mass~Pes),data)


	Model_S_CvH<-model.matrix(as.formula(Mass~grpS_CvH:Pes),data) 
	Model_I_CvH<-model.matrix(as.formula(Mass~grpI_CvH + Pes),data) 
	Model_SI_CvHI<-model.matrix(as.formula(Mass~grpI_CvH + grpS_CvH:Pes),data)

	gls.ancova(Mass~Pes,Sigma,Model,Model_S_CvH)
        write.csv(gls.ancova(Mass~Pes,Sigma,Model,Model_S_CvH),'ActiveFlightvScansorial_Pes_S.csv')
    

	gls.ancova(Mass~Pes,Sigma,Model,Model_I_CvH)
        write.csv(gls.ancova(Mass~Pes,Sigma,Model,Model_I_CvH),'ActiveFlightvScansorial_I.csv')
	
        gls.ancova(Mass~Pes,Sigma,Model,Model_SI_CvHI)
	write.csv(gls.ancova(Mass~Pes,Sigma,Model,Model_SI_CvHI),'ActiveFlightvScansorial_SI_I.csv')

       gls.ancova(Mass~Pes,Sigma,Model_I_CvH,Model_SI_CvHI)#Contribution of S after accounting for differences in I
       write.csv(gls.ancova(Mass~Pes,Sigma,Model_I_CvH,Model_SI_CvHI),'ActiveFlightvScansorial_I_SI_I.csv')


#Now using Maximum Likelihood

    form <- Mass ~ Pes
    form_SI_CvH <- Mass ~ grpI_CvH + grpS_CvH:Pes
	    form_I_CvH <- Mass ~ grpI_CvH + Pes
	    form_S_CvH <- Mass ~ grpS_CvH:Pes


            w<-diag(vcv.phylo(tree))


    Base<-gls(form,data,corPagel(1,phy=tree,fixed=FALSE),weights=varFixed(~w),method="ML")
    SI_CvH<-gls(form_SI_CvH,data,corPagel(1,phy=tree,fixed=FALSE),weights=varFixed(~w),method="ML")
	    I_CvH<-gls(form_I_CvH,data,corPagel(1,phy=tree,fixed=FALSE),weights=varFixed(~w),method="ML")
	    S_CvH<-gls(form_S_CvH,data,corPagel(1,phy=tree,fixed=FALSE),weights=varFixed(~w),method="ML")
  

AICvalues<-
    c(summary(Base)$AIC,
    	summary(SI_CvH)$AIC,summary(I_CvH)$AIC,summary(S_CvH)$AIC
	)

names(AICvalues)<-
    c("Base",
    	"SI_CvH","I_CvH","S_CvH",
    	)

Results<-aicw(AICvalues)

Results<-Results[order(Results[,1]),]; Results
write.csv(Results,'ActiveFlightvScansorial_Pes_Results.csv')

rm(list = ls())

#########################################################################

#ActiveFlight v SemiAquatic

library(ape); library(geiger); library(evomap); library(nlme)  
setwd("G:/Locomotion PANCOVA Results/Locomotion/Volume/Pes")
tree<-read.nexus("straptreenew.nex")

data<-read.csv("AliceVolume1.csv",row.names=1, header=TRUE)

data<-log(data)

Y<-"Pes"; X<-"Mass"
data<-data[,c(which(colnames(data)==Y),which(colnames(data)==X)),drop=F]

tree<-treedata(tree,data,sort=T,warnings=T)$phy

data<-as.data.frame(treedata(tree,data,sort=T,warnings=T)$data)

colnames(data)<-c("Mass","Pes")   

 
n<-length(tree$tip.label)
plot(tree)
tiplabels()	

#Here i'm telling R what species corresponds to what LO in the tree#


ActiveFlight<-c(187:193,263:267,269:274,276,282,283,287:288,291:293,295:299,302,311)
length(ActiveFlight)
Aquatic<-c(1,6,8,13,14,111,114,115,372,378:381)
length(Aquatic)
Arboreal<-c(11,30,32,54,55,80,99,130,146,152,213:223,225:230,234,245,247,250,252,383,384,386,391,394,396,400,402,403,409)
BipedalStriding<-c(232,233,268,279,300:301,303:310,312:326,349,363,364)
length(BipedalStriding)
Fossorial<-c(3,4,15,21:23,31,40,41,56,61,75,83,102,110,113,131,147,198,205,207:209,211,249,254,382,390)
length(Fossorial)
QuadStriding<-c(118:128,132:143,145,153:158,161:186,194,196,199:202,210,224,231,236:241,243,244,246,255:262,327:348,350:362,369:370,373:376,385,387,389,392,398,401,407,408)
length(QuadStriding)
Saltatorial<-c(16:20,24:29,33:36,38,39,42:53,57,58,60,62:74,76:79,81:82,84,85,87:98,100,101,103:109,112,195,212,251)
length(Saltatorial)
Scansorial<-c(37,129,148,150,151,206,235,248,388,397,399,404,405,406)
length(Scansorial)
SemiAquatic<-c(2,5,7,9,10,12,59,116,117,144,149,159,160,197,203,204,242,253,285,286,365:368,371,377,381,393,395,410)
length(SemiAquatic)
Soaring<-c(275,277,278,280,281,284,289,290,294)
length(Soaring)

plot.pGLS<-function(pGLSTemp,dataTemp,...){
    a <- summary(pGLSTemp)$tTable[1, 1]
    b <- summary(pGLSTemp)$tTable[2, 1]
    Y <- dataTemp[, which(colnames(dataTemp) == "Mass")]
    X <- dataTemp[, which(colnames(dataTemp) == "Pes")]
    lines(c(min(X), max(X)), c((a + b * min(X)), (a + b * max(X))), ...)
    points(X, Y, ...)
}

tiff("ActiveFlightvSemiAquatic_Pes.tif", res=600, compression = "lzw", height=5, width=10, units="in")

plot(data$Mass~data$Pes,col="white",pch=19,xlab="Log10(Total Convexhull M3)", ylab="Log10(Pes length)",asp=1,cex.lab=1) 
Group<-ActiveFlight
	dataGroup<-pruneSample(data,tree,Group)$data
	treeGroup<-pruneSample(data,tree,Group)$tree
	w<-diag(vcv.phylo(treeGroup))
	pglsModelGroup<-gls(Mass~Pes,dataGroup,correlation=corPagel(1,phy=treeGroup,fixed=FALSE),weights=varFixed(~w))
        plot.pGLS(pglsModelGroup,dataGroup,col="red2",lwd=3,cex=0.3,pch=19)

summary(pglsModelGroup)
capture.output(summary(pglsModelGroup), file = "ActiveFlightPesPGLS.txt")

Group<-SemiAquatic
	dataGroup<-pruneSample(data,tree,Group)$data
	treeGroup<-pruneSample(data,tree,Group)$tree
	w<-diag(vcv.phylo(treeGroup))
	pglsModelGroup<-gls(Mass~Pes,dataGroup,correlation=corPagel(1,phy=treeGroup,fixed=FALSE),weights=varFixed(~w))
	plot.pGLS(pglsModelGroup,dataGroup,col="springgreen",lwd=3,cex=0.3,pch=19)


summary(pglsModelGroup)
capture.output(summary(pglsModelGroup), file = "SemiAquaticPesPGLS.txt")


        w<-diag(vcv.phylo(tree))
      pGLS<-gls(Mass~Pes,data,corPagel(1,phy=tree,fixed=FALSE),weights=varFixed(~w))
      lambda<-pGLS$modelStruct$corStruct[1]
      Sigma<-vcv(rescale(tree,"lambda",lambda))    #'Sigma' is now our new vcv(tree)
	   

	#For differences in slope: 
	grpS_CvH<-rep("A",length(rownames(data))) 
	grpS_CvH[ActiveFlight]<-"B" 
	grpS_CvH[SemiAquatic]<-"C" 
	grpS_CvH<-as.factor(grpS_CvH) 
	names(grpS_CvH)<-rownames(data)

	#For differences in intercept: 
	grpI_CvH<-rep("A",length(rownames(data))) 
	grpI_CvH[ActiveFlight]<-"B" 
	grpI_CvH[SemiAquatic]<-"C" 
	grpI_CvH<-as.factor(grpI_CvH) 
	names(grpI_CvH)<-rownames(data)


	Model<-model.matrix(as.formula(Mass~Pes),data)


	Model_S_CvH<-model.matrix(as.formula(Mass~grpS_CvH:Pes),data) 
	Model_I_CvH<-model.matrix(as.formula(Mass~grpI_CvH + Pes),data) 
	Model_SI_CvHI<-model.matrix(as.formula(Mass~grpI_CvH + grpS_CvH:Pes),data)

	gls.ancova(Mass~Pes,Sigma,Model,Model_S_CvH)
        write.csv(gls.ancova(Mass~Pes,Sigma,Model,Model_S_CvH),'ActiveFlightvSemiAquatic_Pes_S.csv')
    

	gls.ancova(Mass~Pes,Sigma,Model,Model_I_CvH)
        write.csv(gls.ancova(Mass~Pes,Sigma,Model,Model_I_CvH),'ActiveFlightvSemiAquatic_I.csv')
	
        gls.ancova(Mass~Pes,Sigma,Model,Model_SI_CvHI)
	write.csv(gls.ancova(Mass~Pes,Sigma,Model,Model_SI_CvHI),'ActiveFlightvSemiAquatic_SI_I.csv')

       gls.ancova(Mass~Pes,Sigma,Model_I_CvH,Model_SI_CvHI)#Contribution of S after accounting for differences in I
       write.csv(gls.ancova(Mass~Pes,Sigma,Model_I_CvH,Model_SI_CvHI),'ActiveFlightvSemiAquatic_I_SI_I.csv')


#Now using Maximum Likelihood

    form <- Mass ~ Pes
    form_SI_CvH <- Mass ~ grpI_CvH + grpS_CvH:Pes
	    form_I_CvH <- Mass ~ grpI_CvH + Pes
	    form_S_CvH <- Mass ~ grpS_CvH:Pes


            w<-diag(vcv.phylo(tree))


    Base<-gls(form,data,corPagel(1,phy=tree,fixed=FALSE),weights=varFixed(~w),method="ML")
    SI_CvH<-gls(form_SI_CvH,data,corPagel(1,phy=tree,fixed=FALSE),weights=varFixed(~w),method="ML")
	    I_CvH<-gls(form_I_CvH,data,corPagel(1,phy=tree,fixed=FALSE),weights=varFixed(~w),method="ML")
	    S_CvH<-gls(form_S_CvH,data,corPagel(1,phy=tree,fixed=FALSE),weights=varFixed(~w),method="ML")
  

AICvalues<-
    c(summary(Base)$AIC,
    	summary(SI_CvH)$AIC,summary(I_CvH)$AIC,summary(S_CvH)$AIC
	)

names(AICvalues)<-
    c("Base",
    	"SI_CvH","I_CvH","S_CvH",
    	)

Results<-aicw(AICvalues)

Results<-Results[order(Results[,1]),]; Results
write.csv(Results,'ActiveFlightvSemiAquatic_Pes_Results.csv')

rm(list = ls())

#########################################################################

#ActiveFlight v Soaring

library(ape); library(geiger); library(evomap); library(nlme)  
setwd("G:/Locomotion PANCOVA Results/Locomotion/Volume/Pes")
tree<-read.nexus("straptreenew.nex")

data<-read.csv("AliceVolume1.csv",row.names=1, header=TRUE)

data<-log(data)

Y<-"Pes"; X<-"Mass"
data<-data[,c(which(colnames(data)==Y),which(colnames(data)==X)),drop=F]

tree<-treedata(tree,data,sort=T,warnings=T)$phy

data<-as.data.frame(treedata(tree,data,sort=T,warnings=T)$data)

colnames(data)<-c("Mass","Pes")   

 
n<-length(tree$tip.label)
plot(tree)
tiplabels()	

#Here i'm telling R what species corresponds to what LO in the tree#


ActiveFlight<-c(187:193,263:267,269:274,276,282,283,287:288,291:293,295:299,302,311)
length(ActiveFlight)
Aquatic<-c(1,6,8,13,14,111,114,115,372,378:381)
length(Aquatic)
Arboreal<-c(11,30,32,54,55,80,99,130,146,152,213:223,225:230,234,245,247,250,252,383,384,386,391,394,396,400,402,403,409)
BipedalStriding<-c(232,233,268,279,300:301,303:310,312:326,349,363,364)
length(BipedalStriding)
Fossorial<-c(3,4,15,21:23,31,40,41,56,61,75,83,102,110,113,131,147,198,205,207:209,211,249,254,382,390)
length(Fossorial)
QuadStriding<-c(118:128,132:143,145,153:158,161:186,194,196,199:202,210,224,231,236:241,243,244,246,255:262,327:348,350:362,369:370,373:376,385,387,389,392,398,401,407,408)
length(QuadStriding)
Saltatorial<-c(16:20,24:29,33:36,38,39,42:53,57,58,60,62:74,76:79,81:82,84,85,87:98,100,101,103:109,112,195,212,251)
length(Saltatorial)
Scansorial<-c(37,129,148,150,151,206,235,248,388,397,399,404,405,406)
length(Scansorial)
SemiAquatic<-c(2,5,7,9,10,12,59,116,117,144,149,159,160,197,203,204,242,253,285,286,365:368,371,377,381,393,395,410)
length(SemiAquatic)
Soaring<-c(275,277,278,280,281,284,289,290,294)
length(Soaring)

plot.pGLS<-function(pGLSTemp,dataTemp,...){
    a <- summary(pGLSTemp)$tTable[1, 1]
    b <- summary(pGLSTemp)$tTable[2, 1]
    Y <- dataTemp[, which(colnames(dataTemp) == "Mass")]
    X <- dataTemp[, which(colnames(dataTemp) == "Pes")]
    lines(c(min(X), max(X)), c((a + b * min(X)), (a + b * max(X))), ...)
    points(X, Y, ...)
}

tiff("ActiveFlightvSoaring_Pes.tif", res=600, compression = "lzw", height=5, width=10, units="in")

plot(data$Mass~data$Pes,col="white",pch=19,xlab="Log10(Total Convexhull M3)", ylab="Log10(Pes length)",asp=1,cex.lab=1) 
Group<-ActiveFlight
	dataGroup<-pruneSample(data,tree,Group)$data
	treeGroup<-pruneSample(data,tree,Group)$tree
	w<-diag(vcv.phylo(treeGroup))
	pglsModelGroup<-gls(Mass~Pes,dataGroup,correlation=corPagel(1,phy=treeGroup,fixed=FALSE),weights=varFixed(~w))
        plot.pGLS(pglsModelGroup,dataGroup,col="red2",lwd=3,cex=0.3,pch=19)

summary(pglsModelGroup)
capture.output(summary(pglsModelGroup), file = "ActiveFlightPesPGLS.txt")

Group<-Soaring
	dataGroup<-pruneSample(data,tree,Group)$data
	treeGroup<-pruneSample(data,tree,Group)$tree
	w<-diag(vcv.phylo(treeGroup))
	pglsModelGroup<-gls(Mass~Pes,dataGroup,correlation=corPagel(1,phy=treeGroup,fixed=FALSE),weights=varFixed(~w))
	plot.pGLS(pglsModelGroup,dataGroup,col="springgreen",lwd=3,cex=0.3,pch=19)


summary(pglsModelGroup)
capture.output(summary(pglsModelGroup), file = "SoaringPesPGLS.txt")


        w<-diag(vcv.phylo(tree))
      pGLS<-gls(Mass~Pes,data,corPagel(1,phy=tree,fixed=FALSE),weights=varFixed(~w))
      lambda<-pGLS$modelStruct$corStruct[1]
      Sigma<-vcv(rescale(tree,"lambda",lambda))    #'Sigma' is now our new vcv(tree)
	   

	#For differences in slope: 
	grpS_CvH<-rep("A",length(rownames(data))) 
	grpS_CvH[ActiveFlight]<-"B" 
	grpS_CvH[Soaring]<-"C" 
	grpS_CvH<-as.factor(grpS_CvH) 
	names(grpS_CvH)<-rownames(data)

	#For differences in intercept: 
	grpI_CvH<-rep("A",length(rownames(data))) 
	grpI_CvH[ActiveFlight]<-"B" 
	grpI_CvH[Soaring]<-"C" 
	grpI_CvH<-as.factor(grpI_CvH) 
	names(grpI_CvH)<-rownames(data)


	Model<-model.matrix(as.formula(Mass~Pes),data)


	Model_S_CvH<-model.matrix(as.formula(Mass~grpS_CvH:Pes),data) 
	Model_I_CvH<-model.matrix(as.formula(Mass~grpI_CvH + Pes),data) 
	Model_SI_CvHI<-model.matrix(as.formula(Mass~grpI_CvH + grpS_CvH:Pes),data)

	gls.ancova(Mass~Pes,Sigma,Model,Model_S_CvH)
        write.csv(gls.ancova(Mass~Pes,Sigma,Model,Model_S_CvH),'ActiveFlightvSoaring_Pes_S.csv')
    

	gls.ancova(Mass~Pes,Sigma,Model,Model_I_CvH)
        write.csv(gls.ancova(Mass~Pes,Sigma,Model,Model_I_CvH),'ActiveFlightvSoaring_I.csv')
	
        gls.ancova(Mass~Pes,Sigma,Model,Model_SI_CvHI)
	write.csv(gls.ancova(Mass~Pes,Sigma,Model,Model_SI_CvHI),'ActiveFlightvSoaring_SI_I.csv')

       gls.ancova(Mass~Pes,Sigma,Model_I_CvH,Model_SI_CvHI)#Contribution of S after accounting for differences in I
       write.csv(gls.ancova(Mass~Pes,Sigma,Model_I_CvH,Model_SI_CvHI),'ActiveFlightvSoaring_I_SI_I.csv')


#Now using Maximum Likelihood

    form <- Mass ~ Pes
    form_SI_CvH <- Mass ~ grpI_CvH + grpS_CvH:Pes
	    form_I_CvH <- Mass ~ grpI_CvH + Pes
	    form_S_CvH <- Mass ~ grpS_CvH:Pes


            w<-diag(vcv.phylo(tree))


    Base<-gls(form,data,corPagel(1,phy=tree,fixed=FALSE),weights=varFixed(~w),method="ML")
    SI_CvH<-gls(form_SI_CvH,data,corPagel(1,phy=tree,fixed=FALSE),weights=varFixed(~w),method="ML")
	    I_CvH<-gls(form_I_CvH,data,corPagel(1,phy=tree,fixed=FALSE),weights=varFixed(~w),method="ML")
	    S_CvH<-gls(form_S_CvH,data,corPagel(1,phy=tree,fixed=FALSE),weights=varFixed(~w),method="ML")
  

AICvalues<-
    c(summary(Base)$AIC,
    	summary(SI_CvH)$AIC,summary(I_CvH)$AIC,summary(S_CvH)$AIC
	)

names(AICvalues)<-
    c("Base",
    	"SI_CvH","I_CvH","S_CvH",
    	)

Results<-aicw(AICvalues)

Results<-Results[order(Results[,1]),]; Results
write.csv(Results,'ActiveFlightvSoaring_Pes_Results.csv')

rm(list = ls())

#########################################################################

#Aquatic v Arboreal

library(ape); library(geiger); library(evomap); library(nlme)  
setwd("G:/Locomotion PANCOVA Results/Locomotion/Volume/Pes")
tree<-read.nexus("straptreenew.nex")

data<-read.csv("AliceVolume1.csv",row.names=1, header=TRUE)

data<-log(data)

Y<-"Pes"; X<-"Mass"
data<-data[,c(which(colnames(data)==Y),which(colnames(data)==X)),drop=F]

tree<-treedata(tree,data,sort=T,warnings=T)$phy

data<-as.data.frame(treedata(tree,data,sort=T,warnings=T)$data)

colnames(data)<-c("Mass","Pes")   

 
n<-length(tree$tip.label)
plot(tree)
tiplabels()	

#Here i'm telling R what species corresponds to what LO in the tree#


ActiveFlight<-c(187:193,263:267,269:274,276,282,283,287:288,291:293,295:299,302,311)
length(ActiveFlight)
Aquatic<-c(1,6,8,13,14,111,114,115,372,378:381)
length(Aquatic)
Arboreal<-c(11,30,32,54,55,80,99,130,146,152,213:223,225:230,234,245,247,250,252,383,384,386,391,394,396,400,402,403,409)
BipedalStriding<-c(232,233,268,279,300:301,303:310,312:326,349,363,364)
length(BipedalStriding)
Fossorial<-c(3,4,15,21:23,31,40,41,56,61,75,83,102,110,113,131,147,198,205,207:209,211,249,254,382,390)
length(Fossorial)
QuadStriding<-c(118:128,132:143,145,153:158,161:186,194,196,199:202,210,224,231,236:241,243,244,246,255:262,327:348,350:362,369:370,373:376,385,387,389,392,398,401,407,408)
length(QuadStriding)
Saltatorial<-c(16:20,24:29,33:36,38,39,42:53,57,58,60,62:74,76:79,81:82,84,85,87:98,100,101,103:109,112,195,212,251)
length(Saltatorial)
Scansorial<-c(37,129,148,150,151,206,235,248,388,397,399,404,405,406)
length(Scansorial)
SemiAquatic<-c(2,5,7,9,10,12,59,116,117,144,149,159,160,197,203,204,242,253,285,286,365:368,371,377,381,393,395,410)
length(SemiAquatic)
Soaring<-c(275,277,278,280,281,284,289,290,294)
length(Soaring)

plot.pGLS<-function(pGLSTemp,dataTemp,...){
    a <- summary(pGLSTemp)$tTable[1, 1]
    b <- summary(pGLSTemp)$tTable[2, 1]
    Y <- dataTemp[, which(colnames(dataTemp) == "Mass")]
    X <- dataTemp[, which(colnames(dataTemp) == "Pes")]
    lines(c(min(X), max(X)), c((a + b * min(X)), (a + b * max(X))), ...)
    points(X, Y, ...)
}

tiff("AquaticvArboreal_Pes.tif", res=600, compression = "lzw", height=5, width=10, units="in")

plot(data$Mass~data$Pes,col="white",pch=19,xlab="Log10(Total Convexhull M3)", ylab="Log10(Pes length)",asp=1,cex.lab=1) 
Group<-ActiveFlight
	dataGroup<-pruneSample(data,tree,Group)$data
	treeGroup<-pruneSample(data,tree,Group)$tree
	w<-diag(vcv.phylo(treeGroup))
	pglsModelGroup<-gls(Mass~Pes,dataGroup,correlation=corPagel(1,phy=treeGroup,fixed=FALSE),weights=varFixed(~w))
        plot.pGLS(pglsModelGroup,dataGroup,col="red2",lwd=3,cex=0.3,pch=19)

summary(pglsModelGroup)
capture.output(summary(pglsModelGroup), file = "AquaticPesPGLS.txt")

Group<-Arboreal
	dataGroup<-pruneSample(data,tree,Group)$data
	treeGroup<-pruneSample(data,tree,Group)$tree
	w<-diag(vcv.phylo(treeGroup))
	pglsModelGroup<-gls(Mass~Pes,dataGroup,correlation=corPagel(1,phy=treeGroup,fixed=FALSE),weights=varFixed(~w))
	plot.pGLS(pglsModelGroup,dataGroup,col="springgreen",lwd=3,cex=0.3,pch=19)


summary(pglsModelGroup)
capture.output(summary(pglsModelGroup), file = "ArborealPesPGLS.txt")


        w<-diag(vcv.phylo(tree))
      pGLS<-gls(Mass~Pes,data,corPagel(1,phy=tree,fixed=FALSE),weights=varFixed(~w))
      lambda<-pGLS$modelStruct$corStruct[1]
      Sigma<-vcv(rescale(tree,"lambda",lambda))    #'Sigma' is now our new vcv(tree)
	   

	#For differences in slope: 
	grpS_CvH<-rep("A",length(rownames(data))) 
	grpS_CvH[Aquatic]<-"B" 
	grpS_CvH[Arboreal]<-"C" 
	grpS_CvH<-as.factor(grpS_CvH) 
	names(grpS_CvH)<-rownames(data)

	#For differences in intercept: 
	grpI_CvH<-rep("A",length(rownames(data))) 
	grpI_CvH[Aquatic]<-"B" 
	grpI_CvH[Arboreal]<-"C" 
	grpI_CvH<-as.factor(grpI_CvH) 
	names(grpI_CvH)<-rownames(data)


	Model<-model.matrix(as.formula(Mass~Pes),data)


	Model_S_CvH<-model.matrix(as.formula(Mass~grpS_CvH:Pes),data) 
	Model_I_CvH<-model.matrix(as.formula(Mass~grpI_CvH + Pes),data) 
	Model_SI_CvHI<-model.matrix(as.formula(Mass~grpI_CvH + grpS_CvH:Pes),data)

	gls.ancova(Mass~Pes,Sigma,Model,Model_S_CvH)
        write.csv(gls.ancova(Mass~Pes,Sigma,Model,Model_S_CvH),'AquaticvArboreal_Pes_S.csv')
    

	gls.ancova(Mass~Pes,Sigma,Model,Model_I_CvH)
        write.csv(gls.ancova(Mass~Pes,Sigma,Model,Model_I_CvH),'AquaticvArboreal_I.csv')
	
        gls.ancova(Mass~Pes,Sigma,Model,Model_SI_CvHI)
	write.csv(gls.ancova(Mass~Pes,Sigma,Model,Model_SI_CvHI),'AquaticvArboreal_SI_I.csv')

       gls.ancova(Mass~Pes,Sigma,Model_I_CvH,Model_SI_CvHI)#Contribution of S after accounting for differences in I
       write.csv(gls.ancova(Mass~Pes,Sigma,Model_I_CvH,Model_SI_CvHI),'AquaticvArboreal_I_SI_I.csv')


#Now using Maximum Likelihood

    form <- Mass ~ Pes
    form_SI_CvH <- Mass ~ grpI_CvH + grpS_CvH:Pes
	    form_I_CvH <- Mass ~ grpI_CvH + Pes
	    form_S_CvH <- Mass ~ grpS_CvH:Pes


            w<-diag(vcv.phylo(tree))


    Base<-gls(form,data,corPagel(1,phy=tree,fixed=FALSE),weights=varFixed(~w),method="ML")
    SI_CvH<-gls(form_SI_CvH,data,corPagel(1,phy=tree,fixed=FALSE),weights=varFixed(~w),method="ML")
	    I_CvH<-gls(form_I_CvH,data,corPagel(1,phy=tree,fixed=FALSE),weights=varFixed(~w),method="ML")
	    S_CvH<-gls(form_S_CvH,data,corPagel(1,phy=tree,fixed=FALSE),weights=varFixed(~w),method="ML")
  

AICvalues<-
    c(summary(Base)$AIC,
    	summary(SI_CvH)$AIC,summary(I_CvH)$AIC,summary(S_CvH)$AIC
	)

names(AICvalues)<-
    c("Base",
    	"SI_CvH","I_CvH","S_CvH",
    	)

Results<-aicw(AICvalues)

Results<-Results[order(Results[,1]),]; Results
write.csv(Results,'AquaticvArboreal_Pes_Results.csv')

rm(list = ls())

#########################################################################

#Aquatic v BipedalStriding

library(ape); library(geiger); library(evomap); library(nlme)  

tree<-read.nexus("straptreenew.nex")

data<-read.csv("AliceVolume1.csv",row.names=1, header=TRUE)

data<-log(data)

Y<-"Pes"; X<-"Mass"
data<-data[,c(which(colnames(data)==Y),which(colnames(data)==X)),drop=F]

tree<-treedata(tree,data,sort=T,warnings=T)$phy

data<-as.data.frame(treedata(tree,data,sort=T,warnings=T)$data)

colnames(data)<-c("Mass","Pes")   

 
n<-length(tree$tip.label)
plot(tree)
tiplabels()	

#Here i'm telling R what species corresponds to what LO in the tree#


ActiveFlight<-c(187:193,263:267,269:274,276,282,283,287:288,291:293,295:299,302,311)
length(ActiveFlight)
Aquatic<-c(1,6,8,13,14,111,114,115,372,378:381)
length(Aquatic)
Arboreal<-c(11,30,32,54,55,80,99,130,146,152,213:223,225:230,234,245,247,250,252,383,384,386,391,394,396,400,402,403,409)
BipedalStriding<-c(232,233,268,279,300:301,303:310,312:326,349,363,364)
length(BipedalStriding)
Fossorial<-c(3,4,15,21:23,31,40,41,56,61,75,83,102,110,113,131,147,198,205,207:209,211,249,254,382,390)
length(Fossorial)
QuadStriding<-c(118:128,132:143,145,153:158,161:186,194,196,199:202,210,224,231,236:241,243,244,246,255:262,327:348,350:362,369:370,373:376,385,387,389,392,398,401,407,408)
length(QuadStriding)
Saltatorial<-c(16:20,24:29,33:36,38,39,42:53,57,58,60,62:74,76:79,81:82,84,85,87:98,100,101,103:109,112,195,212,251)
length(Saltatorial)
Scansorial<-c(37,129,148,150,151,206,235,248,388,397,399,404,405,406)
length(Scansorial)
SemiAquatic<-c(2,5,7,9,10,12,59,116,117,144,149,159,160,197,203,204,242,253,285,286,365:368,371,377,381,393,395,410)
length(SemiAquatic)
Soaring<-c(275,277,278,280,281,284,289,290,294)
length(Soaring)

plot.pGLS<-function(pGLSTemp,dataTemp,...){
    a <- summary(pGLSTemp)$tTable[1, 1]
    b <- summary(pGLSTemp)$tTable[2, 1]
    Y <- dataTemp[, which(colnames(dataTemp) == "Mass")]
    X <- dataTemp[, which(colnames(dataTemp) == "Pes")]
    lines(c(min(X), max(X)), c((a + b * min(X)), (a + b * max(X))), ...)
    points(X, Y, ...)
}

tiff("AquaticvBipedalStriding_Pes.tif", res=600, compression = "lzw", height=5, width=10, units="in")

plot(data$Mass~data$Pes,col="white",pch=19,xlab="Log10(Total Convexhull M3)", ylab="Log10(Pes length)",asp=1,cex.lab=1) 
Group<-ActiveFlight
	dataGroup<-pruneSample(data,tree,Group)$data
	treeGroup<-pruneSample(data,tree,Group)$tree
	w<-diag(vcv.phylo(treeGroup))
	pglsModelGroup<-gls(Mass~Pes,dataGroup,correlation=corPagel(1,phy=treeGroup,fixed=FALSE),weights=varFixed(~w))
        plot.pGLS(pglsModelGroup,dataGroup,col="red2",lwd=3,cex=0.3,pch=19)

summary(pglsModelGroup)
capture.output(summary(pglsModelGroup), file = "AquaticPesPGLS.txt")

Group<-BipedalStriding
	dataGroup<-pruneSample(data,tree,Group)$data
	treeGroup<-pruneSample(data,tree,Group)$tree
	w<-diag(vcv.phylo(treeGroup))
	pglsModelGroup<-gls(Mass~Pes,dataGroup,correlation=corPagel(1,phy=treeGroup,fixed=FALSE),weights=varFixed(~w))
	plot.pGLS(pglsModelGroup,dataGroup,col="springgreen",lwd=3,cex=0.3,pch=19)


summary(pglsModelGroup)
capture.output(summary(pglsModelGroup), file = "BipedalStridingPesPGLS.txt")


        w<-diag(vcv.phylo(tree))
      pGLS<-gls(Mass~Pes,data,corPagel(1,phy=tree,fixed=FALSE),weights=varFixed(~w))
      lambda<-pGLS$modelStruct$corStruct[1]
      Sigma<-vcv(rescale(tree,"lambda",lambda))    #'Sigma' is now our new vcv(tree)
	   

	#For differences in slope: 
	grpS_CvH<-rep("A",length(rownames(data))) 
	grpS_CvH[Aquatic]<-"B" 
	grpS_CvH[BipedalStriding]<-"C" 
	grpS_CvH<-as.factor(grpS_CvH) 
	names(grpS_CvH)<-rownames(data)

	#For differences in intercept: 
	grpI_CvH<-rep("A",length(rownames(data))) 
	grpI_CvH[Aquatic]<-"B" 
	grpI_CvH[BipedalStriding]<-"C" 
	grpI_CvH<-as.factor(grpI_CvH) 
	names(grpI_CvH)<-rownames(data)


	Model<-model.matrix(as.formula(Mass~Pes),data)


	Model_S_CvH<-model.matrix(as.formula(Mass~grpS_CvH:Pes),data) 
	Model_I_CvH<-model.matrix(as.formula(Mass~grpI_CvH + Pes),data) 
	Model_SI_CvHI<-model.matrix(as.formula(Mass~grpI_CvH + grpS_CvH:Pes),data)

	gls.ancova(Mass~Pes,Sigma,Model,Model_S_CvH)
        write.csv(gls.ancova(Mass~Pes,Sigma,Model,Model_S_CvH),'AquaticvBipedalStriding_Pes_S.csv')
    

	gls.ancova(Mass~Pes,Sigma,Model,Model_I_CvH)
        write.csv(gls.ancova(Mass~Pes,Sigma,Model,Model_I_CvH),'AquaticvBipedalStriding_I.csv')
	
        gls.ancova(Mass~Pes,Sigma,Model,Model_SI_CvHI)
	write.csv(gls.ancova(Mass~Pes,Sigma,Model,Model_SI_CvHI),'AquaticvBipedalStriding_SI_I.csv')

       gls.ancova(Mass~Pes,Sigma,Model_I_CvH,Model_SI_CvHI)#Contribution of S after accounting for differences in I
       write.csv(gls.ancova(Mass~Pes,Sigma,Model_I_CvH,Model_SI_CvHI),'AquaticvBipedalStriding_I_SI_I.csv')


#Now using Maximum Likelihood

    form <- Mass ~ Pes
    form_SI_CvH <- Mass ~ grpI_CvH + grpS_CvH:Pes
	    form_I_CvH <- Mass ~ grpI_CvH + Pes
	    form_S_CvH <- Mass ~ grpS_CvH:Pes


            w<-diag(vcv.phylo(tree))


    Base<-gls(form,data,corPagel(1,phy=tree,fixed=FALSE),weights=varFixed(~w),method="ML")
    SI_CvH<-gls(form_SI_CvH,data,corPagel(1,phy=tree,fixed=FALSE),weights=varFixed(~w),method="ML")
	    I_CvH<-gls(form_I_CvH,data,corPagel(1,phy=tree,fixed=FALSE),weights=varFixed(~w),method="ML")
	    S_CvH<-gls(form_S_CvH,data,corPagel(1,phy=tree,fixed=FALSE),weights=varFixed(~w),method="ML")
  

AICvalues<-
    c(summary(Base)$AIC,
    	summary(SI_CvH)$AIC,summary(I_CvH)$AIC,summary(S_CvH)$AIC
	)

names(AICvalues)<-
    c("Base",
    	"SI_CvH","I_CvH","S_CvH",
    	)

Results<-aicw(AICvalues)

Results<-Results[order(Results[,1]),]; Results
write.csv(Results,'AquaticvBipedalStriding_Pes_Results.csv')

rm(list = ls())

#########################################################################

#Aquatic v Fossorial

library(ape); library(geiger); library(evomap); library(nlme)  

tree<-read.nexus("straptreenew.nex")

data<-read.csv("AliceVolume1.csv",row.names=1, header=TRUE)

data<-log(data)

Y<-"Pes"; X<-"Mass"
data<-data[,c(which(colnames(data)==Y),which(colnames(data)==X)),drop=F]

tree<-treedata(tree,data,sort=T,warnings=T)$phy

data<-as.data.frame(treedata(tree,data,sort=T,warnings=T)$data)

colnames(data)<-c("Mass","Pes")   

 
n<-length(tree$tip.label)
plot(tree)
tiplabels()	

#Here i'm telling R what species corresponds to what LO in the tree#


ActiveFlight<-c(187:193,263:267,269:274,276,282,283,287:288,291:293,295:299,302,311)
length(ActiveFlight)
Aquatic<-c(1,6,8,13,14,111,114,115,372,378:381)
length(Aquatic)
Arboreal<-c(11,30,32,54,55,80,99,130,146,152,213:223,225:230,234,245,247,250,252,383,384,386,391,394,396,400,402,403,409)
BipedalStriding<-c(232,233,268,279,300:301,303:310,312:326,349,363,364)
length(BipedalStriding)
Fossorial<-c(3,4,15,21:23,31,40,41,56,61,75,83,102,110,113,131,147,198,205,207:209,211,249,254,382,390)
length(Fossorial)
QuadStriding<-c(118:128,132:143,145,153:158,161:186,194,196,199:202,210,224,231,236:241,243,244,246,255:262,327:348,350:362,369:370,373:376,385,387,389,392,398,401,407,408)
length(QuadStriding)
Saltatorial<-c(16:20,24:29,33:36,38,39,42:53,57,58,60,62:74,76:79,81:82,84,85,87:98,100,101,103:109,112,195,212,251)
length(Saltatorial)
Scansorial<-c(37,129,148,150,151,206,235,248,388,397,399,404,405,406)
length(Scansorial)
SemiAquatic<-c(2,5,7,9,10,12,59,116,117,144,149,159,160,197,203,204,242,253,285,286,365:368,371,377,381,393,395,410)
length(SemiAquatic)
Soaring<-c(275,277,278,280,281,284,289,290,294)
length(Soaring)

plot.pGLS<-function(pGLSTemp,dataTemp,...){
    a <- summary(pGLSTemp)$tTable[1, 1]
    b <- summary(pGLSTemp)$tTable[2, 1]
    Y <- dataTemp[, which(colnames(dataTemp) == "Mass")]
    X <- dataTemp[, which(colnames(dataTemp) == "Pes")]
    lines(c(min(X), max(X)), c((a + b * min(X)), (a + b * max(X))), ...)
    points(X, Y, ...)
}

tiff("AquaticvFossorial_Pes.tif", res=600, compression = "lzw", height=5, width=10, units="in")

plot(data$Mass~data$Pes,col="white",pch=19,xlab="Log10(Total Convexhull M3)", ylab="Log10(Pes length)",asp=1,cex.lab=1) 
Group<-ActiveFlight
	dataGroup<-pruneSample(data,tree,Group)$data
	treeGroup<-pruneSample(data,tree,Group)$tree
	w<-diag(vcv.phylo(treeGroup))
	pglsModelGroup<-gls(Mass~Pes,dataGroup,correlation=corPagel(1,phy=treeGroup,fixed=FALSE),weights=varFixed(~w))
        plot.pGLS(pglsModelGroup,dataGroup,col="red2",lwd=3,cex=0.3,pch=19)

summary(pglsModelGroup)
capture.output(summary(pglsModelGroup), file = "AquaticPesPGLS.txt")

Group<-Fossorial
	dataGroup<-pruneSample(data,tree,Group)$data
	treeGroup<-pruneSample(data,tree,Group)$tree
	w<-diag(vcv.phylo(treeGroup))
	pglsModelGroup<-gls(Mass~Pes,dataGroup,correlation=corPagel(1,phy=treeGroup,fixed=FALSE),weights=varFixed(~w))
	plot.pGLS(pglsModelGroup,dataGroup,col="springgreen",lwd=3,cex=0.3,pch=19)


summary(pglsModelGroup)
capture.output(summary(pglsModelGroup), file = "FossorialPesPGLS.txt")


        w<-diag(vcv.phylo(tree))
      pGLS<-gls(Mass~Pes,data,corPagel(1,phy=tree,fixed=FALSE),weights=varFixed(~w))
      lambda<-pGLS$modelStruct$corStruct[1]
      Sigma<-vcv(rescale(tree,"lambda",lambda))    #'Sigma' is now our new vcv(tree)
	   

	#For differences in slope: 
	grpS_CvH<-rep("A",length(rownames(data))) 
	grpS_CvH[Aquatic]<-"B" 
	grpS_CvH[Fossorial]<-"C" 
	grpS_CvH<-as.factor(grpS_CvH) 
	names(grpS_CvH)<-rownames(data)

	#For differences in intercept: 
	grpI_CvH<-rep("A",length(rownames(data))) 
	grpI_CvH[Aquatic]<-"B" 
	grpI_CvH[Fossorial]<-"C" 
	grpI_CvH<-as.factor(grpI_CvH) 
	names(grpI_CvH)<-rownames(data)


	Model<-model.matrix(as.formula(Mass~Pes),data)


	Model_S_CvH<-model.matrix(as.formula(Mass~grpS_CvH:Pes),data) 
	Model_I_CvH<-model.matrix(as.formula(Mass~grpI_CvH + Pes),data) 
	Model_SI_CvHI<-model.matrix(as.formula(Mass~grpI_CvH + grpS_CvH:Pes),data)

	gls.ancova(Mass~Pes,Sigma,Model,Model_S_CvH)
        write.csv(gls.ancova(Mass~Pes,Sigma,Model,Model_S_CvH),'AquaticvFossorial_Pes_S.csv')
    

	gls.ancova(Mass~Pes,Sigma,Model,Model_I_CvH)
        write.csv(gls.ancova(Mass~Pes,Sigma,Model,Model_I_CvH),'AquaticvFossorial_I.csv')
	
        gls.ancova(Mass~Pes,Sigma,Model,Model_SI_CvHI)
	write.csv(gls.ancova(Mass~Pes,Sigma,Model,Model_SI_CvHI),'AquaticvFossorial_SI_I.csv')

       gls.ancova(Mass~Pes,Sigma,Model_I_CvH,Model_SI_CvHI)#Contribution of S after accounting for differences in I
       write.csv(gls.ancova(Mass~Pes,Sigma,Model_I_CvH,Model_SI_CvHI),'AquaticvFossorial_I_SI_I.csv')


#Now using Maximum Likelihood

    form <- Mass ~ Pes
    form_SI_CvH <- Mass ~ grpI_CvH + grpS_CvH:Pes
	    form_I_CvH <- Mass ~ grpI_CvH + Pes
	    form_S_CvH <- Mass ~ grpS_CvH:Pes


            w<-diag(vcv.phylo(tree))


    Base<-gls(form,data,corPagel(1,phy=tree,fixed=FALSE),weights=varFixed(~w),method="ML")
    SI_CvH<-gls(form_SI_CvH,data,corPagel(1,phy=tree,fixed=FALSE),weights=varFixed(~w),method="ML")
	    I_CvH<-gls(form_I_CvH,data,corPagel(1,phy=tree,fixed=FALSE),weights=varFixed(~w),method="ML")
	    S_CvH<-gls(form_S_CvH,data,corPagel(1,phy=tree,fixed=FALSE),weights=varFixed(~w),method="ML")
  

AICvalues<-
    c(summary(Base)$AIC,
    	summary(SI_CvH)$AIC,summary(I_CvH)$AIC,summary(S_CvH)$AIC
	)

names(AICvalues)<-
    c("Base",
    	"SI_CvH","I_CvH","S_CvH",
    	)

Results<-aicw(AICvalues)

Results<-Results[order(Results[,1]),]; Results
write.csv(Results,'AquaticvFossorial_Pes_Results.csv')

rm(list = ls())

#########################################################################

#Aquatic v QuadStriding

library(ape); library(geiger); library(evomap); library(nlme)  

tree<-read.nexus("straptreenew.nex")

data<-read.csv("AliceVolume1.csv",row.names=1, header=TRUE)

data<-log(data)

Y<-"Pes"; X<-"Mass"
data<-data[,c(which(colnames(data)==Y),which(colnames(data)==X)),drop=F]

tree<-treedata(tree,data,sort=T,warnings=T)$phy

data<-as.data.frame(treedata(tree,data,sort=T,warnings=T)$data)

colnames(data)<-c("Mass","Pes")   

 
n<-length(tree$tip.label)
plot(tree)
tiplabels()	

#Here i'm telling R what species corresponds to what LO in the tree#


ActiveFlight<-c(187:193,263:267,269:274,276,282,283,287:288,291:293,295:299,302,311)
length(ActiveFlight)
Aquatic<-c(1,6,8,13,14,111,114,115,372,378:381)
length(Aquatic)
Arboreal<-c(11,30,32,54,55,80,99,130,146,152,213:223,225:230,234,245,247,250,252,383,384,386,391,394,396,400,402,403,409)
BipedalStriding<-c(232,233,268,279,300:301,303:310,312:326,349,363,364)
length(BipedalStriding)
Fossorial<-c(3,4,15,21:23,31,40,41,56,61,75,83,102,110,113,131,147,198,205,207:209,211,249,254,382,390)
length(Fossorial)
QuadStriding<-c(118:128,132:143,145,153:158,161:186,194,196,199:202,210,224,231,236:241,243,244,246,255:262,327:348,350:362,369:370,373:376,385,387,389,392,398,401,407,408)
length(QuadStriding)
Saltatorial<-c(16:20,24:29,33:36,38,39,42:53,57,58,60,62:74,76:79,81:82,84,85,87:98,100,101,103:109,112,195,212,251)
length(Saltatorial)
Scansorial<-c(37,129,148,150,151,206,235,248,388,397,399,404,405,406)
length(Scansorial)
SemiAquatic<-c(2,5,7,9,10,12,59,116,117,144,149,159,160,197,203,204,242,253,285,286,365:368,371,377,381,393,395,410)
length(SemiAquatic)
Soaring<-c(275,277,278,280,281,284,289,290,294)
length(Soaring)

plot.pGLS<-function(pGLSTemp,dataTemp,...){
    a <- summary(pGLSTemp)$tTable[1, 1]
    b <- summary(pGLSTemp)$tTable[2, 1]
    Y <- dataTemp[, which(colnames(dataTemp) == "Mass")]
    X <- dataTemp[, which(colnames(dataTemp) == "Pes")]
    lines(c(min(X), max(X)), c((a + b * min(X)), (a + b * max(X))), ...)
    points(X, Y, ...)
}

tiff("AquaticvQuadStriding_Pes.tif", res=600, compression = "lzw", height=5, width=10, units="in")

plot(data$Mass~data$Pes,col="white",pch=19,xlab="Log10(Total Convexhull M3)", ylab="Log10(Pes length)",asp=1,cex.lab=1) 
Group<-ActiveFlight
	dataGroup<-pruneSample(data,tree,Group)$data
	treeGroup<-pruneSample(data,tree,Group)$tree
	w<-diag(vcv.phylo(treeGroup))
	pglsModelGroup<-gls(Mass~Pes,dataGroup,correlation=corPagel(1,phy=treeGroup,fixed=FALSE),weights=varFixed(~w))
        plot.pGLS(pglsModelGroup,dataGroup,col="red2",lwd=3,cex=0.3,pch=19)

summary(pglsModelGroup)
capture.output(summary(pglsModelGroup), file = "AquaticPesPGLS.txt")

Group<-QuadStriding
	dataGroup<-pruneSample(data,tree,Group)$data
	treeGroup<-pruneSample(data,tree,Group)$tree
	w<-diag(vcv.phylo(treeGroup))
	pglsModelGroup<-gls(Mass~Pes,dataGroup,correlation=corPagel(1,phy=treeGroup,fixed=FALSE),weights=varFixed(~w))
	plot.pGLS(pglsModelGroup,dataGroup,col="springgreen",lwd=3,cex=0.3,pch=19)


summary(pglsModelGroup)
capture.output(summary(pglsModelGroup), file = "QuadStridingPesPGLS.txt")


        w<-diag(vcv.phylo(tree))
      pGLS<-gls(Mass~Pes,data,corPagel(1,phy=tree,fixed=FALSE),weights=varFixed(~w))
      lambda<-pGLS$modelStruct$corStruct[1]
      Sigma<-vcv(rescale(tree,"lambda",lambda))    #'Sigma' is now our new vcv(tree)
	   

	#For differences in slope: 
	grpS_CvH<-rep("A",length(rownames(data))) 
	grpS_CvH[Aquatic]<-"B" 
	grpS_CvH[QuadStriding]<-"C" 
	grpS_CvH<-as.factor(grpS_CvH) 
	names(grpS_CvH)<-rownames(data)

	#For differences in intercept: 
	grpI_CvH<-rep("A",length(rownames(data))) 
	grpI_CvH[Aquatic]<-"B" 
	grpI_CvH[QuadStriding]<-"C" 
	grpI_CvH<-as.factor(grpI_CvH) 
	names(grpI_CvH)<-rownames(data)


	Model<-model.matrix(as.formula(Mass~Pes),data)


	Model_S_CvH<-model.matrix(as.formula(Mass~grpS_CvH:Pes),data) 
	Model_I_CvH<-model.matrix(as.formula(Mass~grpI_CvH + Pes),data) 
	Model_SI_CvHI<-model.matrix(as.formula(Mass~grpI_CvH + grpS_CvH:Pes),data)

	gls.ancova(Mass~Pes,Sigma,Model,Model_S_CvH)
        write.csv(gls.ancova(Mass~Pes,Sigma,Model,Model_S_CvH),'AquaticvQuadStriding_Pes_S.csv')
    

	gls.ancova(Mass~Pes,Sigma,Model,Model_I_CvH)
        write.csv(gls.ancova(Mass~Pes,Sigma,Model,Model_I_CvH),'AquaticvQuadStriding_I.csv')
	
        gls.ancova(Mass~Pes,Sigma,Model,Model_SI_CvHI)
	write.csv(gls.ancova(Mass~Pes,Sigma,Model,Model_SI_CvHI),'AquaticvQuadStriding_SI_I.csv')

       gls.ancova(Mass~Pes,Sigma,Model_I_CvH,Model_SI_CvHI)#Contribution of S after accounting for differences in I
       write.csv(gls.ancova(Mass~Pes,Sigma,Model_I_CvH,Model_SI_CvHI),'AquaticvQuadStriding_I_SI_I.csv')


#Now using Maximum Likelihood

    form <- Mass ~ Pes
    form_SI_CvH <- Mass ~ grpI_CvH + grpS_CvH:Pes
	    form_I_CvH <- Mass ~ grpI_CvH + Pes
	    form_S_CvH <- Mass ~ grpS_CvH:Pes


            w<-diag(vcv.phylo(tree))


    Base<-gls(form,data,corPagel(1,phy=tree,fixed=FALSE),weights=varFixed(~w),method="ML")
    SI_CvH<-gls(form_SI_CvH,data,corPagel(1,phy=tree,fixed=FALSE),weights=varFixed(~w),method="ML")
	    I_CvH<-gls(form_I_CvH,data,corPagel(1,phy=tree,fixed=FALSE),weights=varFixed(~w),method="ML")
	    S_CvH<-gls(form_S_CvH,data,corPagel(1,phy=tree,fixed=FALSE),weights=varFixed(~w),method="ML")
  

AICvalues<-
    c(summary(Base)$AIC,
    	summary(SI_CvH)$AIC,summary(I_CvH)$AIC,summary(S_CvH)$AIC
	)

names(AICvalues)<-
    c("Base",
    	"SI_CvH","I_CvH","S_CvH",
    	)

Results<-aicw(AICvalues)

Results<-Results[order(Results[,1]),]; Results
write.csv(Results,'AquaticvQuadStriding_Pes_Results.csv')

rm(list = ls())

#########################################################################

#Aquatic v Saltatorial

library(ape); library(geiger); library(evomap); library(nlme)  

tree<-read.nexus("straptreenew.nex")

data<-read.csv("AliceVolume1.csv",row.names=1, header=TRUE)

data<-log(data)

Y<-"Pes"; X<-"Mass"
data<-data[,c(which(colnames(data)==Y),which(colnames(data)==X)),drop=F]

tree<-treedata(tree,data,sort=T,warnings=T)$phy

data<-as.data.frame(treedata(tree,data,sort=T,warnings=T)$data)

colnames(data)<-c("Mass","Pes")   

 
n<-length(tree$tip.label)
plot(tree)
tiplabels()	

#Here i'm telling R what species corresponds to what LO in the tree#


ActiveFlight<-c(187:193,263:267,269:274,276,282,283,287:288,291:293,295:299,302,311)
length(ActiveFlight)
Aquatic<-c(1,6,8,13,14,111,114,115,372,378:381)
length(Aquatic)
Arboreal<-c(11,30,32,54,55,80,99,130,146,152,213:223,225:230,234,245,247,250,252,383,384,386,391,394,396,400,402,403,409)
BipedalStriding<-c(232,233,268,279,300:301,303:310,312:326,349,363,364)
length(BipedalStriding)
Fossorial<-c(3,4,15,21:23,31,40,41,56,61,75,83,102,110,113,131,147,198,205,207:209,211,249,254,382,390)
length(Fossorial)
QuadStriding<-c(118:128,132:143,145,153:158,161:186,194,196,199:202,210,224,231,236:241,243,244,246,255:262,327:348,350:362,369:370,373:376,385,387,389,392,398,401,407,408)
length(QuadStriding)
Saltatorial<-c(16:20,24:29,33:36,38,39,42:53,57,58,60,62:74,76:79,81:82,84,85,87:98,100,101,103:109,112,195,212,251)
length(Saltatorial)
Scansorial<-c(37,129,148,150,151,206,235,248,388,397,399,404,405,406)
length(Scansorial)
SemiAquatic<-c(2,5,7,9,10,12,59,116,117,144,149,159,160,197,203,204,242,253,285,286,365:368,371,377,381,393,395,410)
length(SemiAquatic)
Soaring<-c(275,277,278,280,281,284,289,290,294)
length(Soaring)

plot.pGLS<-function(pGLSTemp,dataTemp,...){
    a <- summary(pGLSTemp)$tTable[1, 1]
    b <- summary(pGLSTemp)$tTable[2, 1]
    Y <- dataTemp[, which(colnames(dataTemp) == "Mass")]
    X <- dataTemp[, which(colnames(dataTemp) == "Pes")]
    lines(c(min(X), max(X)), c((a + b * min(X)), (a + b * max(X))), ...)
    points(X, Y, ...)
}

tiff("AquaticvSaltatorial_Pes.tif", res=600, compression = "lzw", height=5, width=10, units="in")

plot(data$Mass~data$Pes,col="white",pch=19,xlab="Log10(Total Convexhull M3)", ylab="Log10(Pes length)",asp=1,cex.lab=1) 
Group<-ActiveFlight
	dataGroup<-pruneSample(data,tree,Group)$data
	treeGroup<-pruneSample(data,tree,Group)$tree
	w<-diag(vcv.phylo(treeGroup))
	pglsModelGroup<-gls(Mass~Pes,dataGroup,correlation=corPagel(1,phy=treeGroup,fixed=FALSE),weights=varFixed(~w))
        plot.pGLS(pglsModelGroup,dataGroup,col="red2",lwd=3,cex=0.3,pch=19)

summary(pglsModelGroup)
capture.output(summary(pglsModelGroup), file = "AquaticPesPGLS.txt")

Group<-Saltatorial
	dataGroup<-pruneSample(data,tree,Group)$data
	treeGroup<-pruneSample(data,tree,Group)$tree
	w<-diag(vcv.phylo(treeGroup))
	pglsModelGroup<-gls(Mass~Pes,dataGroup,correlation=corPagel(1,phy=treeGroup,fixed=FALSE),weights=varFixed(~w))
	plot.pGLS(pglsModelGroup,dataGroup,col="springgreen",lwd=3,cex=0.3,pch=19)


summary(pglsModelGroup)
capture.output(summary(pglsModelGroup), file = "SaltatorialPesPGLS.txt")


        w<-diag(vcv.phylo(tree))
      pGLS<-gls(Mass~Pes,data,corPagel(1,phy=tree,fixed=FALSE),weights=varFixed(~w))
      lambda<-pGLS$modelStruct$corStruct[1]
      Sigma<-vcv(rescale(tree,"lambda",lambda))    #'Sigma' is now our new vcv(tree)
	   

	#For differences in slope: 
	grpS_CvH<-rep("A",length(rownames(data))) 
	grpS_CvH[Aquatic]<-"B" 
	grpS_CvH[Saltatorial]<-"C" 
	grpS_CvH<-as.factor(grpS_CvH) 
	names(grpS_CvH)<-rownames(data)

	#For differences in intercept: 
	grpI_CvH<-rep("A",length(rownames(data))) 
	grpI_CvH[Aquatic]<-"B" 
	grpI_CvH[Saltatorial]<-"C" 
	grpI_CvH<-as.factor(grpI_CvH) 
	names(grpI_CvH)<-rownames(data)


	Model<-model.matrix(as.formula(Mass~Pes),data)


	Model_S_CvH<-model.matrix(as.formula(Mass~grpS_CvH:Pes),data) 
	Model_I_CvH<-model.matrix(as.formula(Mass~grpI_CvH + Pes),data) 
	Model_SI_CvHI<-model.matrix(as.formula(Mass~grpI_CvH + grpS_CvH:Pes),data)

	gls.ancova(Mass~Pes,Sigma,Model,Model_S_CvH)
        write.csv(gls.ancova(Mass~Pes,Sigma,Model,Model_S_CvH),'AquaticvSaltatorial_Pes_S.csv')
    

	gls.ancova(Mass~Pes,Sigma,Model,Model_I_CvH)
        write.csv(gls.ancova(Mass~Pes,Sigma,Model,Model_I_CvH),'AquaticvSaltatorial_I.csv')
	
        gls.ancova(Mass~Pes,Sigma,Model,Model_SI_CvHI)
	write.csv(gls.ancova(Mass~Pes,Sigma,Model,Model_SI_CvHI),'AquaticvSaltatorial_SI_I.csv')

       gls.ancova(Mass~Pes,Sigma,Model_I_CvH,Model_SI_CvHI)#Contribution of S after accounting for differences in I
       write.csv(gls.ancova(Mass~Pes,Sigma,Model_I_CvH,Model_SI_CvHI),'AquaticvSaltatorial_I_SI_I.csv')


#Now using Maximum Likelihood

    form <- Mass ~ Pes
    form_SI_CvH <- Mass ~ grpI_CvH + grpS_CvH:Pes
	    form_I_CvH <- Mass ~ grpI_CvH + Pes
	    form_S_CvH <- Mass ~ grpS_CvH:Pes


            w<-diag(vcv.phylo(tree))


    Base<-gls(form,data,corPagel(1,phy=tree,fixed=FALSE),weights=varFixed(~w),method="ML")
    SI_CvH<-gls(form_SI_CvH,data,corPagel(1,phy=tree,fixed=FALSE),weights=varFixed(~w),method="ML")
	    I_CvH<-gls(form_I_CvH,data,corPagel(1,phy=tree,fixed=FALSE),weights=varFixed(~w),method="ML")
	    S_CvH<-gls(form_S_CvH,data,corPagel(1,phy=tree,fixed=FALSE),weights=varFixed(~w),method="ML")
  

AICvalues<-
    c(summary(Base)$AIC,
    	summary(SI_CvH)$AIC,summary(I_CvH)$AIC,summary(S_CvH)$AIC
	)

names(AICvalues)<-
    c("Base",
    	"SI_CvH","I_CvH","S_CvH",
    	)

Results<-aicw(AICvalues)

Results<-Results[order(Results[,1]),]; Results
write.csv(Results,'AquaticvSaltatorial_Pes_Results.csv')

rm(list = ls())

#########################################################################

#Aquatic v Scansorial

library(ape); library(geiger); library(evomap); library(nlme)  

tree<-read.nexus("straptreenew.nex")

data<-read.csv("AliceVolume1.csv",row.names=1, header=TRUE)

data<-log(data)

Y<-"Pes"; X<-"Mass"
data<-data[,c(which(colnames(data)==Y),which(colnames(data)==X)),drop=F]

tree<-treedata(tree,data,sort=T,warnings=T)$phy

data<-as.data.frame(treedata(tree,data,sort=T,warnings=T)$data)

colnames(data)<-c("Mass","Pes")   

 
n<-length(tree$tip.label)
plot(tree)
tiplabels()	

#Here i'm telling R what species corresponds to what LO in the tree#


ActiveFlight<-c(187:193,263:267,269:274,276,282,283,287:288,291:293,295:299,302,311)
length(ActiveFlight)
Aquatic<-c(1,6,8,13,14,111,114,115,372,378:381)
length(Aquatic)
Arboreal<-c(11,30,32,54,55,80,99,130,146,152,213:223,225:230,234,245,247,250,252,383,384,386,391,394,396,400,402,403,409)
BipedalStriding<-c(232,233,268,279,300:301,303:310,312:326,349,363,364)
length(BipedalStriding)
Fossorial<-c(3,4,15,21:23,31,40,41,56,61,75,83,102,110,113,131,147,198,205,207:209,211,249,254,382,390)
length(Fossorial)
QuadStriding<-c(118:128,132:143,145,153:158,161:186,194,196,199:202,210,224,231,236:241,243,244,246,255:262,327:348,350:362,369:370,373:376,385,387,389,392,398,401,407,408)
length(QuadStriding)
Saltatorial<-c(16:20,24:29,33:36,38,39,42:53,57,58,60,62:74,76:79,81:82,84,85,87:98,100,101,103:109,112,195,212,251)
length(Saltatorial)
Scansorial<-c(37,129,148,150,151,206,235,248,388,397,399,404,405,406)
length(Scansorial)
SemiAquatic<-c(2,5,7,9,10,12,59,116,117,144,149,159,160,197,203,204,242,253,285,286,365:368,371,377,381,393,395,410)
length(SemiAquatic)
Soaring<-c(275,277,278,280,281,284,289,290,294)
length(Soaring)

plot.pGLS<-function(pGLSTemp,dataTemp,...){
    a <- summary(pGLSTemp)$tTable[1, 1]
    b <- summary(pGLSTemp)$tTable[2, 1]
    Y <- dataTemp[, which(colnames(dataTemp) == "Mass")]
    X <- dataTemp[, which(colnames(dataTemp) == "Pes")]
    lines(c(min(X), max(X)), c((a + b * min(X)), (a + b * max(X))), ...)
    points(X, Y, ...)
}

tiff("AquaticvScansorial_Pes.tif", res=600, compression = "lzw", height=5, width=10, units="in")

plot(data$Mass~data$Pes,col="white",pch=19,xlab="Log10(Total Convexhull M3)", ylab="Log10(Pes length)",asp=1,cex.lab=1) 
Group<-ActiveFlight
	dataGroup<-pruneSample(data,tree,Group)$data
	treeGroup<-pruneSample(data,tree,Group)$tree
	w<-diag(vcv.phylo(treeGroup))
	pglsModelGroup<-gls(Mass~Pes,dataGroup,correlation=corPagel(1,phy=treeGroup,fixed=FALSE),weights=varFixed(~w))
        plot.pGLS(pglsModelGroup,dataGroup,col="red2",lwd=3,cex=0.3,pch=19)

summary(pglsModelGroup)
capture.output(summary(pglsModelGroup), file = "AquaticPesPGLS.txt")

Group<-Scansorial
	dataGroup<-pruneSample(data,tree,Group)$data
	treeGroup<-pruneSample(data,tree,Group)$tree
	w<-diag(vcv.phylo(treeGroup))
	pglsModelGroup<-gls(Mass~Pes,dataGroup,correlation=corPagel(1,phy=treeGroup,fixed=FALSE),weights=varFixed(~w))
	plot.pGLS(pglsModelGroup,dataGroup,col="springgreen",lwd=3,cex=0.3,pch=19)


summary(pglsModelGroup)
capture.output(summary(pglsModelGroup), file = "ScansorialPesPGLS.txt")


        w<-diag(vcv.phylo(tree))
      pGLS<-gls(Mass~Pes,data,corPagel(1,phy=tree,fixed=FALSE),weights=varFixed(~w))
      lambda<-pGLS$modelStruct$corStruct[1]
      Sigma<-vcv(rescale(tree,"lambda",lambda))    #'Sigma' is now our new vcv(tree)
	   

	#For differences in slope: 
	grpS_CvH<-rep("A",length(rownames(data))) 
	grpS_CvH[Aquatic]<-"B" 
	grpS_CvH[Scansorial]<-"C" 
	grpS_CvH<-as.factor(grpS_CvH) 
	names(grpS_CvH)<-rownames(data)

	#For differences in intercept: 
	grpI_CvH<-rep("A",length(rownames(data))) 
	grpI_CvH[Aquatic]<-"B" 
	grpI_CvH[Scansorial]<-"C" 
	grpI_CvH<-as.factor(grpI_CvH) 
	names(grpI_CvH)<-rownames(data)


	Model<-model.matrix(as.formula(Mass~Pes),data)


	Model_S_CvH<-model.matrix(as.formula(Mass~grpS_CvH:Pes),data) 
	Model_I_CvH<-model.matrix(as.formula(Mass~grpI_CvH + Pes),data) 
	Model_SI_CvHI<-model.matrix(as.formula(Mass~grpI_CvH + grpS_CvH:Pes),data)

	gls.ancova(Mass~Pes,Sigma,Model,Model_S_CvH)
        write.csv(gls.ancova(Mass~Pes,Sigma,Model,Model_S_CvH),'AquaticvScansorial_Pes_S.csv')
    

	gls.ancova(Mass~Pes,Sigma,Model,Model_I_CvH)
        write.csv(gls.ancova(Mass~Pes,Sigma,Model,Model_I_CvH),'AquaticvScansorial_I.csv')
	
        gls.ancova(Mass~Pes,Sigma,Model,Model_SI_CvHI)
	write.csv(gls.ancova(Mass~Pes,Sigma,Model,Model_SI_CvHI),'AquaticvScansorial_SI_I.csv')

       gls.ancova(Mass~Pes,Sigma,Model_I_CvH,Model_SI_CvHI)#Contribution of S after accounting for differences in I
       write.csv(gls.ancova(Mass~Pes,Sigma,Model_I_CvH,Model_SI_CvHI),'AquaticvScansorial_I_SI_I.csv')


#Now using Maximum Likelihood

    form <- Mass ~ Pes
    form_SI_CvH <- Mass ~ grpI_CvH + grpS_CvH:Pes
	    form_I_CvH <- Mass ~ grpI_CvH + Pes
	    form_S_CvH <- Mass ~ grpS_CvH:Pes


            w<-diag(vcv.phylo(tree))


    Base<-gls(form,data,corPagel(1,phy=tree,fixed=FALSE),weights=varFixed(~w),method="ML")
    SI_CvH<-gls(form_SI_CvH,data,corPagel(1,phy=tree,fixed=FALSE),weights=varFixed(~w),method="ML")
	    I_CvH<-gls(form_I_CvH,data,corPagel(1,phy=tree,fixed=FALSE),weights=varFixed(~w),method="ML")
	    S_CvH<-gls(form_S_CvH,data,corPagel(1,phy=tree,fixed=FALSE),weights=varFixed(~w),method="ML")
  

AICvalues<-
    c(summary(Base)$AIC,
    	summary(SI_CvH)$AIC,summary(I_CvH)$AIC,summary(S_CvH)$AIC
	)

names(AICvalues)<-
    c("Base",
    	"SI_CvH","I_CvH","S_CvH",
    	)

Results<-aicw(AICvalues)

Results<-Results[order(Results[,1]),]; Results
write.csv(Results,'AquaticvScansorial_Pes_Results.csv')

rm(list = ls())

#########################################################################

#Aquatic v SemiAquatic

library(ape); library(geiger); library(evomap); library(nlme)  

tree<-read.nexus("straptreenew.nex")

data<-read.csv("AliceVolume1.csv",row.names=1, header=TRUE)

data<-log(data)

Y<-"Pes"; X<-"Mass"
data<-data[,c(which(colnames(data)==Y),which(colnames(data)==X)),drop=F]

tree<-treedata(tree,data,sort=T,warnings=T)$phy

data<-as.data.frame(treedata(tree,data,sort=T,warnings=T)$data)

colnames(data)<-c("Mass","Pes")   

 
n<-length(tree$tip.label)
plot(tree)
tiplabels()	

#Here i'm telling R what species corresponds to what LO in the tree#


ActiveFlight<-c(187:193,263:267,269:274,276,282,283,287:288,291:293,295:299,302,311)
length(ActiveFlight)
Aquatic<-c(1,6,8,13,14,111,114,115,372,378:381)
length(Aquatic)
Arboreal<-c(11,30,32,54,55,80,99,130,146,152,213:223,225:230,234,245,247,250,252,383,384,386,391,394,396,400,402,403,409)
BipedalStriding<-c(232,233,268,279,300:301,303:310,312:326,349,363,364)
length(BipedalStriding)
Fossorial<-c(3,4,15,21:23,31,40,41,56,61,75,83,102,110,113,131,147,198,205,207:209,211,249,254,382,390)
length(Fossorial)
QuadStriding<-c(118:128,132:143,145,153:158,161:186,194,196,199:202,210,224,231,236:241,243,244,246,255:262,327:348,350:362,369:370,373:376,385,387,389,392,398,401,407,408)
length(QuadStriding)
Saltatorial<-c(16:20,24:29,33:36,38,39,42:53,57,58,60,62:74,76:79,81:82,84,85,87:98,100,101,103:109,112,195,212,251)
length(Saltatorial)
Scansorial<-c(37,129,148,150,151,206,235,248,388,397,399,404,405,406)
length(Scansorial)
SemiAquatic<-c(2,5,7,9,10,12,59,116,117,144,149,159,160,197,203,204,242,253,285,286,365:368,371,377,381,393,395,410)
length(SemiAquatic)
Soaring<-c(275,277,278,280,281,284,289,290,294)
length(Soaring)

plot.pGLS<-function(pGLSTemp,dataTemp,...){
    a <- summary(pGLSTemp)$tTable[1, 1]
    b <- summary(pGLSTemp)$tTable[2, 1]
    Y <- dataTemp[, which(colnames(dataTemp) == "Mass")]
    X <- dataTemp[, which(colnames(dataTemp) == "Pes")]
    lines(c(min(X), max(X)), c((a + b * min(X)), (a + b * max(X))), ...)
    points(X, Y, ...)
}

tiff("AquaticvSemiAquatic_Pes.tif", res=600, compression = "lzw", height=5, width=10, units="in")

plot(data$Mass~data$Pes,col="white",pch=19,xlab="Log10(Total Convexhull M3)", ylab="Log10(Pes length)",asp=1,cex.lab=1) 
Group<-ActiveFlight
	dataGroup<-pruneSample(data,tree,Group)$data
	treeGroup<-pruneSample(data,tree,Group)$tree
	w<-diag(vcv.phylo(treeGroup))
	pglsModelGroup<-gls(Mass~Pes,dataGroup,correlation=corPagel(1,phy=treeGroup,fixed=FALSE),weights=varFixed(~w))
        plot.pGLS(pglsModelGroup,dataGroup,col="red2",lwd=3,cex=0.3,pch=19)

summary(pglsModelGroup)
capture.output(summary(pglsModelGroup), file = "AquaticPesPGLS.txt")

Group<-SemiAquatic
	dataGroup<-pruneSample(data,tree,Group)$data
	treeGroup<-pruneSample(data,tree,Group)$tree
	w<-diag(vcv.phylo(treeGroup))
	pglsModelGroup<-gls(Mass~Pes,dataGroup,correlation=corPagel(1,phy=treeGroup,fixed=FALSE),weights=varFixed(~w))
	plot.pGLS(pglsModelGroup,dataGroup,col="springgreen",lwd=3,cex=0.3,pch=19)


summary(pglsModelGroup)
capture.output(summary(pglsModelGroup), file = "SemiAquaticPesPGLS.txt")


        w<-diag(vcv.phylo(tree))
      pGLS<-gls(Mass~Pes,data,corPagel(1,phy=tree,fixed=FALSE),weights=varFixed(~w))
      lambda<-pGLS$modelStruct$corStruct[1]
      Sigma<-vcv(rescale(tree,"lambda",lambda))    #'Sigma' is now our new vcv(tree)
	   

	#For differences in slope: 
	grpS_CvH<-rep("A",length(rownames(data))) 
	grpS_CvH[Aquatic]<-"B" 
	grpS_CvH[SemiAquatic]<-"C" 
	grpS_CvH<-as.factor(grpS_CvH) 
	names(grpS_CvH)<-rownames(data)

	#For differences in intercept: 
	grpI_CvH<-rep("A",length(rownames(data))) 
	grpI_CvH[Aquatic]<-"B" 
	grpI_CvH[SemiAquatic]<-"C" 
	grpI_CvH<-as.factor(grpI_CvH) 
	names(grpI_CvH)<-rownames(data)


	Model<-model.matrix(as.formula(Mass~Pes),data)


	Model_S_CvH<-model.matrix(as.formula(Mass~grpS_CvH:Pes),data) 
	Model_I_CvH<-model.matrix(as.formula(Mass~grpI_CvH + Pes),data) 
	Model_SI_CvHI<-model.matrix(as.formula(Mass~grpI_CvH + grpS_CvH:Pes),data)

	gls.ancova(Mass~Pes,Sigma,Model,Model_S_CvH)
        write.csv(gls.ancova(Mass~Pes,Sigma,Model,Model_S_CvH),'AquaticvSemiAquatic_Pes_S.csv')
    

	gls.ancova(Mass~Pes,Sigma,Model,Model_I_CvH)
        write.csv(gls.ancova(Mass~Pes,Sigma,Model,Model_I_CvH),'AquaticvSemiAquatic_I.csv')
	
        gls.ancova(Mass~Pes,Sigma,Model,Model_SI_CvHI)
	write.csv(gls.ancova(Mass~Pes,Sigma,Model,Model_SI_CvHI),'AquaticvSemiAquatic_SI_I.csv')

       gls.ancova(Mass~Pes,Sigma,Model_I_CvH,Model_SI_CvHI)#Contribution of S after accounting for differences in I
       write.csv(gls.ancova(Mass~Pes,Sigma,Model_I_CvH,Model_SI_CvHI),'AquaticvSemiAquatic_I_SI_I.csv')


#Now using Maximum Likelihood

    form <- Mass ~ Pes
    form_SI_CvH <- Mass ~ grpI_CvH + grpS_CvH:Pes
	    form_I_CvH <- Mass ~ grpI_CvH + Pes
	    form_S_CvH <- Mass ~ grpS_CvH:Pes


            w<-diag(vcv.phylo(tree))


    Base<-gls(form,data,corPagel(1,phy=tree,fixed=FALSE),weights=varFixed(~w),method="ML")
    SI_CvH<-gls(form_SI_CvH,data,corPagel(1,phy=tree,fixed=FALSE),weights=varFixed(~w),method="ML")
	    I_CvH<-gls(form_I_CvH,data,corPagel(1,phy=tree,fixed=FALSE),weights=varFixed(~w),method="ML")
	    S_CvH<-gls(form_S_CvH,data,corPagel(1,phy=tree,fixed=FALSE),weights=varFixed(~w),method="ML")
  

AICvalues<-
    c(summary(Base)$AIC,
    	summary(SI_CvH)$AIC,summary(I_CvH)$AIC,summary(S_CvH)$AIC
	)

names(AICvalues)<-
    c("Base",
    	"SI_CvH","I_CvH","S_CvH",
    	)

Results<-aicw(AICvalues)

Results<-Results[order(Results[,1]),]; Results
write.csv(Results,'AquaticvSemiAquatic_Pes_Results.csv')

rm(list = ls())

#########################################################################


#Aquatic v Soaring

library(ape); library(geiger); library(evomap); library(nlme)  

tree<-read.nexus("straptreenew.nex")

data<-read.csv("AliceVolume1.csv",row.names=1, header=TRUE)

data<-log(data)

Y<-"Pes"; X<-"Mass"
data<-data[,c(which(colnames(data)==Y),which(colnames(data)==X)),drop=F]

tree<-treedata(tree,data,sort=T,warnings=T)$phy

data<-as.data.frame(treedata(tree,data,sort=T,warnings=T)$data)

colnames(data)<-c("Mass","Pes")   

 
n<-length(tree$tip.label)
plot(tree)
tiplabels()	

#Here i'm telling R what species corresponds to what LO in the tree#


ActiveFlight<-c(187:193,263:267,269:274,276,282,283,287:288,291:293,295:299,302,311)
length(ActiveFlight)
Aquatic<-c(1,6,8,13,14,111,114,115,372,378:381)
length(Aquatic)
Arboreal<-c(11,30,32,54,55,80,99,130,146,152,213:223,225:230,234,245,247,250,252,383,384,386,391,394,396,400,402,403,409)
BipedalStriding<-c(232,233,268,279,300:301,303:310,312:326,349,363,364)
length(BipedalStriding)
Fossorial<-c(3,4,15,21:23,31,40,41,56,61,75,83,102,110,113,131,147,198,205,207:209,211,249,254,382,390)
length(Fossorial)
QuadStriding<-c(118:128,132:143,145,153:158,161:186,194,196,199:202,210,224,231,236:241,243,244,246,255:262,327:348,350:362,369:370,373:376,385,387,389,392,398,401,407,408)
length(QuadStriding)
Saltatorial<-c(16:20,24:29,33:36,38,39,42:53,57,58,60,62:74,76:79,81:82,84,85,87:98,100,101,103:109,112,195,212,251)
length(Saltatorial)
Scansorial<-c(37,129,148,150,151,206,235,248,388,397,399,404,405,406)
length(Scansorial)
SemiAquatic<-c(2,5,7,9,10,12,59,116,117,144,149,159,160,197,203,204,242,253,285,286,365:368,371,377,381,393,395,410)
length(SemiAquatic)
Soaring<-c(275,277,278,280,281,284,289,290,294)
length(Soaring)

plot.pGLS<-function(pGLSTemp,dataTemp,...){
    a <- summary(pGLSTemp)$tTable[1, 1]
    b <- summary(pGLSTemp)$tTable[2, 1]
    Y <- dataTemp[, which(colnames(dataTemp) == "Mass")]
    X <- dataTemp[, which(colnames(dataTemp) == "Pes")]
    lines(c(min(X), max(X)), c((a + b * min(X)), (a + b * max(X))), ...)
    points(X, Y, ...)
}

tiff("AquaticvSoaring_Pes.tif", res=600, compression = "lzw", height=5, width=10, units="in")

plot(data$Mass~data$Pes,col="white",pch=19,xlab="Log10(Total Convexhull M3)", ylab="Log10(Pes length)",asp=1,cex.lab=1) 
Group<-ActiveFlight
	dataGroup<-pruneSample(data,tree,Group)$data
	treeGroup<-pruneSample(data,tree,Group)$tree
	w<-diag(vcv.phylo(treeGroup))
	pglsModelGroup<-gls(Mass~Pes,dataGroup,correlation=corPagel(1,phy=treeGroup,fixed=FALSE),weights=varFixed(~w))
        plot.pGLS(pglsModelGroup,dataGroup,col="red2",lwd=3,cex=0.3,pch=19)

summary(pglsModelGroup)
capture.output(summary(pglsModelGroup), file = "AquaticPesPGLS.txt")

Group<-Soaring
	dataGroup<-pruneSample(data,tree,Group)$data
	treeGroup<-pruneSample(data,tree,Group)$tree
	w<-diag(vcv.phylo(treeGroup))
	pglsModelGroup<-gls(Mass~Pes,dataGroup,correlation=corPagel(1,phy=treeGroup,fixed=FALSE),weights=varFixed(~w))
	plot.pGLS(pglsModelGroup,dataGroup,col="springgreen",lwd=3,cex=0.3,pch=19)


summary(pglsModelGroup)
capture.output(summary(pglsModelGroup), file = "SoaringPesPGLS.txt")


        w<-diag(vcv.phylo(tree))
      pGLS<-gls(Mass~Pes,data,corPagel(1,phy=tree,fixed=FALSE),weights=varFixed(~w))
      lambda<-pGLS$modelStruct$corStruct[1]
      Sigma<-vcv(rescale(tree,"lambda",lambda))    #'Sigma' is now our new vcv(tree)
	   

	#For differences in slope: 
	grpS_CvH<-rep("A",length(rownames(data))) 
	grpS_CvH[Aquatic]<-"B" 
	grpS_CvH[Soaring]<-"C" 
	grpS_CvH<-as.factor(grpS_CvH) 
	names(grpS_CvH)<-rownames(data)

	#For differences in intercept: 
	grpI_CvH<-rep("A",length(rownames(data))) 
	grpI_CvH[Aquatic]<-"B" 
	grpI_CvH[Soaring]<-"C" 
	grpI_CvH<-as.factor(grpI_CvH) 
	names(grpI_CvH)<-rownames(data)


	Model<-model.matrix(as.formula(Mass~Pes),data)


	Model_S_CvH<-model.matrix(as.formula(Mass~grpS_CvH:Pes),data) 
	Model_I_CvH<-model.matrix(as.formula(Mass~grpI_CvH + Pes),data) 
	Model_SI_CvHI<-model.matrix(as.formula(Mass~grpI_CvH + grpS_CvH:Pes),data)

	gls.ancova(Mass~Pes,Sigma,Model,Model_S_CvH)
        write.csv(gls.ancova(Mass~Pes,Sigma,Model,Model_S_CvH),'AquaticvSoaring_Pes_S.csv')
    

	gls.ancova(Mass~Pes,Sigma,Model,Model_I_CvH)
        write.csv(gls.ancova(Mass~Pes,Sigma,Model,Model_I_CvH),'AquaticvSoaring_I.csv')
	
        gls.ancova(Mass~Pes,Sigma,Model,Model_SI_CvHI)
	write.csv(gls.ancova(Mass~Pes,Sigma,Model,Model_SI_CvHI),'AquaticvSoaring_SI_I.csv')

       gls.ancova(Mass~Pes,Sigma,Model_I_CvH,Model_SI_CvHI)#Contribution of S after accounting for differences in I
       write.csv(gls.ancova(Mass~Pes,Sigma,Model_I_CvH,Model_SI_CvHI),'AquaticvSoaring_I_SI_I.csv')


#Now using Maximum Likelihood

    form <- Mass ~ Pes
    form_SI_CvH <- Mass ~ grpI_CvH + grpS_CvH:Pes
	    form_I_CvH <- Mass ~ grpI_CvH + Pes
	    form_S_CvH <- Mass ~ grpS_CvH:Pes


            w<-diag(vcv.phylo(tree))


    Base<-gls(form,data,corPagel(1,phy=tree,fixed=FALSE),weights=varFixed(~w),method="ML")
    SI_CvH<-gls(form_SI_CvH,data,corPagel(1,phy=tree,fixed=FALSE),weights=varFixed(~w),method="ML")
	    I_CvH<-gls(form_I_CvH,data,corPagel(1,phy=tree,fixed=FALSE),weights=varFixed(~w),method="ML")
	    S_CvH<-gls(form_S_CvH,data,corPagel(1,phy=tree,fixed=FALSE),weights=varFixed(~w),method="ML")
  

AICvalues<-
    c(summary(Base)$AIC,
    	summary(SI_CvH)$AIC,summary(I_CvH)$AIC,summary(S_CvH)$AIC
	)

names(AICvalues)<-
    c("Base",
    	"SI_CvH","I_CvH","S_CvH",
    	)

Results<-aicw(AICvalues)

Results<-Results[order(Results[,1]),]; Results
write.csv(Results,'AquaticvSoaring_Pes_Results.csv')

rm(list = ls())

#########################################################################

#Arboreal v BipedalStriding

library(ape); library(geiger); library(evomap); library(nlme)  

tree<-read.nexus("straptreenew.nex")

data<-read.csv("AliceVolume1.csv",row.names=1, header=TRUE)

data<-log(data)

Y<-"Pes"; X<-"Mass"
data<-data[,c(which(colnames(data)==Y),which(colnames(data)==X)),drop=F]

tree<-treedata(tree,data,sort=T,warnings=T)$phy

data<-as.data.frame(treedata(tree,data,sort=T,warnings=T)$data)

colnames(data)<-c("Mass","Pes")   

 
n<-length(tree$tip.label)
plot(tree)
tiplabels()	

#Here i'm telling R what species corresponds to what LO in the tree#


ActiveFlight<-c(187:193,263:267,269:274,276,282,283,287:288,291:293,295:299,302,311)
length(ActiveFlight)
Aquatic<-c(1,6,8,13,14,111,114,115,372,378:381)
length(Aquatic)
Arboreal<-c(11,30,32,54,55,80,99,130,146,152,213:223,225:230,234,245,247,250,252,383,384,386,391,394,396,400,402,403,409)
BipedalStriding<-c(232,233,268,279,300:301,303:310,312:326,349,363,364)
length(BipedalStriding)
Fossorial<-c(3,4,15,21:23,31,40,41,56,61,75,83,102,110,113,131,147,198,205,207:209,211,249,254,382,390)
length(Fossorial)
QuadStriding<-c(118:128,132:143,145,153:158,161:186,194,196,199:202,210,224,231,236:241,243,244,246,255:262,327:348,350:362,369:370,373:376,385,387,389,392,398,401,407,408)
length(QuadStriding)
Saltatorial<-c(16:20,24:29,33:36,38,39,42:53,57,58,60,62:74,76:79,81:82,84,85,87:98,100,101,103:109,112,195,212,251)
length(Saltatorial)
Scansorial<-c(37,129,148,150,151,206,235,248,388,397,399,404,405,406)
length(Scansorial)
SemiAquatic<-c(2,5,7,9,10,12,59,116,117,144,149,159,160,197,203,204,242,253,285,286,365:368,371,377,381,393,395,410)
length(SemiAquatic)
Soaring<-c(275,277,278,280,281,284,289,290,294)
length(Soaring)

plot.pGLS<-function(pGLSTemp,dataTemp,...){
    a <- summary(pGLSTemp)$tTable[1, 1]
    b <- summary(pGLSTemp)$tTable[2, 1]
    Y <- dataTemp[, which(colnames(dataTemp) == "Mass")]
    X <- dataTemp[, which(colnames(dataTemp) == "Pes")]
    lines(c(min(X), max(X)), c((a + b * min(X)), (a + b * max(X))), ...)
    points(X, Y, ...)
}

tiff("ArborealvBipedalStriding_Pes.tif", res=600, compression = "lzw", height=5, width=10, units="in")

plot(data$Mass~data$Pes,col="white",pch=19,xlab="Log10(Total Convexhull M3)", ylab="Log10(Pes length)",asp=1,cex.lab=1) 
Group<-ActiveFlight
	dataGroup<-pruneSample(data,tree,Group)$data
	treeGroup<-pruneSample(data,tree,Group)$tree
	w<-diag(vcv.phylo(treeGroup))
	pglsModelGroup<-gls(Mass~Pes,dataGroup,correlation=corPagel(1,phy=treeGroup,fixed=FALSE),weights=varFixed(~w))
        plot.pGLS(pglsModelGroup,dataGroup,col="red2",lwd=3,cex=0.3,pch=19)

summary(pglsModelGroup)
capture.output(summary(pglsModelGroup), file = "ArborealPesPGLS.txt")

Group<-BipedalStriding
	dataGroup<-pruneSample(data,tree,Group)$data
	treeGroup<-pruneSample(data,tree,Group)$tree
	w<-diag(vcv.phylo(treeGroup))
	pglsModelGroup<-gls(Mass~Pes,dataGroup,correlation=corPagel(1,phy=treeGroup,fixed=FALSE),weights=varFixed(~w))
	plot.pGLS(pglsModelGroup,dataGroup,col="springgreen",lwd=3,cex=0.3,pch=19)


summary(pglsModelGroup)
capture.output(summary(pglsModelGroup), file = "BipedalStridingPesPGLS.txt")


        w<-diag(vcv.phylo(tree))
      pGLS<-gls(Mass~Pes,data,corPagel(1,phy=tree,fixed=FALSE),weights=varFixed(~w))
      lambda<-pGLS$modelStruct$corStruct[1]
      Sigma<-vcv(rescale(tree,"lambda",lambda))    #'Sigma' is now our new vcv(tree)
	   

	#For differences in slope: 
	grpS_CvH<-rep("A",length(rownames(data))) 
	grpS_CvH[Arboreal]<-"B" 
	grpS_CvH[BipedalStriding]<-"C" 
	grpS_CvH<-as.factor(grpS_CvH) 
	names(grpS_CvH)<-rownames(data)

	#For differences in intercept: 
	grpI_CvH<-rep("A",length(rownames(data))) 
	grpI_CvH[Arboreal]<-"B" 
	grpI_CvH[BipedalStriding]<-"C" 
	grpI_CvH<-as.factor(grpI_CvH) 
	names(grpI_CvH)<-rownames(data)


	Model<-model.matrix(as.formula(Mass~Pes),data)


	Model_S_CvH<-model.matrix(as.formula(Mass~grpS_CvH:Pes),data) 
	Model_I_CvH<-model.matrix(as.formula(Mass~grpI_CvH + Pes),data) 
	Model_SI_CvHI<-model.matrix(as.formula(Mass~grpI_CvH + grpS_CvH:Pes),data)

	gls.ancova(Mass~Pes,Sigma,Model,Model_S_CvH)
        write.csv(gls.ancova(Mass~Pes,Sigma,Model,Model_S_CvH),'ArborealvBipedalStriding_Pes_S.csv')
    

	gls.ancova(Mass~Pes,Sigma,Model,Model_I_CvH)
        write.csv(gls.ancova(Mass~Pes,Sigma,Model,Model_I_CvH),'ArborealvBipedalStriding_I.csv')
	
        gls.ancova(Mass~Pes,Sigma,Model,Model_SI_CvHI)
	write.csv(gls.ancova(Mass~Pes,Sigma,Model,Model_SI_CvHI),'ArborealvBipedalStriding_SI_I.csv')

       gls.ancova(Mass~Pes,Sigma,Model_I_CvH,Model_SI_CvHI)#Contribution of S after accounting for differences in I
       write.csv(gls.ancova(Mass~Pes,Sigma,Model_I_CvH,Model_SI_CvHI),'ArborealvBipedalStriding_I_SI_I.csv')


#Now using Maximum Likelihood

    form <- Mass ~ Pes
    form_SI_CvH <- Mass ~ grpI_CvH + grpS_CvH:Pes
	    form_I_CvH <- Mass ~ grpI_CvH + Pes
	    form_S_CvH <- Mass ~ grpS_CvH:Pes


            w<-diag(vcv.phylo(tree))


    Base<-gls(form,data,corPagel(1,phy=tree,fixed=FALSE),weights=varFixed(~w),method="ML")
    SI_CvH<-gls(form_SI_CvH,data,corPagel(1,phy=tree,fixed=FALSE),weights=varFixed(~w),method="ML")
	    I_CvH<-gls(form_I_CvH,data,corPagel(1,phy=tree,fixed=FALSE),weights=varFixed(~w),method="ML")
	    S_CvH<-gls(form_S_CvH,data,corPagel(1,phy=tree,fixed=FALSE),weights=varFixed(~w),method="ML")
  

AICvalues<-
    c(summary(Base)$AIC,
    	summary(SI_CvH)$AIC,summary(I_CvH)$AIC,summary(S_CvH)$AIC
	)

names(AICvalues)<-
    c("Base",
    	"SI_CvH","I_CvH","S_CvH",
    	)

Results<-aicw(AICvalues)

Results<-Results[order(Results[,1]),]; Results
write.csv(Results,'ArborealvBipedalStriding_Pes_Results.csv')

rm(list = ls())

#########################################################################

#Arboreal v Fossorial

library(ape); library(geiger); library(evomap); library(nlme)  

tree<-read.nexus("straptreenew.nex")

data<-read.csv("AliceVolume1.csv",row.names=1, header=TRUE)

data<-log(data)

Y<-"Pes"; X<-"Mass"
data<-data[,c(which(colnames(data)==Y),which(colnames(data)==X)),drop=F]

tree<-treedata(tree,data,sort=T,warnings=T)$phy

data<-as.data.frame(treedata(tree,data,sort=T,warnings=T)$data)

colnames(data)<-c("Mass","Pes")   

 
n<-length(tree$tip.label)
plot(tree)
tiplabels()	

#Here i'm telling R what species corresponds to what LO in the tree#


ActiveFlight<-c(187:193,263:267,269:274,276,282,283,287:288,291:293,295:299,302,311)
length(ActiveFlight)
Aquatic<-c(1,6,8,13,14,111,114,115,372,378:381)
length(Aquatic)
Arboreal<-c(11,30,32,54,55,80,99,130,146,152,213:223,225:230,234,245,247,250,252,383,384,386,391,394,396,400,402,403,409)
BipedalStriding<-c(232,233,268,279,300:301,303:310,312:326,349,363,364)
length(BipedalStriding)
Fossorial<-c(3,4,15,21:23,31,40,41,56,61,75,83,102,110,113,131,147,198,205,207:209,211,249,254,382,390)
length(Fossorial)
QuadStriding<-c(118:128,132:143,145,153:158,161:186,194,196,199:202,210,224,231,236:241,243,244,246,255:262,327:348,350:362,369:370,373:376,385,387,389,392,398,401,407,408)
length(QuadStriding)
Saltatorial<-c(16:20,24:29,33:36,38,39,42:53,57,58,60,62:74,76:79,81:82,84,85,87:98,100,101,103:109,112,195,212,251)
length(Saltatorial)
Scansorial<-c(37,129,148,150,151,206,235,248,388,397,399,404,405,406)
length(Scansorial)
SemiAquatic<-c(2,5,7,9,10,12,59,116,117,144,149,159,160,197,203,204,242,253,285,286,365:368,371,377,381,393,395,410)
length(SemiAquatic)
Soaring<-c(275,277,278,280,281,284,289,290,294)
length(Soaring)

plot.pGLS<-function(pGLSTemp,dataTemp,...){
    a <- summary(pGLSTemp)$tTable[1, 1]
    b <- summary(pGLSTemp)$tTable[2, 1]
    Y <- dataTemp[, which(colnames(dataTemp) == "Mass")]
    X <- dataTemp[, which(colnames(dataTemp) == "Pes")]
    lines(c(min(X), max(X)), c((a + b * min(X)), (a + b * max(X))), ...)
    points(X, Y, ...)
}

tiff("ArborealvFossorial_Pes.tif", res=600, compression = "lzw", height=5, width=10, units="in")

plot(data$Mass~data$Pes,col="white",pch=19,xlab="Log10(Total Convexhull M3)", ylab="Log10(Pes length)",asp=1,cex.lab=1) 
Group<-ActiveFlight
	dataGroup<-pruneSample(data,tree,Group)$data
	treeGroup<-pruneSample(data,tree,Group)$tree
	w<-diag(vcv.phylo(treeGroup))
	pglsModelGroup<-gls(Mass~Pes,dataGroup,correlation=corPagel(1,phy=treeGroup,fixed=FALSE),weights=varFixed(~w))
        plot.pGLS(pglsModelGroup,dataGroup,col="red2",lwd=3,cex=0.3,pch=19)

summary(pglsModelGroup)
capture.output(summary(pglsModelGroup), file = "ArborealPesPGLS.txt")

Group<-Fossorial
	dataGroup<-pruneSample(data,tree,Group)$data
	treeGroup<-pruneSample(data,tree,Group)$tree
	w<-diag(vcv.phylo(treeGroup))
	pglsModelGroup<-gls(Mass~Pes,dataGroup,correlation=corPagel(1,phy=treeGroup,fixed=FALSE),weights=varFixed(~w))
	plot.pGLS(pglsModelGroup,dataGroup,col="springgreen",lwd=3,cex=0.3,pch=19)


summary(pglsModelGroup)
capture.output(summary(pglsModelGroup), file = "FossorialPesPGLS.txt")


        w<-diag(vcv.phylo(tree))
      pGLS<-gls(Mass~Pes,data,corPagel(1,phy=tree,fixed=FALSE),weights=varFixed(~w))
      lambda<-pGLS$modelStruct$corStruct[1]
      Sigma<-vcv(rescale(tree,"lambda",lambda))    #'Sigma' is now our new vcv(tree)
	   

	#For differences in slope: 
	grpS_CvH<-rep("A",length(rownames(data))) 
	grpS_CvH[Arboreal]<-"B" 
	grpS_CvH[Fossorial]<-"C" 
	grpS_CvH<-as.factor(grpS_CvH) 
	names(grpS_CvH)<-rownames(data)

	#For differences in intercept: 
	grpI_CvH<-rep("A",length(rownames(data))) 
	grpI_CvH[Arboreal]<-"B" 
	grpI_CvH[Fossorial]<-"C" 
	grpI_CvH<-as.factor(grpI_CvH) 
	names(grpI_CvH)<-rownames(data)


	Model<-model.matrix(as.formula(Mass~Pes),data)


	Model_S_CvH<-model.matrix(as.formula(Mass~grpS_CvH:Pes),data) 
	Model_I_CvH<-model.matrix(as.formula(Mass~grpI_CvH + Pes),data) 
	Model_SI_CvHI<-model.matrix(as.formula(Mass~grpI_CvH + grpS_CvH:Pes),data)

	gls.ancova(Mass~Pes,Sigma,Model,Model_S_CvH)
        write.csv(gls.ancova(Mass~Pes,Sigma,Model,Model_S_CvH),'ArborealvFossorial_Pes_S.csv')
    

	gls.ancova(Mass~Pes,Sigma,Model,Model_I_CvH)
        write.csv(gls.ancova(Mass~Pes,Sigma,Model,Model_I_CvH),'ArborealvFossorial_I.csv')
	
        gls.ancova(Mass~Pes,Sigma,Model,Model_SI_CvHI)
	write.csv(gls.ancova(Mass~Pes,Sigma,Model,Model_SI_CvHI),'ArborealvFossorial_SI_I.csv')

       gls.ancova(Mass~Pes,Sigma,Model_I_CvH,Model_SI_CvHI)#Contribution of S after accounting for differences in I
       write.csv(gls.ancova(Mass~Pes,Sigma,Model_I_CvH,Model_SI_CvHI),'ArborealvFossorial_I_SI_I.csv')


#Now using Maximum Likelihood

    form <- Mass ~ Pes
    form_SI_CvH <- Mass ~ grpI_CvH + grpS_CvH:Pes
	    form_I_CvH <- Mass ~ grpI_CvH + Pes
	    form_S_CvH <- Mass ~ grpS_CvH:Pes


            w<-diag(vcv.phylo(tree))


    Base<-gls(form,data,corPagel(1,phy=tree,fixed=FALSE),weights=varFixed(~w),method="ML")
    SI_CvH<-gls(form_SI_CvH,data,corPagel(1,phy=tree,fixed=FALSE),weights=varFixed(~w),method="ML")
	    I_CvH<-gls(form_I_CvH,data,corPagel(1,phy=tree,fixed=FALSE),weights=varFixed(~w),method="ML")
	    S_CvH<-gls(form_S_CvH,data,corPagel(1,phy=tree,fixed=FALSE),weights=varFixed(~w),method="ML")
  

AICvalues<-
    c(summary(Base)$AIC,
    	summary(SI_CvH)$AIC,summary(I_CvH)$AIC,summary(S_CvH)$AIC
	)

names(AICvalues)<-
    c("Base",
    	"SI_CvH","I_CvH","S_CvH",
    	)

Results<-aicw(AICvalues)

Results<-Results[order(Results[,1]),]; Results
write.csv(Results,'ArborealvFossorial_Pes_Results.csv')

rm(list = ls())

#########################################################################

#Arboreal v QuadStriding

library(ape); library(geiger); library(evomap); library(nlme)  

tree<-read.nexus("straptreenew.nex")

data<-read.csv("AliceVolume1.csv",row.names=1, header=TRUE)

data<-log(data)

Y<-"Pes"; X<-"Mass"
data<-data[,c(which(colnames(data)==Y),which(colnames(data)==X)),drop=F]

tree<-treedata(tree,data,sort=T,warnings=T)$phy

data<-as.data.frame(treedata(tree,data,sort=T,warnings=T)$data)

colnames(data)<-c("Mass","Pes")   

 
n<-length(tree$tip.label)
plot(tree)
tiplabels()	

#Here i'm telling R what species corresponds to what LO in the tree#


ActiveFlight<-c(187:193,263:267,269:274,276,282,283,287:288,291:293,295:299,302,311)
length(ActiveFlight)
Aquatic<-c(1,6,8,13,14,111,114,115,372,378:381)
length(Aquatic)
Arboreal<-c(11,30,32,54,55,80,99,130,146,152,213:223,225:230,234,245,247,250,252,383,384,386,391,394,396,400,402,403,409)
BipedalStriding<-c(232,233,268,279,300:301,303:310,312:326,349,363,364)
length(BipedalStriding)
Fossorial<-c(3,4,15,21:23,31,40,41,56,61,75,83,102,110,113,131,147,198,205,207:209,211,249,254,382,390)
length(Fossorial)
QuadStriding<-c(118:128,132:143,145,153:158,161:186,194,196,199:202,210,224,231,236:241,243,244,246,255:262,327:348,350:362,369:370,373:376,385,387,389,392,398,401,407,408)
length(QuadStriding)
Saltatorial<-c(16:20,24:29,33:36,38,39,42:53,57,58,60,62:74,76:79,81:82,84,85,87:98,100,101,103:109,112,195,212,251)
length(Saltatorial)
Scansorial<-c(37,129,148,150,151,206,235,248,388,397,399,404,405,406)
length(Scansorial)
SemiAquatic<-c(2,5,7,9,10,12,59,116,117,144,149,159,160,197,203,204,242,253,285,286,365:368,371,377,381,393,395,410)
length(SemiAquatic)
Soaring<-c(275,277,278,280,281,284,289,290,294)
length(Soaring)

plot.pGLS<-function(pGLSTemp,dataTemp,...){
    a <- summary(pGLSTemp)$tTable[1, 1]
    b <- summary(pGLSTemp)$tTable[2, 1]
    Y <- dataTemp[, which(colnames(dataTemp) == "Mass")]
    X <- dataTemp[, which(colnames(dataTemp) == "Pes")]
    lines(c(min(X), max(X)), c((a + b * min(X)), (a + b * max(X))), ...)
    points(X, Y, ...)
}

tiff("ArborealvQuadStriding_Pes.tif", res=600, compression = "lzw", height=5, width=10, units="in")

plot(data$Mass~data$Pes,col="white",pch=19,xlab="Log10(Total Convexhull M3)", ylab="Log10(Pes length)",asp=1,cex.lab=1) 
Group<-ActiveFlight
	dataGroup<-pruneSample(data,tree,Group)$data
	treeGroup<-pruneSample(data,tree,Group)$tree
	w<-diag(vcv.phylo(treeGroup))
	pglsModelGroup<-gls(Mass~Pes,dataGroup,correlation=corPagel(1,phy=treeGroup,fixed=FALSE),weights=varFixed(~w))
        plot.pGLS(pglsModelGroup,dataGroup,col="red2",lwd=3,cex=0.3,pch=19)

summary(pglsModelGroup)
capture.output(summary(pglsModelGroup), file = "ArborealPesPGLS.txt")

Group<-QuadStriding
	dataGroup<-pruneSample(data,tree,Group)$data
	treeGroup<-pruneSample(data,tree,Group)$tree
	w<-diag(vcv.phylo(treeGroup))
	pglsModelGroup<-gls(Mass~Pes,dataGroup,correlation=corPagel(1,phy=treeGroup,fixed=FALSE),weights=varFixed(~w))
	plot.pGLS(pglsModelGroup,dataGroup,col="springgreen",lwd=3,cex=0.3,pch=19)


summary(pglsModelGroup)
capture.output(summary(pglsModelGroup), file = "QuadStridingPesPGLS.txt")


        w<-diag(vcv.phylo(tree))
      pGLS<-gls(Mass~Pes,data,corPagel(1,phy=tree,fixed=FALSE),weights=varFixed(~w))
      lambda<-pGLS$modelStruct$corStruct[1]
      Sigma<-vcv(rescale(tree,"lambda",lambda))    #'Sigma' is now our new vcv(tree)
	   

	#For differences in slope: 
	grpS_CvH<-rep("A",length(rownames(data))) 
	grpS_CvH[Arboreal]<-"B" 
	grpS_CvH[QuadStriding]<-"C" 
	grpS_CvH<-as.factor(grpS_CvH) 
	names(grpS_CvH)<-rownames(data)

	#For differences in intercept: 
	grpI_CvH<-rep("A",length(rownames(data))) 
	grpI_CvH[Arboreal]<-"B" 
	grpI_CvH[QuadStriding]<-"C" 
	grpI_CvH<-as.factor(grpI_CvH) 
	names(grpI_CvH)<-rownames(data)


	Model<-model.matrix(as.formula(Mass~Pes),data)


	Model_S_CvH<-model.matrix(as.formula(Mass~grpS_CvH:Pes),data) 
	Model_I_CvH<-model.matrix(as.formula(Mass~grpI_CvH + Pes),data) 
	Model_SI_CvHI<-model.matrix(as.formula(Mass~grpI_CvH + grpS_CvH:Pes),data)

	gls.ancova(Mass~Pes,Sigma,Model,Model_S_CvH)
        write.csv(gls.ancova(Mass~Pes,Sigma,Model,Model_S_CvH),'ArborealvQuadStriding_Pes_S.csv')
    

	gls.ancova(Mass~Pes,Sigma,Model,Model_I_CvH)
        write.csv(gls.ancova(Mass~Pes,Sigma,Model,Model_I_CvH),'ArborealvQuadStriding_I.csv')
	
        gls.ancova(Mass~Pes,Sigma,Model,Model_SI_CvHI)
	write.csv(gls.ancova(Mass~Pes,Sigma,Model,Model_SI_CvHI),'ArborealvQuadStriding_SI_I.csv')

       gls.ancova(Mass~Pes,Sigma,Model_I_CvH,Model_SI_CvHI)#Contribution of S after accounting for differences in I
       write.csv(gls.ancova(Mass~Pes,Sigma,Model_I_CvH,Model_SI_CvHI),'ArborealvQuadStriding_I_SI_I.csv')


#Now using Maximum Likelihood

    form <- Mass ~ Pes
    form_SI_CvH <- Mass ~ grpI_CvH + grpS_CvH:Pes
	    form_I_CvH <- Mass ~ grpI_CvH + Pes
	    form_S_CvH <- Mass ~ grpS_CvH:Pes


            w<-diag(vcv.phylo(tree))


    Base<-gls(form,data,corPagel(1,phy=tree,fixed=FALSE),weights=varFixed(~w),method="ML")
    SI_CvH<-gls(form_SI_CvH,data,corPagel(1,phy=tree,fixed=FALSE),weights=varFixed(~w),method="ML")
	    I_CvH<-gls(form_I_CvH,data,corPagel(1,phy=tree,fixed=FALSE),weights=varFixed(~w),method="ML")
	    S_CvH<-gls(form_S_CvH,data,corPagel(1,phy=tree,fixed=FALSE),weights=varFixed(~w),method="ML")
  

AICvalues<-
    c(summary(Base)$AIC,
    	summary(SI_CvH)$AIC,summary(I_CvH)$AIC,summary(S_CvH)$AIC
	)

names(AICvalues)<-
    c("Base",
    	"SI_CvH","I_CvH","S_CvH",
    	)

Results<-aicw(AICvalues)

Results<-Results[order(Results[,1]),]; Results
write.csv(Results,'ArborealvQuadStriding_Pes_Results.csv')

rm(list = ls())

#########################################################################

#Arboreal v Saltatorial

library(ape); library(geiger); library(evomap); library(nlme)  

tree<-read.nexus("straptreenew.nex")

data<-read.csv("AliceVolume1.csv",row.names=1, header=TRUE)

data<-log(data)

Y<-"Pes"; X<-"Mass"
data<-data[,c(which(colnames(data)==Y),which(colnames(data)==X)),drop=F]

tree<-treedata(tree,data,sort=T,warnings=T)$phy

data<-as.data.frame(treedata(tree,data,sort=T,warnings=T)$data)

colnames(data)<-c("Mass","Pes")   

 
n<-length(tree$tip.label)
plot(tree)
tiplabels()	

#Here i'm telling R what species corresponds to what LO in the tree#


ActiveFlight<-c(187:193,263:267,269:274,276,282,283,287:288,291:293,295:299,302,311)
length(ActiveFlight)
Aquatic<-c(1,6,8,13,14,111,114,115,372,378:381)
length(Aquatic)
Arboreal<-c(11,30,32,54,55,80,99,130,146,152,213:223,225:230,234,245,247,250,252,383,384,386,391,394,396,400,402,403,409)
BipedalStriding<-c(232,233,268,279,300:301,303:310,312:326,349,363,364)
length(BipedalStriding)
Fossorial<-c(3,4,15,21:23,31,40,41,56,61,75,83,102,110,113,131,147,198,205,207:209,211,249,254,382,390)
length(Fossorial)
QuadStriding<-c(118:128,132:143,145,153:158,161:186,194,196,199:202,210,224,231,236:241,243,244,246,255:262,327:348,350:362,369:370,373:376,385,387,389,392,398,401,407,408)
length(QuadStriding)
Saltatorial<-c(16:20,24:29,33:36,38,39,42:53,57,58,60,62:74,76:79,81:82,84,85,87:98,100,101,103:109,112,195,212,251)
length(Saltatorial)
Scansorial<-c(37,129,148,150,151,206,235,248,388,397,399,404,405,406)
length(Scansorial)
SemiAquatic<-c(2,5,7,9,10,12,59,116,117,144,149,159,160,197,203,204,242,253,285,286,365:368,371,377,381,393,395,410)
length(SemiAquatic)
Soaring<-c(275,277,278,280,281,284,289,290,294)
length(Soaring)

plot.pGLS<-function(pGLSTemp,dataTemp,...){
    a <- summary(pGLSTemp)$tTable[1, 1]
    b <- summary(pGLSTemp)$tTable[2, 1]
    Y <- dataTemp[, which(colnames(dataTemp) == "Mass")]
    X <- dataTemp[, which(colnames(dataTemp) == "Pes")]
    lines(c(min(X), max(X)), c((a + b * min(X)), (a + b * max(X))), ...)
    points(X, Y, ...)
}

tiff("ArborealvSaltatorial_Pes.tif", res=600, compression = "lzw", height=5, width=10, units="in")

plot(data$Mass~data$Pes,col="white",pch=19,xlab="Log10(Total Convexhull M3)", ylab="Log10(Pes length)",asp=1,cex.lab=1) 
Group<-ActiveFlight
	dataGroup<-pruneSample(data,tree,Group)$data
	treeGroup<-pruneSample(data,tree,Group)$tree
	w<-diag(vcv.phylo(treeGroup))
	pglsModelGroup<-gls(Mass~Pes,dataGroup,correlation=corPagel(1,phy=treeGroup,fixed=FALSE),weights=varFixed(~w))
        plot.pGLS(pglsModelGroup,dataGroup,col="red2",lwd=3,cex=0.3,pch=19)

summary(pglsModelGroup)
capture.output(summary(pglsModelGroup), file = "ArborealPesPGLS.txt")

Group<-Saltatorial
	dataGroup<-pruneSample(data,tree,Group)$data
	treeGroup<-pruneSample(data,tree,Group)$tree
	w<-diag(vcv.phylo(treeGroup))
	pglsModelGroup<-gls(Mass~Pes,dataGroup,correlation=corPagel(1,phy=treeGroup,fixed=FALSE),weights=varFixed(~w))
	plot.pGLS(pglsModelGroup,dataGroup,col="springgreen",lwd=3,cex=0.3,pch=19)


summary(pglsModelGroup)
capture.output(summary(pglsModelGroup), file = "SaltatorialPesPGLS.txt")


        w<-diag(vcv.phylo(tree))
      pGLS<-gls(Mass~Pes,data,corPagel(1,phy=tree,fixed=FALSE),weights=varFixed(~w))
      lambda<-pGLS$modelStruct$corStruct[1]
      Sigma<-vcv(rescale(tree,"lambda",lambda))    #'Sigma' is now our new vcv(tree)
	   

	#For differences in slope: 
	grpS_CvH<-rep("A",length(rownames(data))) 
	grpS_CvH[Arboreal]<-"B" 
	grpS_CvH[Saltatorial]<-"C" 
	grpS_CvH<-as.factor(grpS_CvH) 
	names(grpS_CvH)<-rownames(data)

	#For differences in intercept: 
	grpI_CvH<-rep("A",length(rownames(data))) 
	grpI_CvH[Arboreal]<-"B" 
	grpI_CvH[Saltatorial]<-"C" 
	grpI_CvH<-as.factor(grpI_CvH) 
	names(grpI_CvH)<-rownames(data)


	Model<-model.matrix(as.formula(Mass~Pes),data)


	Model_S_CvH<-model.matrix(as.formula(Mass~grpS_CvH:Pes),data) 
	Model_I_CvH<-model.matrix(as.formula(Mass~grpI_CvH + Pes),data) 
	Model_SI_CvHI<-model.matrix(as.formula(Mass~grpI_CvH + grpS_CvH:Pes),data)

	gls.ancova(Mass~Pes,Sigma,Model,Model_S_CvH)
        write.csv(gls.ancova(Mass~Pes,Sigma,Model,Model_S_CvH),'ArborealvSaltatorial_Pes_S.csv')
    

	gls.ancova(Mass~Pes,Sigma,Model,Model_I_CvH)
        write.csv(gls.ancova(Mass~Pes,Sigma,Model,Model_I_CvH),'ArborealvSaltatorial_I.csv')
	
        gls.ancova(Mass~Pes,Sigma,Model,Model_SI_CvHI)
	write.csv(gls.ancova(Mass~Pes,Sigma,Model,Model_SI_CvHI),'ArborealvSaltatorial_SI_I.csv')

       gls.ancova(Mass~Pes,Sigma,Model_I_CvH,Model_SI_CvHI)#Contribution of S after accounting for differences in I
       write.csv(gls.ancova(Mass~Pes,Sigma,Model_I_CvH,Model_SI_CvHI),'ArborealvSaltatorial_I_SI_I.csv')


#Now using Maximum Likelihood

    form <- Mass ~ Pes
    form_SI_CvH <- Mass ~ grpI_CvH + grpS_CvH:Pes
	    form_I_CvH <- Mass ~ grpI_CvH + Pes
	    form_S_CvH <- Mass ~ grpS_CvH:Pes


            w<-diag(vcv.phylo(tree))


    Base<-gls(form,data,corPagel(1,phy=tree,fixed=FALSE),weights=varFixed(~w),method="ML")
    SI_CvH<-gls(form_SI_CvH,data,corPagel(1,phy=tree,fixed=FALSE),weights=varFixed(~w),method="ML")
	    I_CvH<-gls(form_I_CvH,data,corPagel(1,phy=tree,fixed=FALSE),weights=varFixed(~w),method="ML")
	    S_CvH<-gls(form_S_CvH,data,corPagel(1,phy=tree,fixed=FALSE),weights=varFixed(~w),method="ML")
  

AICvalues<-
    c(summary(Base)$AIC,
    	summary(SI_CvH)$AIC,summary(I_CvH)$AIC,summary(S_CvH)$AIC
	)

names(AICvalues)<-
    c("Base",
    	"SI_CvH","I_CvH","S_CvH",
    	)

Results<-aicw(AICvalues)

Results<-Results[order(Results[,1]),]; Results
write.csv(Results,'ArborealvSaltatorial_Pes_Results.csv')

rm(list = ls())

#########################################################################

#Arboreal v Scansorial

library(ape); library(geiger); library(evomap); library(nlme)  

tree<-read.nexus("straptreenew.nex")

data<-read.csv("AliceVolume1.csv",row.names=1, header=TRUE)

data<-log(data)

Y<-"Pes"; X<-"Mass"
data<-data[,c(which(colnames(data)==Y),which(colnames(data)==X)),drop=F]

tree<-treedata(tree,data,sort=T,warnings=T)$phy

data<-as.data.frame(treedata(tree,data,sort=T,warnings=T)$data)

colnames(data)<-c("Mass","Pes")   

 
n<-length(tree$tip.label)
plot(tree)
tiplabels()	

#Here i'm telling R what species corresponds to what LO in the tree#


ActiveFlight<-c(187:193,263:267,269:274,276,282,283,287:288,291:293,295:299,302,311)
length(ActiveFlight)
Aquatic<-c(1,6,8,13,14,111,114,115,372,378:381)
length(Aquatic)
Arboreal<-c(11,30,32,54,55,80,99,130,146,152,213:223,225:230,234,245,247,250,252,383,384,386,391,394,396,400,402,403,409)
BipedalStriding<-c(232,233,268,279,300:301,303:310,312:326,349,363,364)
length(BipedalStriding)
Fossorial<-c(3,4,15,21:23,31,40,41,56,61,75,83,102,110,113,131,147,198,205,207:209,211,249,254,382,390)
length(Fossorial)
QuadStriding<-c(118:128,132:143,145,153:158,161:186,194,196,199:202,210,224,231,236:241,243,244,246,255:262,327:348,350:362,369:370,373:376,385,387,389,392,398,401,407,408)
length(QuadStriding)
Saltatorial<-c(16:20,24:29,33:36,38,39,42:53,57,58,60,62:74,76:79,81:82,84,85,87:98,100,101,103:109,112,195,212,251)
length(Saltatorial)
Scansorial<-c(37,129,148,150,151,206,235,248,388,397,399,404,405,406)
length(Scansorial)
SemiAquatic<-c(2,5,7,9,10,12,59,116,117,144,149,159,160,197,203,204,242,253,285,286,365:368,371,377,381,393,395,410)
length(SemiAquatic)
Soaring<-c(275,277,278,280,281,284,289,290,294)
length(Soaring)

plot.pGLS<-function(pGLSTemp,dataTemp,...){
    a <- summary(pGLSTemp)$tTable[1, 1]
    b <- summary(pGLSTemp)$tTable[2, 1]
    Y <- dataTemp[, which(colnames(dataTemp) == "Mass")]
    X <- dataTemp[, which(colnames(dataTemp) == "Pes")]
    lines(c(min(X), max(X)), c((a + b * min(X)), (a + b * max(X))), ...)
    points(X, Y, ...)
}

tiff("ArborealvScansorial_Pes.tif", res=600, compression = "lzw", height=5, width=10, units="in")

plot(data$Mass~data$Pes,col="white",pch=19,xlab="Log10(Total Convexhull M3)", ylab="Log10(Pes length)",asp=1,cex.lab=1) 
Group<-ActiveFlight
	dataGroup<-pruneSample(data,tree,Group)$data
	treeGroup<-pruneSample(data,tree,Group)$tree
	w<-diag(vcv.phylo(treeGroup))
	pglsModelGroup<-gls(Mass~Pes,dataGroup,correlation=corPagel(1,phy=treeGroup,fixed=FALSE),weights=varFixed(~w))
        plot.pGLS(pglsModelGroup,dataGroup,col="red2",lwd=3,cex=0.3,pch=19)

summary(pglsModelGroup)
capture.output(summary(pglsModelGroup), file = "ArborealPesPGLS.txt")

Group<-Scansorial
	dataGroup<-pruneSample(data,tree,Group)$data
	treeGroup<-pruneSample(data,tree,Group)$tree
	w<-diag(vcv.phylo(treeGroup))
	pglsModelGroup<-gls(Mass~Pes,dataGroup,correlation=corPagel(1,phy=treeGroup,fixed=FALSE),weights=varFixed(~w))
	plot.pGLS(pglsModelGroup,dataGroup,col="springgreen",lwd=3,cex=0.3,pch=19)


summary(pglsModelGroup)
capture.output(summary(pglsModelGroup), file = "ScansorialPesPGLS.txt")


        w<-diag(vcv.phylo(tree))
      pGLS<-gls(Mass~Pes,data,corPagel(1,phy=tree,fixed=FALSE),weights=varFixed(~w))
      lambda<-pGLS$modelStruct$corStruct[1]
      Sigma<-vcv(rescale(tree,"lambda",lambda))    #'Sigma' is now our new vcv(tree)
	   

	#For differences in slope: 
	grpS_CvH<-rep("A",length(rownames(data))) 
	grpS_CvH[Arboreal]<-"B" 
	grpS_CvH[Scansorial]<-"C" 
	grpS_CvH<-as.factor(grpS_CvH) 
	names(grpS_CvH)<-rownames(data)

	#For differences in intercept: 
	grpI_CvH<-rep("A",length(rownames(data))) 
	grpI_CvH[Arboreal]<-"B" 
	grpI_CvH[Scansorial]<-"C" 
	grpI_CvH<-as.factor(grpI_CvH) 
	names(grpI_CvH)<-rownames(data)


	Model<-model.matrix(as.formula(Mass~Pes),data)


	Model_S_CvH<-model.matrix(as.formula(Mass~grpS_CvH:Pes),data) 
	Model_I_CvH<-model.matrix(as.formula(Mass~grpI_CvH + Pes),data) 
	Model_SI_CvHI<-model.matrix(as.formula(Mass~grpI_CvH + grpS_CvH:Pes),data)

	gls.ancova(Mass~Pes,Sigma,Model,Model_S_CvH)
        write.csv(gls.ancova(Mass~Pes,Sigma,Model,Model_S_CvH),'ArborealvScansorial_Pes_S.csv')
    

	gls.ancova(Mass~Pes,Sigma,Model,Model_I_CvH)
        write.csv(gls.ancova(Mass~Pes,Sigma,Model,Model_I_CvH),'ArborealvScansorial_I.csv')
	
        gls.ancova(Mass~Pes,Sigma,Model,Model_SI_CvHI)
	write.csv(gls.ancova(Mass~Pes,Sigma,Model,Model_SI_CvHI),'ArborealvScansorial_SI_I.csv')

       gls.ancova(Mass~Pes,Sigma,Model_I_CvH,Model_SI_CvHI)#Contribution of S after accounting for differences in I
       write.csv(gls.ancova(Mass~Pes,Sigma,Model_I_CvH,Model_SI_CvHI),'ArborealvScansorial_I_SI_I.csv')


#Now using Maximum Likelihood

    form <- Mass ~ Pes
    form_SI_CvH <- Mass ~ grpI_CvH + grpS_CvH:Pes
	    form_I_CvH <- Mass ~ grpI_CvH + Pes
	    form_S_CvH <- Mass ~ grpS_CvH:Pes


            w<-diag(vcv.phylo(tree))


    Base<-gls(form,data,corPagel(1,phy=tree,fixed=FALSE),weights=varFixed(~w),method="ML")
    SI_CvH<-gls(form_SI_CvH,data,corPagel(1,phy=tree,fixed=FALSE),weights=varFixed(~w),method="ML")
	    I_CvH<-gls(form_I_CvH,data,corPagel(1,phy=tree,fixed=FALSE),weights=varFixed(~w),method="ML")
	    S_CvH<-gls(form_S_CvH,data,corPagel(1,phy=tree,fixed=FALSE),weights=varFixed(~w),method="ML")
  

AICvalues<-
    c(summary(Base)$AIC,
    	summary(SI_CvH)$AIC,summary(I_CvH)$AIC,summary(S_CvH)$AIC
	)

names(AICvalues)<-
    c("Base",
    	"SI_CvH","I_CvH","S_CvH",
    	)

Results<-aicw(AICvalues)

Results<-Results[order(Results[,1]),]; Results
write.csv(Results,'ArborealvScansorial_Pes_Results.csv')

rm(list = ls())

#########################################################################


#Arboreal v SemiAquatic

library(ape); library(geiger); library(evomap); library(nlme)  

tree<-read.nexus("straptreenew.nex")

data<-read.csv("AliceVolume1.csv",row.names=1, header=TRUE)

data<-log(data)

Y<-"Pes"; X<-"Mass"
data<-data[,c(which(colnames(data)==Y),which(colnames(data)==X)),drop=F]

tree<-treedata(tree,data,sort=T,warnings=T)$phy

data<-as.data.frame(treedata(tree,data,sort=T,warnings=T)$data)

colnames(data)<-c("Mass","Pes")   

 
n<-length(tree$tip.label)
plot(tree)
tiplabels()	

#Here i'm telling R what species corresponds to what LO in the tree#


ActiveFlight<-c(187:193,263:267,269:274,276,282,283,287:288,291:293,295:299,302,311)
length(ActiveFlight)
Aquatic<-c(1,6,8,13,14,111,114,115,372,378:381)
length(Aquatic)
Arboreal<-c(11,30,32,54,55,80,99,130,146,152,213:223,225:230,234,245,247,250,252,383,384,386,391,394,396,400,402,403,409)
BipedalStriding<-c(232,233,268,279,300:301,303:310,312:326,349,363,364)
length(BipedalStriding)
Fossorial<-c(3,4,15,21:23,31,40,41,56,61,75,83,102,110,113,131,147,198,205,207:209,211,249,254,382,390)
length(Fossorial)
QuadStriding<-c(118:128,132:143,145,153:158,161:186,194,196,199:202,210,224,231,236:241,243,244,246,255:262,327:348,350:362,369:370,373:376,385,387,389,392,398,401,407,408)
length(QuadStriding)
Saltatorial<-c(16:20,24:29,33:36,38,39,42:53,57,58,60,62:74,76:79,81:82,84,85,87:98,100,101,103:109,112,195,212,251)
length(Saltatorial)
Scansorial<-c(37,129,148,150,151,206,235,248,388,397,399,404,405,406)
length(Scansorial)
SemiAquatic<-c(2,5,7,9,10,12,59,116,117,144,149,159,160,197,203,204,242,253,285,286,365:368,371,377,381,393,395,410)
length(SemiAquatic)
Soaring<-c(275,277,278,280,281,284,289,290,294)
length(Soaring)

plot.pGLS<-function(pGLSTemp,dataTemp,...){
    a <- summary(pGLSTemp)$tTable[1, 1]
    b <- summary(pGLSTemp)$tTable[2, 1]
    Y <- dataTemp[, which(colnames(dataTemp) == "Mass")]
    X <- dataTemp[, which(colnames(dataTemp) == "Pes")]
    lines(c(min(X), max(X)), c((a + b * min(X)), (a + b * max(X))), ...)
    points(X, Y, ...)
}

tiff("ArborealvSemiAquatic_Pes.tif", res=600, compression = "lzw", height=5, width=10, units="in")

plot(data$Mass~data$Pes,col="white",pch=19,xlab="Log10(Total Convexhull M3)", ylab="Log10(Pes length)",asp=1,cex.lab=1) 
Group<-ActiveFlight
	dataGroup<-pruneSample(data,tree,Group)$data
	treeGroup<-pruneSample(data,tree,Group)$tree
	w<-diag(vcv.phylo(treeGroup))
	pglsModelGroup<-gls(Mass~Pes,dataGroup,correlation=corPagel(1,phy=treeGroup,fixed=FALSE),weights=varFixed(~w))
        plot.pGLS(pglsModelGroup,dataGroup,col="red2",lwd=3,cex=0.3,pch=19)

summary(pglsModelGroup)
capture.output(summary(pglsModelGroup), file = "ArborealPesPGLS.txt")

Group<-SemiAquatic
	dataGroup<-pruneSample(data,tree,Group)$data
	treeGroup<-pruneSample(data,tree,Group)$tree
	w<-diag(vcv.phylo(treeGroup))
	pglsModelGroup<-gls(Mass~Pes,dataGroup,correlation=corPagel(1,phy=treeGroup,fixed=FALSE),weights=varFixed(~w))
	plot.pGLS(pglsModelGroup,dataGroup,col="springgreen",lwd=3,cex=0.3,pch=19)


summary(pglsModelGroup)
capture.output(summary(pglsModelGroup), file = "SemiAquaticPesPGLS.txt")


        w<-diag(vcv.phylo(tree))
      pGLS<-gls(Mass~Pes,data,corPagel(1,phy=tree,fixed=FALSE),weights=varFixed(~w))
      lambda<-pGLS$modelStruct$corStruct[1]
      Sigma<-vcv(rescale(tree,"lambda",lambda))    #'Sigma' is now our new vcv(tree)
	   

	#For differences in slope: 
	grpS_CvH<-rep("A",length(rownames(data))) 
	grpS_CvH[Arboreal]<-"B" 
	grpS_CvH[SemiAquatic]<-"C" 
	grpS_CvH<-as.factor(grpS_CvH) 
	names(grpS_CvH)<-rownames(data)

	#For differences in intercept: 
	grpI_CvH<-rep("A",length(rownames(data))) 
	grpI_CvH[Arboreal]<-"B" 
	grpI_CvH[SemiAquatic]<-"C" 
	grpI_CvH<-as.factor(grpI_CvH) 
	names(grpI_CvH)<-rownames(data)


	Model<-model.matrix(as.formula(Mass~Pes),data)


	Model_S_CvH<-model.matrix(as.formula(Mass~grpS_CvH:Pes),data) 
	Model_I_CvH<-model.matrix(as.formula(Mass~grpI_CvH + Pes),data) 
	Model_SI_CvHI<-model.matrix(as.formula(Mass~grpI_CvH + grpS_CvH:Pes),data)

	gls.ancova(Mass~Pes,Sigma,Model,Model_S_CvH)
        write.csv(gls.ancova(Mass~Pes,Sigma,Model,Model_S_CvH),'ArborealvSemiAquatic_Pes_S.csv')
    

	gls.ancova(Mass~Pes,Sigma,Model,Model_I_CvH)
        write.csv(gls.ancova(Mass~Pes,Sigma,Model,Model_I_CvH),'ArborealvSemiAquatic_I.csv')
	
        gls.ancova(Mass~Pes,Sigma,Model,Model_SI_CvHI)
	write.csv(gls.ancova(Mass~Pes,Sigma,Model,Model_SI_CvHI),'ArborealvSemiAquatic_SI_I.csv')

       gls.ancova(Mass~Pes,Sigma,Model_I_CvH,Model_SI_CvHI)#Contribution of S after accounting for differences in I
       write.csv(gls.ancova(Mass~Pes,Sigma,Model_I_CvH,Model_SI_CvHI),'ArborealvSemiAquatic_I_SI_I.csv')


#Now using Maximum Likelihood

    form <- Mass ~ Pes
    form_SI_CvH <- Mass ~ grpI_CvH + grpS_CvH:Pes
	    form_I_CvH <- Mass ~ grpI_CvH + Pes
	    form_S_CvH <- Mass ~ grpS_CvH:Pes


            w<-diag(vcv.phylo(tree))


    Base<-gls(form,data,corPagel(1,phy=tree,fixed=FALSE),weights=varFixed(~w),method="ML")
    SI_CvH<-gls(form_SI_CvH,data,corPagel(1,phy=tree,fixed=FALSE),weights=varFixed(~w),method="ML")
	    I_CvH<-gls(form_I_CvH,data,corPagel(1,phy=tree,fixed=FALSE),weights=varFixed(~w),method="ML")
	    S_CvH<-gls(form_S_CvH,data,corPagel(1,phy=tree,fixed=FALSE),weights=varFixed(~w),method="ML")
  

AICvalues<-
    c(summary(Base)$AIC,
    	summary(SI_CvH)$AIC,summary(I_CvH)$AIC,summary(S_CvH)$AIC
	)

names(AICvalues)<-
    c("Base",
    	"SI_CvH","I_CvH","S_CvH",
    	)

Results<-aicw(AICvalues)

Results<-Results[order(Results[,1]),]; Results
write.csv(Results,'ArborealvSemiAquatic_Pes_Results.csv')

rm(list = ls())

#########################################################################


#Arboreal v Soaring

library(ape); library(geiger); library(evomap); library(nlme)  

tree<-read.nexus("straptreenew.nex")

data<-read.csv("AliceVolume1.csv",row.names=1, header=TRUE)

data<-log(data)

Y<-"Pes"; X<-"Mass"
data<-data[,c(which(colnames(data)==Y),which(colnames(data)==X)),drop=F]

tree<-treedata(tree,data,sort=T,warnings=T)$phy

data<-as.data.frame(treedata(tree,data,sort=T,warnings=T)$data)

colnames(data)<-c("Mass","Pes")   

 
n<-length(tree$tip.label)
plot(tree)
tiplabels()	

#Here i'm telling R what species corresponds to what LO in the tree#


ActiveFlight<-c(187:193,263:267,269:274,276,282,283,287:288,291:293,295:299,302,311)
length(ActiveFlight)
Aquatic<-c(1,6,8,13,14,111,114,115,372,378:381)
length(Aquatic)
Arboreal<-c(11,30,32,54,55,80,99,130,146,152,213:223,225:230,234,245,247,250,252,383,384,386,391,394,396,400,402,403,409)
BipedalStriding<-c(232,233,268,279,300:301,303:310,312:326,349,363,364)
length(BipedalStriding)
Fossorial<-c(3,4,15,21:23,31,40,41,56,61,75,83,102,110,113,131,147,198,205,207:209,211,249,254,382,390)
length(Fossorial)
QuadStriding<-c(118:128,132:143,145,153:158,161:186,194,196,199:202,210,224,231,236:241,243,244,246,255:262,327:348,350:362,369:370,373:376,385,387,389,392,398,401,407,408)
length(QuadStriding)
Saltatorial<-c(16:20,24:29,33:36,38,39,42:53,57,58,60,62:74,76:79,81:82,84,85,87:98,100,101,103:109,112,195,212,251)
length(Saltatorial)
Scansorial<-c(37,129,148,150,151,206,235,248,388,397,399,404,405,406)
length(Scansorial)
SemiAquatic<-c(2,5,7,9,10,12,59,116,117,144,149,159,160,197,203,204,242,253,285,286,365:368,371,377,381,393,395,410)
length(SemiAquatic)
Soaring<-c(275,277,278,280,281,284,289,290,294)
length(Soaring)

plot.pGLS<-function(pGLSTemp,dataTemp,...){
    a <- summary(pGLSTemp)$tTable[1, 1]
    b <- summary(pGLSTemp)$tTable[2, 1]
    Y <- dataTemp[, which(colnames(dataTemp) == "Mass")]
    X <- dataTemp[, which(colnames(dataTemp) == "Pes")]
    lines(c(min(X), max(X)), c((a + b * min(X)), (a + b * max(X))), ...)
    points(X, Y, ...)
}

tiff("ArborealvSoaring_Pes.tif", res=600, compression = "lzw", height=5, width=10, units="in")

plot(data$Mass~data$Pes,col="white",pch=19,xlab="Log10(Total Convexhull M3)", ylab="Log10(Pes length)",asp=1,cex.lab=1) 
Group<-ActiveFlight
	dataGroup<-pruneSample(data,tree,Group)$data
	treeGroup<-pruneSample(data,tree,Group)$tree
	w<-diag(vcv.phylo(treeGroup))
	pglsModelGroup<-gls(Mass~Pes,dataGroup,correlation=corPagel(1,phy=treeGroup,fixed=FALSE),weights=varFixed(~w))
        plot.pGLS(pglsModelGroup,dataGroup,col="red2",lwd=3,cex=0.3,pch=19)

summary(pglsModelGroup)
capture.output(summary(pglsModelGroup), file = "ArborealPesPGLS.txt")

Group<-Soaring
	dataGroup<-pruneSample(data,tree,Group)$data
	treeGroup<-pruneSample(data,tree,Group)$tree
	w<-diag(vcv.phylo(treeGroup))
	pglsModelGroup<-gls(Mass~Pes,dataGroup,correlation=corPagel(1,phy=treeGroup,fixed=FALSE),weights=varFixed(~w))
	plot.pGLS(pglsModelGroup,dataGroup,col="springgreen",lwd=3,cex=0.3,pch=19)


summary(pglsModelGroup)
capture.output(summary(pglsModelGroup), file = "SoaringPesPGLS.txt")


        w<-diag(vcv.phylo(tree))
      pGLS<-gls(Mass~Pes,data,corPagel(1,phy=tree,fixed=FALSE),weights=varFixed(~w))
      lambda<-pGLS$modelStruct$corStruct[1]
      Sigma<-vcv(rescale(tree,"lambda",lambda))    #'Sigma' is now our new vcv(tree)
	   

	#For differences in slope: 
	grpS_CvH<-rep("A",length(rownames(data))) 
	grpS_CvH[Arboreal]<-"B" 
	grpS_CvH[Soaring]<-"C" 
	grpS_CvH<-as.factor(grpS_CvH) 
	names(grpS_CvH)<-rownames(data)

	#For differences in intercept: 
	grpI_CvH<-rep("A",length(rownames(data))) 
	grpI_CvH[Arboreal]<-"B" 
	grpI_CvH[Soaring]<-"C" 
	grpI_CvH<-as.factor(grpI_CvH) 
	names(grpI_CvH)<-rownames(data)


	Model<-model.matrix(as.formula(Mass~Pes),data)


	Model_S_CvH<-model.matrix(as.formula(Mass~grpS_CvH:Pes),data) 
	Model_I_CvH<-model.matrix(as.formula(Mass~grpI_CvH + Pes),data) 
	Model_SI_CvHI<-model.matrix(as.formula(Mass~grpI_CvH + grpS_CvH:Pes),data)

	gls.ancova(Mass~Pes,Sigma,Model,Model_S_CvH)
        write.csv(gls.ancova(Mass~Pes,Sigma,Model,Model_S_CvH),'ArborealvSoaring_Pes_S.csv')
    

	gls.ancova(Mass~Pes,Sigma,Model,Model_I_CvH)
        write.csv(gls.ancova(Mass~Pes,Sigma,Model,Model_I_CvH),'ArborealvSoaring_I.csv')
	
        gls.ancova(Mass~Pes,Sigma,Model,Model_SI_CvHI)
	write.csv(gls.ancova(Mass~Pes,Sigma,Model,Model_SI_CvHI),'ArborealvSoaring_SI_I.csv')

       gls.ancova(Mass~Pes,Sigma,Model_I_CvH,Model_SI_CvHI)#Contribution of S after accounting for differences in I
       write.csv(gls.ancova(Mass~Pes,Sigma,Model_I_CvH,Model_SI_CvHI),'ArborealvSoaring_I_SI_I.csv')


#Now using Maximum Likelihood

    form <- Mass ~ Pes
    form_SI_CvH <- Mass ~ grpI_CvH + grpS_CvH:Pes
	    form_I_CvH <- Mass ~ grpI_CvH + Pes
	    form_S_CvH <- Mass ~ grpS_CvH:Pes


            w<-diag(vcv.phylo(tree))


    Base<-gls(form,data,corPagel(1,phy=tree,fixed=FALSE),weights=varFixed(~w),method="ML")
    SI_CvH<-gls(form_SI_CvH,data,corPagel(1,phy=tree,fixed=FALSE),weights=varFixed(~w),method="ML")
	    I_CvH<-gls(form_I_CvH,data,corPagel(1,phy=tree,fixed=FALSE),weights=varFixed(~w),method="ML")
	    S_CvH<-gls(form_S_CvH,data,corPagel(1,phy=tree,fixed=FALSE),weights=varFixed(~w),method="ML")
  

AICvalues<-
    c(summary(Base)$AIC,
    	summary(SI_CvH)$AIC,summary(I_CvH)$AIC,summary(S_CvH)$AIC
	)

names(AICvalues)<-
    c("Base",
    	"SI_CvH","I_CvH","S_CvH",
    	)

Results<-aicw(AICvalues)

Results<-Results[order(Results[,1]),]; Results
write.csv(Results,'ArborealvSoaring_Pes_Results.csv')

rm(list = ls())

#########################################################################


#BipedalStriding v Fossorial

library(ape); library(geiger); library(evomap); library(nlme)  

tree<-read.nexus("straptreenew.nex")

data<-read.csv("AliceVolume1.csv",row.names=1, header=TRUE)

data<-log(data)

Y<-"Pes"; X<-"Mass"
data<-data[,c(which(colnames(data)==Y),which(colnames(data)==X)),drop=F]

tree<-treedata(tree,data,sort=T,warnings=T)$phy

data<-as.data.frame(treedata(tree,data,sort=T,warnings=T)$data)

colnames(data)<-c("Mass","Pes")   

 
n<-length(tree$tip.label)
plot(tree)
tiplabels()	

#Here i'm telling R what species corresponds to what LO in the tree#


ActiveFlight<-c(187:193,263:267,269:274,276,282,283,287:288,291:293,295:299,302,311)
length(ActiveFlight)
Aquatic<-c(1,6,8,13,14,111,114,115,372,378:381)
length(Aquatic)
Arboreal<-c(11,30,32,54,55,80,99,130,146,152,213:223,225:230,234,245,247,250,252,383,384,386,391,394,396,400,402,403,409)
BipedalStriding<-c(232,233,268,279,300:301,303:310,312:326,349,363,364)
length(BipedalStriding)
Fossorial<-c(3,4,15,21:23,31,40,41,56,61,75,83,102,110,113,131,147,198,205,207:209,211,249,254,382,390)
length(Fossorial)
QuadStriding<-c(118:128,132:143,145,153:158,161:186,194,196,199:202,210,224,231,236:241,243,244,246,255:262,327:348,350:362,369:370,373:376,385,387,389,392,398,401,407,408)
length(QuadStriding)
Saltatorial<-c(16:20,24:29,33:36,38,39,42:53,57,58,60,62:74,76:79,81:82,84,85,87:98,100,101,103:109,112,195,212,251)
length(Saltatorial)
Scansorial<-c(37,129,148,150,151,206,235,248,388,397,399,404,405,406)
length(Scansorial)
SemiAquatic<-c(2,5,7,9,10,12,59,116,117,144,149,159,160,197,203,204,242,253,285,286,365:368,371,377,381,393,395,410)
length(SemiAquatic)
Soaring<-c(275,277,278,280,281,284,289,290,294)
length(Soaring)

plot.pGLS<-function(pGLSTemp,dataTemp,...){
    a <- summary(pGLSTemp)$tTable[1, 1]
    b <- summary(pGLSTemp)$tTable[2, 1]
    Y <- dataTemp[, which(colnames(dataTemp) == "Mass")]
    X <- dataTemp[, which(colnames(dataTemp) == "Pes")]
    lines(c(min(X), max(X)), c((a + b * min(X)), (a + b * max(X))), ...)
    points(X, Y, ...)
}

tiff("BipedalStridingvFossorial_Pes.tif", res=600, compression = "lzw", height=5, width=10, units="in")

plot(data$Mass~data$Pes,col="white",pch=19,xlab="Log10(Total Convexhull M3)", ylab="Log10(Pes length)",asp=1,cex.lab=1) 
Group<-ActiveFlight
	dataGroup<-pruneSample(data,tree,Group)$data
	treeGroup<-pruneSample(data,tree,Group)$tree
	w<-diag(vcv.phylo(treeGroup))
	pglsModelGroup<-gls(Mass~Pes,dataGroup,correlation=corPagel(1,phy=treeGroup,fixed=FALSE),weights=varFixed(~w))
        plot.pGLS(pglsModelGroup,dataGroup,col="red2",lwd=3,cex=0.3,pch=19)

summary(pglsModelGroup)
capture.output(summary(pglsModelGroup), file = "BipedalStridingPesPGLS.txt")

Group<-Fossorial
	dataGroup<-pruneSample(data,tree,Group)$data
	treeGroup<-pruneSample(data,tree,Group)$tree
	w<-diag(vcv.phylo(treeGroup))
	pglsModelGroup<-gls(Mass~Pes,dataGroup,correlation=corPagel(1,phy=treeGroup,fixed=FALSE),weights=varFixed(~w))
	plot.pGLS(pglsModelGroup,dataGroup,col="springgreen",lwd=3,cex=0.3,pch=19)


summary(pglsModelGroup)
capture.output(summary(pglsModelGroup), file = "FossorialPesPGLS.txt")


        w<-diag(vcv.phylo(tree))
      pGLS<-gls(Mass~Pes,data,corPagel(1,phy=tree,fixed=FALSE),weights=varFixed(~w))
      lambda<-pGLS$modelStruct$corStruct[1]
      Sigma<-vcv(rescale(tree,"lambda",lambda))    #'Sigma' is now our new vcv(tree)
	   

	#For differences in slope: 
	grpS_CvH<-rep("A",length(rownames(data))) 
	grpS_CvH[BipedalStriding]<-"B" 
	grpS_CvH[Fossorial]<-"C" 
	grpS_CvH<-as.factor(grpS_CvH) 
	names(grpS_CvH)<-rownames(data)

	#For differences in intercept: 
	grpI_CvH<-rep("A",length(rownames(data))) 
	grpI_CvH[BipedalStriding]<-"B" 
	grpI_CvH[Fossorial]<-"C" 
	grpI_CvH<-as.factor(grpI_CvH) 
	names(grpI_CvH)<-rownames(data)


	Model<-model.matrix(as.formula(Mass~Pes),data)


	Model_S_CvH<-model.matrix(as.formula(Mass~grpS_CvH:Pes),data) 
	Model_I_CvH<-model.matrix(as.formula(Mass~grpI_CvH + Pes),data) 
	Model_SI_CvHI<-model.matrix(as.formula(Mass~grpI_CvH + grpS_CvH:Pes),data)

	gls.ancova(Mass~Pes,Sigma,Model,Model_S_CvH)
        write.csv(gls.ancova(Mass~Pes,Sigma,Model,Model_S_CvH),'BipedalStridingvFossorial_Pes_S.csv')
    

	gls.ancova(Mass~Pes,Sigma,Model,Model_I_CvH)
        write.csv(gls.ancova(Mass~Pes,Sigma,Model,Model_I_CvH),'BipedalStridingvFossorial_I.csv')
	
        gls.ancova(Mass~Pes,Sigma,Model,Model_SI_CvHI)
	write.csv(gls.ancova(Mass~Pes,Sigma,Model,Model_SI_CvHI),'BipedalStridingvFossorial_SI_I.csv')

       gls.ancova(Mass~Pes,Sigma,Model_I_CvH,Model_SI_CvHI)#Contribution of S after accounting for differences in I
       write.csv(gls.ancova(Mass~Pes,Sigma,Model_I_CvH,Model_SI_CvHI),'BipedalStridingvFossorial_I_SI_I.csv')


#Now using Maximum Likelihood

    form <- Mass ~ Pes
    form_SI_CvH <- Mass ~ grpI_CvH + grpS_CvH:Pes
	    form_I_CvH <- Mass ~ grpI_CvH + Pes
	    form_S_CvH <- Mass ~ grpS_CvH:Pes


            w<-diag(vcv.phylo(tree))


    Base<-gls(form,data,corPagel(1,phy=tree,fixed=FALSE),weights=varFixed(~w),method="ML")
    SI_CvH<-gls(form_SI_CvH,data,corPagel(1,phy=tree,fixed=FALSE),weights=varFixed(~w),method="ML")
	    I_CvH<-gls(form_I_CvH,data,corPagel(1,phy=tree,fixed=FALSE),weights=varFixed(~w),method="ML")
	    S_CvH<-gls(form_S_CvH,data,corPagel(1,phy=tree,fixed=FALSE),weights=varFixed(~w),method="ML")
  

AICvalues<-
    c(summary(Base)$AIC,
    	summary(SI_CvH)$AIC,summary(I_CvH)$AIC,summary(S_CvH)$AIC
	)

names(AICvalues)<-
    c("Base",
    	"SI_CvH","I_CvH","S_CvH",
    	)

Results<-aicw(AICvalues)

Results<-Results[order(Results[,1]),]; Results
write.csv(Results,'BipedalStridingvFossorial_Pes_Results.csv')

rm(list = ls())

#########################################################################


#BipedalStriding v QuadStriding

library(ape); library(geiger); library(evomap); library(nlme)  

tree<-read.nexus("straptreenew.nex")

data<-read.csv("AliceVolume1.csv",row.names=1, header=TRUE)

data<-log(data)

Y<-"Pes"; X<-"Mass"
data<-data[,c(which(colnames(data)==Y),which(colnames(data)==X)),drop=F]

tree<-treedata(tree,data,sort=T,warnings=T)$phy

data<-as.data.frame(treedata(tree,data,sort=T,warnings=T)$data)

colnames(data)<-c("Mass","Pes")   

 
n<-length(tree$tip.label)
plot(tree)
tiplabels()	

#Here i'm telling R what species corresponds to what LO in the tree#


ActiveFlight<-c(187:193,263:267,269:274,276,282,283,287:288,291:293,295:299,302,311)
length(ActiveFlight)
Aquatic<-c(1,6,8,13,14,111,114,115,372,378:381)
length(Aquatic)
Arboreal<-c(11,30,32,54,55,80,99,130,146,152,213:223,225:230,234,245,247,250,252,383,384,386,391,394,396,400,402,403,409)
BipedalStriding<-c(232,233,268,279,300:301,303:310,312:326,349,363,364)
length(BipedalStriding)
Fossorial<-c(3,4,15,21:23,31,40,41,56,61,75,83,102,110,113,131,147,198,205,207:209,211,249,254,382,390)
length(Fossorial)
QuadStriding<-c(118:128,132:143,145,153:158,161:186,194,196,199:202,210,224,231,236:241,243,244,246,255:262,327:348,350:362,369:370,373:376,385,387,389,392,398,401,407,408)
length(QuadStriding)
Saltatorial<-c(16:20,24:29,33:36,38,39,42:53,57,58,60,62:74,76:79,81:82,84,85,87:98,100,101,103:109,112,195,212,251)
length(Saltatorial)
Scansorial<-c(37,129,148,150,151,206,235,248,388,397,399,404,405,406)
length(Scansorial)
SemiAquatic<-c(2,5,7,9,10,12,59,116,117,144,149,159,160,197,203,204,242,253,285,286,365:368,371,377,381,393,395,410)
length(SemiAquatic)
Soaring<-c(275,277,278,280,281,284,289,290,294)
length(Soaring)

plot.pGLS<-function(pGLSTemp,dataTemp,...){
    a <- summary(pGLSTemp)$tTable[1, 1]
    b <- summary(pGLSTemp)$tTable[2, 1]
    Y <- dataTemp[, which(colnames(dataTemp) == "Mass")]
    X <- dataTemp[, which(colnames(dataTemp) == "Pes")]
    lines(c(min(X), max(X)), c((a + b * min(X)), (a + b * max(X))), ...)
    points(X, Y, ...)
}

tiff("BipedalStridingvQuadStriding_Pes.tif", res=600, compression = "lzw", height=5, width=10, units="in")

plot(data$Mass~data$Pes,col="white",pch=19,xlab="Log10(Total Convexhull M3)", ylab="Log10(Pes length)",asp=1,cex.lab=1) 
Group<-ActiveFlight
	dataGroup<-pruneSample(data,tree,Group)$data
	treeGroup<-pruneSample(data,tree,Group)$tree
	w<-diag(vcv.phylo(treeGroup))
	pglsModelGroup<-gls(Mass~Pes,dataGroup,correlation=corPagel(1,phy=treeGroup,fixed=FALSE),weights=varFixed(~w))
        plot.pGLS(pglsModelGroup,dataGroup,col="red2",lwd=3,cex=0.3,pch=19)

summary(pglsModelGroup)
capture.output(summary(pglsModelGroup), file = "BipedalStridingPesPGLS.txt")

Group<-QuadStriding
	dataGroup<-pruneSample(data,tree,Group)$data
	treeGroup<-pruneSample(data,tree,Group)$tree
	w<-diag(vcv.phylo(treeGroup))
	pglsModelGroup<-gls(Mass~Pes,dataGroup,correlation=corPagel(1,phy=treeGroup,fixed=FALSE),weights=varFixed(~w))
	plot.pGLS(pglsModelGroup,dataGroup,col="springgreen",lwd=3,cex=0.3,pch=19)


summary(pglsModelGroup)
capture.output(summary(pglsModelGroup), file = "QuadStridingPesPGLS.txt")


        w<-diag(vcv.phylo(tree))
      pGLS<-gls(Mass~Pes,data,corPagel(1,phy=tree,fixed=FALSE),weights=varFixed(~w))
      lambda<-pGLS$modelStruct$corStruct[1]
      Sigma<-vcv(rescale(tree,"lambda",lambda))    #'Sigma' is now our new vcv(tree)
	   

	#For differences in slope: 
	grpS_CvH<-rep("A",length(rownames(data))) 
	grpS_CvH[BipedalStriding]<-"B" 
	grpS_CvH[QuadStriding]<-"C" 
	grpS_CvH<-as.factor(grpS_CvH) 
	names(grpS_CvH)<-rownames(data)

	#For differences in intercept: 
	grpI_CvH<-rep("A",length(rownames(data))) 
	grpI_CvH[BipedalStriding]<-"B" 
	grpI_CvH[QuadStriding]<-"C" 
	grpI_CvH<-as.factor(grpI_CvH) 
	names(grpI_CvH)<-rownames(data)


	Model<-model.matrix(as.formula(Mass~Pes),data)


	Model_S_CvH<-model.matrix(as.formula(Mass~grpS_CvH:Pes),data) 
	Model_I_CvH<-model.matrix(as.formula(Mass~grpI_CvH + Pes),data) 
	Model_SI_CvHI<-model.matrix(as.formula(Mass~grpI_CvH + grpS_CvH:Pes),data)

	gls.ancova(Mass~Pes,Sigma,Model,Model_S_CvH)
        write.csv(gls.ancova(Mass~Pes,Sigma,Model,Model_S_CvH),'BipedalStridingvQuadStriding_Pes_S.csv')
    

	gls.ancova(Mass~Pes,Sigma,Model,Model_I_CvH)
        write.csv(gls.ancova(Mass~Pes,Sigma,Model,Model_I_CvH),'BipedalStridingvQuadStriding_I.csv')
	
        gls.ancova(Mass~Pes,Sigma,Model,Model_SI_CvHI)
	write.csv(gls.ancova(Mass~Pes,Sigma,Model,Model_SI_CvHI),'BipedalStridingvQuadStriding_SI_I.csv')

       gls.ancova(Mass~Pes,Sigma,Model_I_CvH,Model_SI_CvHI)#Contribution of S after accounting for differences in I
       write.csv(gls.ancova(Mass~Pes,Sigma,Model_I_CvH,Model_SI_CvHI),'BipedalStridingvQuadStriding_I_SI_I.csv')


#Now using Maximum Likelihood

    form <- Mass ~ Pes
    form_SI_CvH <- Mass ~ grpI_CvH + grpS_CvH:Pes
	    form_I_CvH <- Mass ~ grpI_CvH + Pes
	    form_S_CvH <- Mass ~ grpS_CvH:Pes


            w<-diag(vcv.phylo(tree))


    Base<-gls(form,data,corPagel(1,phy=tree,fixed=FALSE),weights=varFixed(~w),method="ML")
    SI_CvH<-gls(form_SI_CvH,data,corPagel(1,phy=tree,fixed=FALSE),weights=varFixed(~w),method="ML")
	    I_CvH<-gls(form_I_CvH,data,corPagel(1,phy=tree,fixed=FALSE),weights=varFixed(~w),method="ML")
	    S_CvH<-gls(form_S_CvH,data,corPagel(1,phy=tree,fixed=FALSE),weights=varFixed(~w),method="ML")
  

AICvalues<-
    c(summary(Base)$AIC,
    	summary(SI_CvH)$AIC,summary(I_CvH)$AIC,summary(S_CvH)$AIC
	)

names(AICvalues)<-
    c("Base",
    	"SI_CvH","I_CvH","S_CvH",
    	)

Results<-aicw(AICvalues)

Results<-Results[order(Results[,1]),]; Results
write.csv(Results,'BipedalStridingvQuadStriding_Pes_Results.csv')

rm(list = ls())

#########################################################################

#BipedalStriding v Saltatorial

library(ape); library(geiger); library(evomap); library(nlme)  

tree<-read.nexus("straptreenew.nex")

data<-read.csv("AliceVolume1.csv",row.names=1, header=TRUE)

data<-log(data)

Y<-"Pes"; X<-"Mass"
data<-data[,c(which(colnames(data)==Y),which(colnames(data)==X)),drop=F]

tree<-treedata(tree,data,sort=T,warnings=T)$phy

data<-as.data.frame(treedata(tree,data,sort=T,warnings=T)$data)

colnames(data)<-c("Mass","Pes")   

 
n<-length(tree$tip.label)
plot(tree)
tiplabels()	

#Here i'm telling R what species corresponds to what LO in the tree#


ActiveFlight<-c(187:193,263:267,269:274,276,282,283,287:288,291:293,295:299,302,311)
length(ActiveFlight)
Aquatic<-c(1,6,8,13,14,111,114,115,372,378:381)
length(Aquatic)
Arboreal<-c(11,30,32,54,55,80,99,130,146,152,213:223,225:230,234,245,247,250,252,383,384,386,391,394,396,400,402,403,409)
BipedalStriding<-c(232,233,268,279,300:301,303:310,312:326,349,363,364)
length(BipedalStriding)
Fossorial<-c(3,4,15,21:23,31,40,41,56,61,75,83,102,110,113,131,147,198,205,207:209,211,249,254,382,390)
length(Fossorial)
QuadStriding<-c(118:128,132:143,145,153:158,161:186,194,196,199:202,210,224,231,236:241,243,244,246,255:262,327:348,350:362,369:370,373:376,385,387,389,392,398,401,407,408)
length(QuadStriding)
Saltatorial<-c(16:20,24:29,33:36,38,39,42:53,57,58,60,62:74,76:79,81:82,84,85,87:98,100,101,103:109,112,195,212,251)
length(Saltatorial)
Scansorial<-c(37,129,148,150,151,206,235,248,388,397,399,404,405,406)
length(Scansorial)
SemiAquatic<-c(2,5,7,9,10,12,59,116,117,144,149,159,160,197,203,204,242,253,285,286,365:368,371,377,381,393,395,410)
length(SemiAquatic)
Soaring<-c(275,277,278,280,281,284,289,290,294)
length(Soaring)

plot.pGLS<-function(pGLSTemp,dataTemp,...){
    a <- summary(pGLSTemp)$tTable[1, 1]
    b <- summary(pGLSTemp)$tTable[2, 1]
    Y <- dataTemp[, which(colnames(dataTemp) == "Mass")]
    X <- dataTemp[, which(colnames(dataTemp) == "Pes")]
    lines(c(min(X), max(X)), c((a + b * min(X)), (a + b * max(X))), ...)
    points(X, Y, ...)
}

tiff("BipedalStridingvSaltatorial_Pes.tif", res=600, compression = "lzw", height=5, width=10, units="in")

plot(data$Mass~data$Pes,col="white",pch=19,xlab="Log10(Total Convexhull M3)", ylab="Log10(Pes length)",asp=1,cex.lab=1) 
Group<-ActiveFlight
	dataGroup<-pruneSample(data,tree,Group)$data
	treeGroup<-pruneSample(data,tree,Group)$tree
	w<-diag(vcv.phylo(treeGroup))
	pglsModelGroup<-gls(Mass~Pes,dataGroup,correlation=corPagel(1,phy=treeGroup,fixed=FALSE),weights=varFixed(~w))
        plot.pGLS(pglsModelGroup,dataGroup,col="red2",lwd=3,cex=0.3,pch=19)

summary(pglsModelGroup)
capture.output(summary(pglsModelGroup), file = "BipedalStridingPesPGLS.txt")

Group<-Saltatorial
	dataGroup<-pruneSample(data,tree,Group)$data
	treeGroup<-pruneSample(data,tree,Group)$tree
	w<-diag(vcv.phylo(treeGroup))
	pglsModelGroup<-gls(Mass~Pes,dataGroup,correlation=corPagel(1,phy=treeGroup,fixed=FALSE),weights=varFixed(~w))
	plot.pGLS(pglsModelGroup,dataGroup,col="springgreen",lwd=3,cex=0.3,pch=19)


summary(pglsModelGroup)
capture.output(summary(pglsModelGroup), file = "SaltatorialPesPGLS.txt")


        w<-diag(vcv.phylo(tree))
      pGLS<-gls(Mass~Pes,data,corPagel(1,phy=tree,fixed=FALSE),weights=varFixed(~w))
      lambda<-pGLS$modelStruct$corStruct[1]
      Sigma<-vcv(rescale(tree,"lambda",lambda))    #'Sigma' is now our new vcv(tree)
	   

	#For differences in slope: 
	grpS_CvH<-rep("A",length(rownames(data))) 
	grpS_CvH[BipedalStriding]<-"B" 
	grpS_CvH[Saltatorial]<-"C" 
	grpS_CvH<-as.factor(grpS_CvH) 
	names(grpS_CvH)<-rownames(data)

	#For differences in intercept: 
	grpI_CvH<-rep("A",length(rownames(data))) 
	grpI_CvH[BipedalStriding]<-"B" 
	grpI_CvH[Saltatorial]<-"C" 
	grpI_CvH<-as.factor(grpI_CvH) 
	names(grpI_CvH)<-rownames(data)


	Model<-model.matrix(as.formula(Mass~Pes),data)


	Model_S_CvH<-model.matrix(as.formula(Mass~grpS_CvH:Pes),data) 
	Model_I_CvH<-model.matrix(as.formula(Mass~grpI_CvH + Pes),data) 
	Model_SI_CvHI<-model.matrix(as.formula(Mass~grpI_CvH + grpS_CvH:Pes),data)

	gls.ancova(Mass~Pes,Sigma,Model,Model_S_CvH)
        write.csv(gls.ancova(Mass~Pes,Sigma,Model,Model_S_CvH),'BipedalStridingvSaltatorial_Pes_S.csv')
    

	gls.ancova(Mass~Pes,Sigma,Model,Model_I_CvH)
        write.csv(gls.ancova(Mass~Pes,Sigma,Model,Model_I_CvH),'BipedalStridingvSaltatorial_I.csv')
	
        gls.ancova(Mass~Pes,Sigma,Model,Model_SI_CvHI)
	write.csv(gls.ancova(Mass~Pes,Sigma,Model,Model_SI_CvHI),'BipedalStridingvSaltatorial_SI_I.csv')

       gls.ancova(Mass~Pes,Sigma,Model_I_CvH,Model_SI_CvHI)#Contribution of S after accounting for differences in I
       write.csv(gls.ancova(Mass~Pes,Sigma,Model_I_CvH,Model_SI_CvHI),'BipedalStridingvSaltatorial_I_SI_I.csv')


#Now using Maximum Likelihood

    form <- Mass ~ Pes
    form_SI_CvH <- Mass ~ grpI_CvH + grpS_CvH:Pes
	    form_I_CvH <- Mass ~ grpI_CvH + Pes
	    form_S_CvH <- Mass ~ grpS_CvH:Pes


            w<-diag(vcv.phylo(tree))


    Base<-gls(form,data,corPagel(1,phy=tree,fixed=FALSE),weights=varFixed(~w),method="ML")
    SI_CvH<-gls(form_SI_CvH,data,corPagel(1,phy=tree,fixed=FALSE),weights=varFixed(~w),method="ML")
	    I_CvH<-gls(form_I_CvH,data,corPagel(1,phy=tree,fixed=FALSE),weights=varFixed(~w),method="ML")
	    S_CvH<-gls(form_S_CvH,data,corPagel(1,phy=tree,fixed=FALSE),weights=varFixed(~w),method="ML")
  

AICvalues<-
    c(summary(Base)$AIC,
    	summary(SI_CvH)$AIC,summary(I_CvH)$AIC,summary(S_CvH)$AIC
	)

names(AICvalues)<-
    c("Base",
    	"SI_CvH","I_CvH","S_CvH",
    	)

Results<-aicw(AICvalues)

Results<-Results[order(Results[,1]),]; Results
write.csv(Results,'BipedalStridingvSaltatorial_Pes_Results.csv')

rm(list = ls())

#########################################################################

#BipedalStriding v Scansorial

library(ape); library(geiger); library(evomap); library(nlme)  

tree<-read.nexus("straptreenew.nex")

data<-read.csv("AliceVolume1.csv",row.names=1, header=TRUE)

data<-log(data)

Y<-"Pes"; X<-"Mass"
data<-data[,c(which(colnames(data)==Y),which(colnames(data)==X)),drop=F]

tree<-treedata(tree,data,sort=T,warnings=T)$phy

data<-as.data.frame(treedata(tree,data,sort=T,warnings=T)$data)

colnames(data)<-c("Mass","Pes")   

 
n<-length(tree$tip.label)
plot(tree)
tiplabels()	

#Here i'm telling R what species corresponds to what LO in the tree#


ActiveFlight<-c(187:193,263:267,269:274,276,282,283,287:288,291:293,295:299,302,311)
length(ActiveFlight)
Aquatic<-c(1,6,8,13,14,111,114,115,372,378:381)
length(Aquatic)
Arboreal<-c(11,30,32,54,55,80,99,130,146,152,213:223,225:230,234,245,247,250,252,383,384,386,391,394,396,400,402,403,409)
BipedalStriding<-c(232,233,268,279,300:301,303:310,312:326,349,363,364)
length(BipedalStriding)
Fossorial<-c(3,4,15,21:23,31,40,41,56,61,75,83,102,110,113,131,147,198,205,207:209,211,249,254,382,390)
length(Fossorial)
QuadStriding<-c(118:128,132:143,145,153:158,161:186,194,196,199:202,210,224,231,236:241,243,244,246,255:262,327:348,350:362,369:370,373:376,385,387,389,392,398,401,407,408)
length(QuadStriding)
Saltatorial<-c(16:20,24:29,33:36,38,39,42:53,57,58,60,62:74,76:79,81:82,84,85,87:98,100,101,103:109,112,195,212,251)
length(Saltatorial)
Scansorial<-c(37,129,148,150,151,206,235,248,388,397,399,404,405,406)
length(Scansorial)
SemiAquatic<-c(2,5,7,9,10,12,59,116,117,144,149,159,160,197,203,204,242,253,285,286,365:368,371,377,381,393,395,410)
length(SemiAquatic)
Soaring<-c(275,277,278,280,281,284,289,290,294)
length(Soaring)

plot.pGLS<-function(pGLSTemp,dataTemp,...){
    a <- summary(pGLSTemp)$tTable[1, 1]
    b <- summary(pGLSTemp)$tTable[2, 1]
    Y <- dataTemp[, which(colnames(dataTemp) == "Mass")]
    X <- dataTemp[, which(colnames(dataTemp) == "Pes")]
    lines(c(min(X), max(X)), c((a + b * min(X)), (a + b * max(X))), ...)
    points(X, Y, ...)
}

tiff("BipedalStridingvScansorial_Pes.tif", res=600, compression = "lzw", height=5, width=10, units="in")

plot(data$Mass~data$Pes,col="white",pch=19,xlab="Log10(Total Convexhull M3)", ylab="Log10(Pes length)",asp=1,cex.lab=1) 
Group<-ActiveFlight
	dataGroup<-pruneSample(data,tree,Group)$data
	treeGroup<-pruneSample(data,tree,Group)$tree
	w<-diag(vcv.phylo(treeGroup))
	pglsModelGroup<-gls(Mass~Pes,dataGroup,correlation=corPagel(1,phy=treeGroup,fixed=FALSE),weights=varFixed(~w))
        plot.pGLS(pglsModelGroup,dataGroup,col="red2",lwd=3,cex=0.3,pch=19)

summary(pglsModelGroup)
capture.output(summary(pglsModelGroup), file = "BipedalStridingPesPGLS.txt")

Group<-Scansorial
	dataGroup<-pruneSample(data,tree,Group)$data
	treeGroup<-pruneSample(data,tree,Group)$tree
	w<-diag(vcv.phylo(treeGroup))
	pglsModelGroup<-gls(Mass~Pes,dataGroup,correlation=corPagel(1,phy=treeGroup,fixed=FALSE),weights=varFixed(~w))
	plot.pGLS(pglsModelGroup,dataGroup,col="springgreen",lwd=3,cex=0.3,pch=19)


summary(pglsModelGroup)
capture.output(summary(pglsModelGroup), file = "ScansorialPesPGLS.txt")


        w<-diag(vcv.phylo(tree))
      pGLS<-gls(Mass~Pes,data,corPagel(1,phy=tree,fixed=FALSE),weights=varFixed(~w))
      lambda<-pGLS$modelStruct$corStruct[1]
      Sigma<-vcv(rescale(tree,"lambda",lambda))    #'Sigma' is now our new vcv(tree)
	   

	#For differences in slope: 
	grpS_CvH<-rep("A",length(rownames(data))) 
	grpS_CvH[BipedalStriding]<-"B" 
	grpS_CvH[Scansorial]<-"C" 
	grpS_CvH<-as.factor(grpS_CvH) 
	names(grpS_CvH)<-rownames(data)

	#For differences in intercept: 
	grpI_CvH<-rep("A",length(rownames(data))) 
	grpI_CvH[BipedalStriding]<-"B" 
	grpI_CvH[Scansorial]<-"C" 
	grpI_CvH<-as.factor(grpI_CvH) 
	names(grpI_CvH)<-rownames(data)


	Model<-model.matrix(as.formula(Mass~Pes),data)


	Model_S_CvH<-model.matrix(as.formula(Mass~grpS_CvH:Pes),data) 
	Model_I_CvH<-model.matrix(as.formula(Mass~grpI_CvH + Pes),data) 
	Model_SI_CvHI<-model.matrix(as.formula(Mass~grpI_CvH + grpS_CvH:Pes),data)

	gls.ancova(Mass~Pes,Sigma,Model,Model_S_CvH)
        write.csv(gls.ancova(Mass~Pes,Sigma,Model,Model_S_CvH),'BipedalStridingvScansorial_Pes_S.csv')
    

	gls.ancova(Mass~Pes,Sigma,Model,Model_I_CvH)
        write.csv(gls.ancova(Mass~Pes,Sigma,Model,Model_I_CvH),'BipedalStridingvScansorial_I.csv')
	
        gls.ancova(Mass~Pes,Sigma,Model,Model_SI_CvHI)
	write.csv(gls.ancova(Mass~Pes,Sigma,Model,Model_SI_CvHI),'BipedalStridingvScansorial_SI_I.csv')

       gls.ancova(Mass~Pes,Sigma,Model_I_CvH,Model_SI_CvHI)#Contribution of S after accounting for differences in I
       write.csv(gls.ancova(Mass~Pes,Sigma,Model_I_CvH,Model_SI_CvHI),'BipedalStridingvScansorial_I_SI_I.csv')


#Now using Maximum Likelihood

    form <- Mass ~ Pes
    form_SI_CvH <- Mass ~ grpI_CvH + grpS_CvH:Pes
	    form_I_CvH <- Mass ~ grpI_CvH + Pes
	    form_S_CvH <- Mass ~ grpS_CvH:Pes


            w<-diag(vcv.phylo(tree))


    Base<-gls(form,data,corPagel(1,phy=tree,fixed=FALSE),weights=varFixed(~w),method="ML")
    SI_CvH<-gls(form_SI_CvH,data,corPagel(1,phy=tree,fixed=FALSE),weights=varFixed(~w),method="ML")
	    I_CvH<-gls(form_I_CvH,data,corPagel(1,phy=tree,fixed=FALSE),weights=varFixed(~w),method="ML")
	    S_CvH<-gls(form_S_CvH,data,corPagel(1,phy=tree,fixed=FALSE),weights=varFixed(~w),method="ML")
  

AICvalues<-
    c(summary(Base)$AIC,
    	summary(SI_CvH)$AIC,summary(I_CvH)$AIC,summary(S_CvH)$AIC
	)

names(AICvalues)<-
    c("Base",
    	"SI_CvH","I_CvH","S_CvH",
    	)

Results<-aicw(AICvalues)

Results<-Results[order(Results[,1]),]; Results
write.csv(Results,'BipedalStridingvScansorial_Pes_Results.csv')

rm(list = ls())

#########################################################################

#BipedalStriding v SemiAquatic

library(ape); library(geiger); library(evomap); library(nlme)  

tree<-read.nexus("straptreenew.nex")

data<-read.csv("AliceVolume1.csv",row.names=1, header=TRUE)

data<-log(data)

Y<-"Pes"; X<-"Mass"
data<-data[,c(which(colnames(data)==Y),which(colnames(data)==X)),drop=F]

tree<-treedata(tree,data,sort=T,warnings=T)$phy

data<-as.data.frame(treedata(tree,data,sort=T,warnings=T)$data)

colnames(data)<-c("Mass","Pes")   

 
n<-length(tree$tip.label)
plot(tree)
tiplabels()	

#Here i'm telling R what species corresponds to what LO in the tree#


ActiveFlight<-c(187:193,263:267,269:274,276,282,283,287:288,291:293,295:299,302,311)
length(ActiveFlight)
Aquatic<-c(1,6,8,13,14,111,114,115,372,378:381)
length(Aquatic)
Arboreal<-c(11,30,32,54,55,80,99,130,146,152,213:223,225:230,234,245,247,250,252,383,384,386,391,394,396,400,402,403,409)
BipedalStriding<-c(232,233,268,279,300:301,303:310,312:326,349,363,364)
length(BipedalStriding)
Fossorial<-c(3,4,15,21:23,31,40,41,56,61,75,83,102,110,113,131,147,198,205,207:209,211,249,254,382,390)
length(Fossorial)
QuadStriding<-c(118:128,132:143,145,153:158,161:186,194,196,199:202,210,224,231,236:241,243,244,246,255:262,327:348,350:362,369:370,373:376,385,387,389,392,398,401,407,408)
length(QuadStriding)
Saltatorial<-c(16:20,24:29,33:36,38,39,42:53,57,58,60,62:74,76:79,81:82,84,85,87:98,100,101,103:109,112,195,212,251)
length(Saltatorial)
Scansorial<-c(37,129,148,150,151,206,235,248,388,397,399,404,405,406)
length(Scansorial)
SemiAquatic<-c(2,5,7,9,10,12,59,116,117,144,149,159,160,197,203,204,242,253,285,286,365:368,371,377,381,393,395,410)
length(SemiAquatic)
Soaring<-c(275,277,278,280,281,284,289,290,294)
length(Soaring)

plot.pGLS<-function(pGLSTemp,dataTemp,...){
    a <- summary(pGLSTemp)$tTable[1, 1]
    b <- summary(pGLSTemp)$tTable[2, 1]
    Y <- dataTemp[, which(colnames(dataTemp) == "Mass")]
    X <- dataTemp[, which(colnames(dataTemp) == "Pes")]
    lines(c(min(X), max(X)), c((a + b * min(X)), (a + b * max(X))), ...)
    points(X, Y, ...)
}

tiff("BipedalStridingvSemiAquatic_Pes.tif", res=600, compression = "lzw", height=5, width=10, units="in")

plot(data$Mass~data$Pes,col="white",pch=19,xlab="Log10(Total Convexhull M3)", ylab="Log10(Pes length)",asp=1,cex.lab=1) 
Group<-ActiveFlight
	dataGroup<-pruneSample(data,tree,Group)$data
	treeGroup<-pruneSample(data,tree,Group)$tree
	w<-diag(vcv.phylo(treeGroup))
	pglsModelGroup<-gls(Mass~Pes,dataGroup,correlation=corPagel(1,phy=treeGroup,fixed=FALSE),weights=varFixed(~w))
        plot.pGLS(pglsModelGroup,dataGroup,col="red2",lwd=3,cex=0.3,pch=19)

summary(pglsModelGroup)
capture.output(summary(pglsModelGroup), file = "BipedalStridingPesPGLS.txt")

Group<-SemiAquatic
	dataGroup<-pruneSample(data,tree,Group)$data
	treeGroup<-pruneSample(data,tree,Group)$tree
	w<-diag(vcv.phylo(treeGroup))
	pglsModelGroup<-gls(Mass~Pes,dataGroup,correlation=corPagel(1,phy=treeGroup,fixed=FALSE),weights=varFixed(~w))
	plot.pGLS(pglsModelGroup,dataGroup,col="springgreen",lwd=3,cex=0.3,pch=19)


summary(pglsModelGroup)
capture.output(summary(pglsModelGroup), file = "SemiAquaticPesPGLS.txt")


        w<-diag(vcv.phylo(tree))
      pGLS<-gls(Mass~Pes,data,corPagel(1,phy=tree,fixed=FALSE),weights=varFixed(~w))
      lambda<-pGLS$modelStruct$corStruct[1]
      Sigma<-vcv(rescale(tree,"lambda",lambda))    #'Sigma' is now our new vcv(tree)
	   

	#For differences in slope: 
	grpS_CvH<-rep("A",length(rownames(data))) 
	grpS_CvH[BipedalStriding]<-"B" 
	grpS_CvH[SemiAquatic]<-"C" 
	grpS_CvH<-as.factor(grpS_CvH) 
	names(grpS_CvH)<-rownames(data)

	#For differences in intercept: 
	grpI_CvH<-rep("A",length(rownames(data))) 
	grpI_CvH[BipedalStriding]<-"B" 
	grpI_CvH[SemiAquatic]<-"C" 
	grpI_CvH<-as.factor(grpI_CvH) 
	names(grpI_CvH)<-rownames(data)


	Model<-model.matrix(as.formula(Mass~Pes),data)


	Model_S_CvH<-model.matrix(as.formula(Mass~grpS_CvH:Pes),data) 
	Model_I_CvH<-model.matrix(as.formula(Mass~grpI_CvH + Pes),data) 
	Model_SI_CvHI<-model.matrix(as.formula(Mass~grpI_CvH + grpS_CvH:Pes),data)

	gls.ancova(Mass~Pes,Sigma,Model,Model_S_CvH)
        write.csv(gls.ancova(Mass~Pes,Sigma,Model,Model_S_CvH),'BipedalStridingvSemiAquatic_Pes_S.csv')
    

	gls.ancova(Mass~Pes,Sigma,Model,Model_I_CvH)
        write.csv(gls.ancova(Mass~Pes,Sigma,Model,Model_I_CvH),'BipedalStridingvSemiAquatic_I.csv')
	
        gls.ancova(Mass~Pes,Sigma,Model,Model_SI_CvHI)
	write.csv(gls.ancova(Mass~Pes,Sigma,Model,Model_SI_CvHI),'BipedalStridingvSemiAquatic_SI_I.csv')

       gls.ancova(Mass~Pes,Sigma,Model_I_CvH,Model_SI_CvHI)#Contribution of S after accounting for differences in I
       write.csv(gls.ancova(Mass~Pes,Sigma,Model_I_CvH,Model_SI_CvHI),'BipedalStridingvSemiAquatic_I_SI_I.csv')


#Now using Maximum Likelihood

    form <- Mass ~ Pes
    form_SI_CvH <- Mass ~ grpI_CvH + grpS_CvH:Pes
	    form_I_CvH <- Mass ~ grpI_CvH + Pes
	    form_S_CvH <- Mass ~ grpS_CvH:Pes


            w<-diag(vcv.phylo(tree))


    Base<-gls(form,data,corPagel(1,phy=tree,fixed=FALSE),weights=varFixed(~w),method="ML")
    SI_CvH<-gls(form_SI_CvH,data,corPagel(1,phy=tree,fixed=FALSE),weights=varFixed(~w),method="ML")
	    I_CvH<-gls(form_I_CvH,data,corPagel(1,phy=tree,fixed=FALSE),weights=varFixed(~w),method="ML")
	    S_CvH<-gls(form_S_CvH,data,corPagel(1,phy=tree,fixed=FALSE),weights=varFixed(~w),method="ML")
  

AICvalues<-
    c(summary(Base)$AIC,
    	summary(SI_CvH)$AIC,summary(I_CvH)$AIC,summary(S_CvH)$AIC
	)

names(AICvalues)<-
    c("Base",
    	"SI_CvH","I_CvH","S_CvH",
    	)

Results<-aicw(AICvalues)

Results<-Results[order(Results[,1]),]; Results
write.csv(Results,'BipedalStridingvSemiAquatic_Pes_Results.csv')

rm(list = ls())

#########################################################################

#BipedalStriding v Soaring

library(ape); library(geiger); library(evomap); library(nlme)  

tree<-read.nexus("straptreenew.nex")

data<-read.csv("AliceVolume1.csv",row.names=1, header=TRUE)

data<-log(data)

Y<-"Pes"; X<-"Mass"
data<-data[,c(which(colnames(data)==Y),which(colnames(data)==X)),drop=F]

tree<-treedata(tree,data,sort=T,warnings=T)$phy

data<-as.data.frame(treedata(tree,data,sort=T,warnings=T)$data)

colnames(data)<-c("Mass","Pes")   

 
n<-length(tree$tip.label)
plot(tree)
tiplabels()	

#Here i'm telling R what species corresponds to what LO in the tree#


ActiveFlight<-c(187:193,263:267,269:274,276,282,283,287:288,291:293,295:299,302,311)
length(ActiveFlight)
Aquatic<-c(1,6,8,13,14,111,114,115,372,378:381)
length(Aquatic)
Arboreal<-c(11,30,32,54,55,80,99,130,146,152,213:223,225:230,234,245,247,250,252,383,384,386,391,394,396,400,402,403,409)
BipedalStriding<-c(232,233,268,279,300:301,303:310,312:326,349,363,364)
length(BipedalStriding)
Fossorial<-c(3,4,15,21:23,31,40,41,56,61,75,83,102,110,113,131,147,198,205,207:209,211,249,254,382,390)
length(Fossorial)
QuadStriding<-c(118:128,132:143,145,153:158,161:186,194,196,199:202,210,224,231,236:241,243,244,246,255:262,327:348,350:362,369:370,373:376,385,387,389,392,398,401,407,408)
length(QuadStriding)
Saltatorial<-c(16:20,24:29,33:36,38,39,42:53,57,58,60,62:74,76:79,81:82,84,85,87:98,100,101,103:109,112,195,212,251)
length(Saltatorial)
Scansorial<-c(37,129,148,150,151,206,235,248,388,397,399,404,405,406)
length(Scansorial)
SemiAquatic<-c(2,5,7,9,10,12,59,116,117,144,149,159,160,197,203,204,242,253,285,286,365:368,371,377,381,393,395,410)
length(SemiAquatic)
Soaring<-c(275,277,278,280,281,284,289,290,294)
length(Soaring)

plot.pGLS<-function(pGLSTemp,dataTemp,...){
    a <- summary(pGLSTemp)$tTable[1, 1]
    b <- summary(pGLSTemp)$tTable[2, 1]
    Y <- dataTemp[, which(colnames(dataTemp) == "Mass")]
    X <- dataTemp[, which(colnames(dataTemp) == "Pes")]
    lines(c(min(X), max(X)), c((a + b * min(X)), (a + b * max(X))), ...)
    points(X, Y, ...)
}

tiff("BipedalStridingvSoaring_Pes.tif", res=600, compression = "lzw", height=5, width=10, units="in")

plot(data$Mass~data$Pes,col="white",pch=19,xlab="Log10(Total Convexhull M3)", ylab="Log10(Pes length)",asp=1,cex.lab=1) 
Group<-ActiveFlight
	dataGroup<-pruneSample(data,tree,Group)$data
	treeGroup<-pruneSample(data,tree,Group)$tree
	w<-diag(vcv.phylo(treeGroup))
	pglsModelGroup<-gls(Mass~Pes,dataGroup,correlation=corPagel(1,phy=treeGroup,fixed=FALSE),weights=varFixed(~w))
        plot.pGLS(pglsModelGroup,dataGroup,col="red2",lwd=3,cex=0.3,pch=19)

summary(pglsModelGroup)
capture.output(summary(pglsModelGroup), file = "BipedalStridingPesPGLS.txt")

Group<-Soaring
	dataGroup<-pruneSample(data,tree,Group)$data
	treeGroup<-pruneSample(data,tree,Group)$tree
	w<-diag(vcv.phylo(treeGroup))
	pglsModelGroup<-gls(Mass~Pes,dataGroup,correlation=corPagel(1,phy=treeGroup,fixed=FALSE),weights=varFixed(~w))
	plot.pGLS(pglsModelGroup,dataGroup,col="springgreen",lwd=3,cex=0.3,pch=19)


summary(pglsModelGroup)
capture.output(summary(pglsModelGroup), file = "SoaringPesPGLS.txt")


        w<-diag(vcv.phylo(tree))
      pGLS<-gls(Mass~Pes,data,corPagel(1,phy=tree,fixed=FALSE),weights=varFixed(~w))
      lambda<-pGLS$modelStruct$corStruct[1]
      Sigma<-vcv(rescale(tree,"lambda",lambda))    #'Sigma' is now our new vcv(tree)
	   

	#For differences in slope: 
	grpS_CvH<-rep("A",length(rownames(data))) 
	grpS_CvH[BipedalStriding]<-"B" 
	grpS_CvH[Soaring]<-"C" 
	grpS_CvH<-as.factor(grpS_CvH) 
	names(grpS_CvH)<-rownames(data)

	#For differences in intercept: 
	grpI_CvH<-rep("A",length(rownames(data))) 
	grpI_CvH[BipedalStriding]<-"B" 
	grpI_CvH[Soaring]<-"C" 
	grpI_CvH<-as.factor(grpI_CvH) 
	names(grpI_CvH)<-rownames(data)


	Model<-model.matrix(as.formula(Mass~Pes),data)


	Model_S_CvH<-model.matrix(as.formula(Mass~grpS_CvH:Pes),data) 
	Model_I_CvH<-model.matrix(as.formula(Mass~grpI_CvH + Pes),data) 
	Model_SI_CvHI<-model.matrix(as.formula(Mass~grpI_CvH + grpS_CvH:Pes),data)

	gls.ancova(Mass~Pes,Sigma,Model,Model_S_CvH)
        write.csv(gls.ancova(Mass~Pes,Sigma,Model,Model_S_CvH),'BipedalStridingvSoaring_Pes_S.csv')
    

	gls.ancova(Mass~Pes,Sigma,Model,Model_I_CvH)
        write.csv(gls.ancova(Mass~Pes,Sigma,Model,Model_I_CvH),'BipedalStridingvSoaring_I.csv')
	
        gls.ancova(Mass~Pes,Sigma,Model,Model_SI_CvHI)
	write.csv(gls.ancova(Mass~Pes,Sigma,Model,Model_SI_CvHI),'BipedalStridingvSoaring_SI_I.csv')

       gls.ancova(Mass~Pes,Sigma,Model_I_CvH,Model_SI_CvHI)#Contribution of S after accounting for differences in I
       write.csv(gls.ancova(Mass~Pes,Sigma,Model_I_CvH,Model_SI_CvHI),'BipedalStridingvSoaring_I_SI_I.csv')


#Now using Maximum Likelihood

    form <- Mass ~ Pes
    form_SI_CvH <- Mass ~ grpI_CvH + grpS_CvH:Pes
	    form_I_CvH <- Mass ~ grpI_CvH + Pes
	    form_S_CvH <- Mass ~ grpS_CvH:Pes


            w<-diag(vcv.phylo(tree))


    Base<-gls(form,data,corPagel(1,phy=tree,fixed=FALSE),weights=varFixed(~w),method="ML")
    SI_CvH<-gls(form_SI_CvH,data,corPagel(1,phy=tree,fixed=FALSE),weights=varFixed(~w),method="ML")
	    I_CvH<-gls(form_I_CvH,data,corPagel(1,phy=tree,fixed=FALSE),weights=varFixed(~w),method="ML")
	    S_CvH<-gls(form_S_CvH,data,corPagel(1,phy=tree,fixed=FALSE),weights=varFixed(~w),method="ML")
  

AICvalues<-
    c(summary(Base)$AIC,
    	summary(SI_CvH)$AIC,summary(I_CvH)$AIC,summary(S_CvH)$AIC
	)

names(AICvalues)<-
    c("Base",
    	"SI_CvH","I_CvH","S_CvH",
    	)

Results<-aicw(AICvalues)

Results<-Results[order(Results[,1]),]; Results
write.csv(Results,'BipedalStridingvSoaring_Pes_Results.csv')

rm(list = ls())

#########################################################################

#Fossorial v QuadStriding

library(ape); library(geiger); library(evomap); library(nlme)  

tree<-read.nexus("straptreenew.nex")

data<-read.csv("AliceVolume1.csv",row.names=1, header=TRUE)

data<-log(data)

Y<-"Pes"; X<-"Mass"
data<-data[,c(which(colnames(data)==Y),which(colnames(data)==X)),drop=F]

tree<-treedata(tree,data,sort=T,warnings=T)$phy

data<-as.data.frame(treedata(tree,data,sort=T,warnings=T)$data)

colnames(data)<-c("Mass","Pes")   

 
n<-length(tree$tip.label)
plot(tree)
tiplabels()	

#Here i'm telling R what species corresponds to what LO in the tree#


ActiveFlight<-c(187:193,263:267,269:274,276,282,283,287:288,291:293,295:299,302,311)
length(ActiveFlight)
Aquatic<-c(1,6,8,13,14,111,114,115,372,378:381)
length(Aquatic)
Arboreal<-c(11,30,32,54,55,80,99,130,146,152,213:223,225:230,234,245,247,250,252,383,384,386,391,394,396,400,402,403,409)
BipedalStriding<-c(232,233,268,279,300:301,303:310,312:326,349,363,364)
length(BipedalStriding)
Fossorial<-c(3,4,15,21:23,31,40,41,56,61,75,83,102,110,113,131,147,198,205,207:209,211,249,254,382,390)
length(Fossorial)
QuadStriding<-c(118:128,132:143,145,153:158,161:186,194,196,199:202,210,224,231,236:241,243,244,246,255:262,327:348,350:362,369:370,373:376,385,387,389,392,398,401,407,408)
length(QuadStriding)
Saltatorial<-c(16:20,24:29,33:36,38,39,42:53,57,58,60,62:74,76:79,81:82,84,85,87:98,100,101,103:109,112,195,212,251)
length(Saltatorial)
Scansorial<-c(37,129,148,150,151,206,235,248,388,397,399,404,405,406)
length(Scansorial)
SemiAquatic<-c(2,5,7,9,10,12,59,116,117,144,149,159,160,197,203,204,242,253,285,286,365:368,371,377,381,393,395,410)
length(SemiAquatic)
Soaring<-c(275,277,278,280,281,284,289,290,294)
length(Soaring)

plot.pGLS<-function(pGLSTemp,dataTemp,...){
    a <- summary(pGLSTemp)$tTable[1, 1]
    b <- summary(pGLSTemp)$tTable[2, 1]
    Y <- dataTemp[, which(colnames(dataTemp) == "Mass")]
    X <- dataTemp[, which(colnames(dataTemp) == "Pes")]
    lines(c(min(X), max(X)), c((a + b * min(X)), (a + b * max(X))), ...)
    points(X, Y, ...)
}

tiff("FossorialvQuadStriding_Pes.tif", res=600, compression = "lzw", height=5, width=10, units="in")

plot(data$Mass~data$Pes,col="white",pch=19,xlab="Log10(Total Convexhull M3)", ylab="Log10(Pes length)",asp=1,cex.lab=1) 
Group<-ActiveFlight
	dataGroup<-pruneSample(data,tree,Group)$data
	treeGroup<-pruneSample(data,tree,Group)$tree
	w<-diag(vcv.phylo(treeGroup))
	pglsModelGroup<-gls(Mass~Pes,dataGroup,correlation=corPagel(1,phy=treeGroup,fixed=FALSE),weights=varFixed(~w))
        plot.pGLS(pglsModelGroup,dataGroup,col="red2",lwd=3,cex=0.3,pch=19)

summary(pglsModelGroup)
capture.output(summary(pglsModelGroup), file = "FossorialPesPGLS.txt")

Group<-QuadStriding
	dataGroup<-pruneSample(data,tree,Group)$data
	treeGroup<-pruneSample(data,tree,Group)$tree
	w<-diag(vcv.phylo(treeGroup))
	pglsModelGroup<-gls(Mass~Pes,dataGroup,correlation=corPagel(1,phy=treeGroup,fixed=FALSE),weights=varFixed(~w))
	plot.pGLS(pglsModelGroup,dataGroup,col="springgreen",lwd=3,cex=0.3,pch=19)


summary(pglsModelGroup)
capture.output(summary(pglsModelGroup), file = "QuadStridingPesPGLS.txt")


        w<-diag(vcv.phylo(tree))
      pGLS<-gls(Mass~Pes,data,corPagel(1,phy=tree,fixed=FALSE),weights=varFixed(~w))
      lambda<-pGLS$modelStruct$corStruct[1]
      Sigma<-vcv(rescale(tree,"lambda",lambda))    #'Sigma' is now our new vcv(tree)
	   

	#For differences in slope: 
	grpS_CvH<-rep("A",length(rownames(data))) 
	grpS_CvH[Fossorial]<-"B" 
	grpS_CvH[QuadStriding]<-"C" 
	grpS_CvH<-as.factor(grpS_CvH) 
	names(grpS_CvH)<-rownames(data)

	#For differences in intercept: 
	grpI_CvH<-rep("A",length(rownames(data))) 
	grpI_CvH[Fossorial]<-"B" 
	grpI_CvH[QuadStriding]<-"C" 
	grpI_CvH<-as.factor(grpI_CvH) 
	names(grpI_CvH)<-rownames(data)


	Model<-model.matrix(as.formula(Mass~Pes),data)


	Model_S_CvH<-model.matrix(as.formula(Mass~grpS_CvH:Pes),data) 
	Model_I_CvH<-model.matrix(as.formula(Mass~grpI_CvH + Pes),data) 
	Model_SI_CvHI<-model.matrix(as.formula(Mass~grpI_CvH + grpS_CvH:Pes),data)

	gls.ancova(Mass~Pes,Sigma,Model,Model_S_CvH)
        write.csv(gls.ancova(Mass~Pes,Sigma,Model,Model_S_CvH),'FossorialvQuadStriding_Pes_S.csv')
    

	gls.ancova(Mass~Pes,Sigma,Model,Model_I_CvH)
        write.csv(gls.ancova(Mass~Pes,Sigma,Model,Model_I_CvH),'FossorialvQuadStriding_I.csv')
	
        gls.ancova(Mass~Pes,Sigma,Model,Model_SI_CvHI)
	write.csv(gls.ancova(Mass~Pes,Sigma,Model,Model_SI_CvHI),'FossorialvQuadStriding_SI_I.csv')

       gls.ancova(Mass~Pes,Sigma,Model_I_CvH,Model_SI_CvHI)#Contribution of S after accounting for differences in I
       write.csv(gls.ancova(Mass~Pes,Sigma,Model_I_CvH,Model_SI_CvHI),'FossorialvQuadStriding_I_SI_I.csv')


#Now using Maximum Likelihood

    form <- Mass ~ Pes
    form_SI_CvH <- Mass ~ grpI_CvH + grpS_CvH:Pes
	    form_I_CvH <- Mass ~ grpI_CvH + Pes
	    form_S_CvH <- Mass ~ grpS_CvH:Pes


            w<-diag(vcv.phylo(tree))


    Base<-gls(form,data,corPagel(1,phy=tree,fixed=FALSE),weights=varFixed(~w),method="ML")
    SI_CvH<-gls(form_SI_CvH,data,corPagel(1,phy=tree,fixed=FALSE),weights=varFixed(~w),method="ML")
	    I_CvH<-gls(form_I_CvH,data,corPagel(1,phy=tree,fixed=FALSE),weights=varFixed(~w),method="ML")
	    S_CvH<-gls(form_S_CvH,data,corPagel(1,phy=tree,fixed=FALSE),weights=varFixed(~w),method="ML")
  

AICvalues<-
    c(summary(Base)$AIC,
    	summary(SI_CvH)$AIC,summary(I_CvH)$AIC,summary(S_CvH)$AIC
	)

names(AICvalues)<-
    c("Base",
    	"SI_CvH","I_CvH","S_CvH",
    	)

Results<-aicw(AICvalues)

Results<-Results[order(Results[,1]),]; Results
write.csv(Results,'FossorialvQuadStriding_Pes_Results.csv')

rm(list = ls())

#########################################################################

#Fossorial v Saltatorial

library(ape); library(geiger); library(evomap); library(nlme)  

tree<-read.nexus("straptreenew.nex")

data<-read.csv("AliceVolume1.csv",row.names=1, header=TRUE)

data<-log(data)

Y<-"Pes"; X<-"Mass"
data<-data[,c(which(colnames(data)==Y),which(colnames(data)==X)),drop=F]

tree<-treedata(tree,data,sort=T,warnings=T)$phy

data<-as.data.frame(treedata(tree,data,sort=T,warnings=T)$data)

colnames(data)<-c("Mass","Pes")   

 
n<-length(tree$tip.label)
plot(tree)
tiplabels()	

#Here i'm telling R what species corresponds to what LO in the tree#


ActiveFlight<-c(187:193,263:267,269:274,276,282,283,287:288,291:293,295:299,302,311)
length(ActiveFlight)
Aquatic<-c(1,6,8,13,14,111,114,115,372,378:381)
length(Aquatic)
Arboreal<-c(11,30,32,54,55,80,99,130,146,152,213:223,225:230,234,245,247,250,252,383,384,386,391,394,396,400,402,403,409)
BipedalStriding<-c(232,233,268,279,300:301,303:310,312:326,349,363,364)
length(BipedalStriding)
Fossorial<-c(3,4,15,21:23,31,40,41,56,61,75,83,102,110,113,131,147,198,205,207:209,211,249,254,382,390)
length(Fossorial)
QuadStriding<-c(118:128,132:143,145,153:158,161:186,194,196,199:202,210,224,231,236:241,243,244,246,255:262,327:348,350:362,369:370,373:376,385,387,389,392,398,401,407,408)
length(QuadStriding)
Saltatorial<-c(16:20,24:29,33:36,38,39,42:53,57,58,60,62:74,76:79,81:82,84,85,87:98,100,101,103:109,112,195,212,251)
length(Saltatorial)
Scansorial<-c(37,129,148,150,151,206,235,248,388,397,399,404,405,406)
length(Scansorial)
SemiAquatic<-c(2,5,7,9,10,12,59,116,117,144,149,159,160,197,203,204,242,253,285,286,365:368,371,377,381,393,395,410)
length(SemiAquatic)
Soaring<-c(275,277,278,280,281,284,289,290,294)
length(Soaring)

plot.pGLS<-function(pGLSTemp,dataTemp,...){
    a <- summary(pGLSTemp)$tTable[1, 1]
    b <- summary(pGLSTemp)$tTable[2, 1]
    Y <- dataTemp[, which(colnames(dataTemp) == "Mass")]
    X <- dataTemp[, which(colnames(dataTemp) == "Pes")]
    lines(c(min(X), max(X)), c((a + b * min(X)), (a + b * max(X))), ...)
    points(X, Y, ...)
}

tiff("FossorialvSaltatorial_Pes.tif", res=600, compression = "lzw", height=5, width=10, units="in")

plot(data$Mass~data$Pes,col="white",pch=19,xlab="Log10(Total Convexhull M3)", ylab="Log10(Pes length)",asp=1,cex.lab=1) 
Group<-ActiveFlight
	dataGroup<-pruneSample(data,tree,Group)$data
	treeGroup<-pruneSample(data,tree,Group)$tree
	w<-diag(vcv.phylo(treeGroup))
	pglsModelGroup<-gls(Mass~Pes,dataGroup,correlation=corPagel(1,phy=treeGroup,fixed=FALSE),weights=varFixed(~w))
        plot.pGLS(pglsModelGroup,dataGroup,col="red2",lwd=3,cex=0.3,pch=19)

summary(pglsModelGroup)
capture.output(summary(pglsModelGroup), file = "FossorialPesPGLS.txt")

Group<-Saltatorial
	dataGroup<-pruneSample(data,tree,Group)$data
	treeGroup<-pruneSample(data,tree,Group)$tree
	w<-diag(vcv.phylo(treeGroup))
	pglsModelGroup<-gls(Mass~Pes,dataGroup,correlation=corPagel(1,phy=treeGroup,fixed=FALSE),weights=varFixed(~w))
	plot.pGLS(pglsModelGroup,dataGroup,col="springgreen",lwd=3,cex=0.3,pch=19)


summary(pglsModelGroup)
capture.output(summary(pglsModelGroup), file = "SaltatorialPesPGLS.txt")


        w<-diag(vcv.phylo(tree))
      pGLS<-gls(Mass~Pes,data,corPagel(1,phy=tree,fixed=FALSE),weights=varFixed(~w))
      lambda<-pGLS$modelStruct$corStruct[1]
      Sigma<-vcv(rescale(tree,"lambda",lambda))    #'Sigma' is now our new vcv(tree)
	   

	#For differences in slope: 
	grpS_CvH<-rep("A",length(rownames(data))) 
	grpS_CvH[Fossorial]<-"B" 
	grpS_CvH[Saltatorial]<-"C" 
	grpS_CvH<-as.factor(grpS_CvH) 
	names(grpS_CvH)<-rownames(data)

	#For differences in intercept: 
	grpI_CvH<-rep("A",length(rownames(data))) 
	grpI_CvH[Fossorial]<-"B" 
	grpI_CvH[Saltatorial]<-"C" 
	grpI_CvH<-as.factor(grpI_CvH) 
	names(grpI_CvH)<-rownames(data)


	Model<-model.matrix(as.formula(Mass~Pes),data)


	Model_S_CvH<-model.matrix(as.formula(Mass~grpS_CvH:Pes),data) 
	Model_I_CvH<-model.matrix(as.formula(Mass~grpI_CvH + Pes),data) 
	Model_SI_CvHI<-model.matrix(as.formula(Mass~grpI_CvH + grpS_CvH:Pes),data)

	gls.ancova(Mass~Pes,Sigma,Model,Model_S_CvH)
        write.csv(gls.ancova(Mass~Pes,Sigma,Model,Model_S_CvH),'FossorialvSaltatorial_Pes_S.csv')
    

	gls.ancova(Mass~Pes,Sigma,Model,Model_I_CvH)
        write.csv(gls.ancova(Mass~Pes,Sigma,Model,Model_I_CvH),'FossorialvSaltatorial_I.csv')
	
        gls.ancova(Mass~Pes,Sigma,Model,Model_SI_CvHI)
	write.csv(gls.ancova(Mass~Pes,Sigma,Model,Model_SI_CvHI),'FossorialvSaltatorial_SI_I.csv')

       gls.ancova(Mass~Pes,Sigma,Model_I_CvH,Model_SI_CvHI)#Contribution of S after accounting for differences in I
       write.csv(gls.ancova(Mass~Pes,Sigma,Model_I_CvH,Model_SI_CvHI),'FossorialvSaltatorial_I_SI_I.csv')


#Now using Maximum Likelihood

    form <- Mass ~ Pes
    form_SI_CvH <- Mass ~ grpI_CvH + grpS_CvH:Pes
	    form_I_CvH <- Mass ~ grpI_CvH + Pes
	    form_S_CvH <- Mass ~ grpS_CvH:Pes


            w<-diag(vcv.phylo(tree))


    Base<-gls(form,data,corPagel(1,phy=tree,fixed=FALSE),weights=varFixed(~w),method="ML")
    SI_CvH<-gls(form_SI_CvH,data,corPagel(1,phy=tree,fixed=FALSE),weights=varFixed(~w),method="ML")
	    I_CvH<-gls(form_I_CvH,data,corPagel(1,phy=tree,fixed=FALSE),weights=varFixed(~w),method="ML")
	    S_CvH<-gls(form_S_CvH,data,corPagel(1,phy=tree,fixed=FALSE),weights=varFixed(~w),method="ML")
  

AICvalues<-
    c(summary(Base)$AIC,
    	summary(SI_CvH)$AIC,summary(I_CvH)$AIC,summary(S_CvH)$AIC
	)

names(AICvalues)<-
    c("Base",
    	"SI_CvH","I_CvH","S_CvH",
    	)

Results<-aicw(AICvalues)

Results<-Results[order(Results[,1]),]; Results
write.csv(Results,'FossorialvSaltatorial_Pes_Results.csv')

rm(list = ls())

#########################################################################

#Fossorial v Scansorial

library(ape); library(geiger); library(evomap); library(nlme)  

tree<-read.nexus("straptreenew.nex")

data<-read.csv("AliceVolume1.csv",row.names=1, header=TRUE)

data<-log(data)

Y<-"Pes"; X<-"Mass"
data<-data[,c(which(colnames(data)==Y),which(colnames(data)==X)),drop=F]

tree<-treedata(tree,data,sort=T,warnings=T)$phy

data<-as.data.frame(treedata(tree,data,sort=T,warnings=T)$data)

colnames(data)<-c("Mass","Pes")   

 
n<-length(tree$tip.label)
plot(tree)
tiplabels()	

#Here i'm telling R what species corresponds to what LO in the tree#


ActiveFlight<-c(187:193,263:267,269:274,276,282,283,287:288,291:293,295:299,302,311)
length(ActiveFlight)
Aquatic<-c(1,6,8,13,14,111,114,115,372,378:381)
length(Aquatic)
Arboreal<-c(11,30,32,54,55,80,99,130,146,152,213:223,225:230,234,245,247,250,252,383,384,386,391,394,396,400,402,403,409)
BipedalStriding<-c(232,233,268,279,300:301,303:310,312:326,349,363,364)
length(BipedalStriding)
Fossorial<-c(3,4,15,21:23,31,40,41,56,61,75,83,102,110,113,131,147,198,205,207:209,211,249,254,382,390)
length(Fossorial)
QuadStriding<-c(118:128,132:143,145,153:158,161:186,194,196,199:202,210,224,231,236:241,243,244,246,255:262,327:348,350:362,369:370,373:376,385,387,389,392,398,401,407,408)
length(QuadStriding)
Saltatorial<-c(16:20,24:29,33:36,38,39,42:53,57,58,60,62:74,76:79,81:82,84,85,87:98,100,101,103:109,112,195,212,251)
length(Saltatorial)
Scansorial<-c(37,129,148,150,151,206,235,248,388,397,399,404,405,406)
length(Scansorial)
SemiAquatic<-c(2,5,7,9,10,12,59,116,117,144,149,159,160,197,203,204,242,253,285,286,365:368,371,377,381,393,395,410)
length(SemiAquatic)
Soaring<-c(275,277,278,280,281,284,289,290,294)
length(Soaring)

plot.pGLS<-function(pGLSTemp,dataTemp,...){
    a <- summary(pGLSTemp)$tTable[1, 1]
    b <- summary(pGLSTemp)$tTable[2, 1]
    Y <- dataTemp[, which(colnames(dataTemp) == "Mass")]
    X <- dataTemp[, which(colnames(dataTemp) == "Pes")]
    lines(c(min(X), max(X)), c((a + b * min(X)), (a + b * max(X))), ...)
    points(X, Y, ...)
}

tiff("FossorialvScansorial_Pes.tif", res=600, compression = "lzw", height=5, width=10, units="in")

plot(data$Mass~data$Pes,col="white",pch=19,xlab="Log10(Total Convexhull M3)", ylab="Log10(Pes length)",asp=1,cex.lab=1) 
Group<-ActiveFlight
	dataGroup<-pruneSample(data,tree,Group)$data
	treeGroup<-pruneSample(data,tree,Group)$tree
	w<-diag(vcv.phylo(treeGroup))
	pglsModelGroup<-gls(Mass~Pes,dataGroup,correlation=corPagel(1,phy=treeGroup,fixed=FALSE),weights=varFixed(~w))
        plot.pGLS(pglsModelGroup,dataGroup,col="red2",lwd=3,cex=0.3,pch=19)

summary(pglsModelGroup)
capture.output(summary(pglsModelGroup), file = "FossorialPesPGLS.txt")

Group<-Scansorial
	dataGroup<-pruneSample(data,tree,Group)$data
	treeGroup<-pruneSample(data,tree,Group)$tree
	w<-diag(vcv.phylo(treeGroup))
	pglsModelGroup<-gls(Mass~Pes,dataGroup,correlation=corPagel(1,phy=treeGroup,fixed=FALSE),weights=varFixed(~w))
	plot.pGLS(pglsModelGroup,dataGroup,col="springgreen",lwd=3,cex=0.3,pch=19)


summary(pglsModelGroup)
capture.output(summary(pglsModelGroup), file = "ScansorialPesPGLS.txt")


        w<-diag(vcv.phylo(tree))
      pGLS<-gls(Mass~Pes,data,corPagel(1,phy=tree,fixed=FALSE),weights=varFixed(~w))
      lambda<-pGLS$modelStruct$corStruct[1]
      Sigma<-vcv(rescale(tree,"lambda",lambda))    #'Sigma' is now our new vcv(tree)
	   

	#For differences in slope: 
	grpS_CvH<-rep("A",length(rownames(data))) 
	grpS_CvH[Fossorial]<-"B" 
	grpS_CvH[Scansorial]<-"C" 
	grpS_CvH<-as.factor(grpS_CvH) 
	names(grpS_CvH)<-rownames(data)

	#For differences in intercept: 
	grpI_CvH<-rep("A",length(rownames(data))) 
	grpI_CvH[Fossorial]<-"B" 
	grpI_CvH[Scansorial]<-"C" 
	grpI_CvH<-as.factor(grpI_CvH) 
	names(grpI_CvH)<-rownames(data)


	Model<-model.matrix(as.formula(Mass~Pes),data)


	Model_S_CvH<-model.matrix(as.formula(Mass~grpS_CvH:Pes),data) 
	Model_I_CvH<-model.matrix(as.formula(Mass~grpI_CvH + Pes),data) 
	Model_SI_CvHI<-model.matrix(as.formula(Mass~grpI_CvH + grpS_CvH:Pes),data)

	gls.ancova(Mass~Pes,Sigma,Model,Model_S_CvH)
        write.csv(gls.ancova(Mass~Pes,Sigma,Model,Model_S_CvH),'FossorialvScansorial_Pes_S.csv')
    

	gls.ancova(Mass~Pes,Sigma,Model,Model_I_CvH)
        write.csv(gls.ancova(Mass~Pes,Sigma,Model,Model_I_CvH),'FossorialvScansorial_I.csv')
	
        gls.ancova(Mass~Pes,Sigma,Model,Model_SI_CvHI)
	write.csv(gls.ancova(Mass~Pes,Sigma,Model,Model_SI_CvHI),'FossorialvScansorial_SI_I.csv')

       gls.ancova(Mass~Pes,Sigma,Model_I_CvH,Model_SI_CvHI)#Contribution of S after accounting for differences in I
       write.csv(gls.ancova(Mass~Pes,Sigma,Model_I_CvH,Model_SI_CvHI),'FossorialvScansorial_I_SI_I.csv')


#Now using Maximum Likelihood

    form <- Mass ~ Pes
    form_SI_CvH <- Mass ~ grpI_CvH + grpS_CvH:Pes
	    form_I_CvH <- Mass ~ grpI_CvH + Pes
	    form_S_CvH <- Mass ~ grpS_CvH:Pes


            w<-diag(vcv.phylo(tree))


    Base<-gls(form,data,corPagel(1,phy=tree,fixed=FALSE),weights=varFixed(~w),method="ML")
    SI_CvH<-gls(form_SI_CvH,data,corPagel(1,phy=tree,fixed=FALSE),weights=varFixed(~w),method="ML")
	    I_CvH<-gls(form_I_CvH,data,corPagel(1,phy=tree,fixed=FALSE),weights=varFixed(~w),method="ML")
	    S_CvH<-gls(form_S_CvH,data,corPagel(1,phy=tree,fixed=FALSE),weights=varFixed(~w),method="ML")
  

AICvalues<-
    c(summary(Base)$AIC,
    	summary(SI_CvH)$AIC,summary(I_CvH)$AIC,summary(S_CvH)$AIC
	)

names(AICvalues)<-
    c("Base",
    	"SI_CvH","I_CvH","S_CvH",
    	)

Results<-aicw(AICvalues)

Results<-Results[order(Results[,1]),]; Results
write.csv(Results,'FossorialvScansorial_Pes_Results.csv')

rm(list = ls())

#########################################################################


#Fossorial v SemiAquatic

library(ape); library(geiger); library(evomap); library(nlme)  

tree<-read.nexus("straptreenew.nex")

data<-read.csv("AliceVolume1.csv",row.names=1, header=TRUE)

data<-log(data)

Y<-"Pes"; X<-"Mass"
data<-data[,c(which(colnames(data)==Y),which(colnames(data)==X)),drop=F]

tree<-treedata(tree,data,sort=T,warnings=T)$phy

data<-as.data.frame(treedata(tree,data,sort=T,warnings=T)$data)

colnames(data)<-c("Mass","Pes")   

 
n<-length(tree$tip.label)
plot(tree)
tiplabels()	

#Here i'm telling R what species corresponds to what LO in the tree#


ActiveFlight<-c(187:193,263:267,269:274,276,282,283,287:288,291:293,295:299,302,311)
length(ActiveFlight)
Aquatic<-c(1,6,8,13,14,111,114,115,372,378:381)
length(Aquatic)
Arboreal<-c(11,30,32,54,55,80,99,130,146,152,213:223,225:230,234,245,247,250,252,383,384,386,391,394,396,400,402,403,409)
BipedalStriding<-c(232,233,268,279,300:301,303:310,312:326,349,363,364)
length(BipedalStriding)
Fossorial<-c(3,4,15,21:23,31,40,41,56,61,75,83,102,110,113,131,147,198,205,207:209,211,249,254,382,390)
length(Fossorial)
QuadStriding<-c(118:128,132:143,145,153:158,161:186,194,196,199:202,210,224,231,236:241,243,244,246,255:262,327:348,350:362,369:370,373:376,385,387,389,392,398,401,407,408)
length(QuadStriding)
Saltatorial<-c(16:20,24:29,33:36,38,39,42:53,57,58,60,62:74,76:79,81:82,84,85,87:98,100,101,103:109,112,195,212,251)
length(Saltatorial)
Scansorial<-c(37,129,148,150,151,206,235,248,388,397,399,404,405,406)
length(Scansorial)
SemiAquatic<-c(2,5,7,9,10,12,59,116,117,144,149,159,160,197,203,204,242,253,285,286,365:368,371,377,381,393,395,410)
length(SemiAquatic)
Soaring<-c(275,277,278,280,281,284,289,290,294)
length(Soaring)

plot.pGLS<-function(pGLSTemp,dataTemp,...){
    a <- summary(pGLSTemp)$tTable[1, 1]
    b <- summary(pGLSTemp)$tTable[2, 1]
    Y <- dataTemp[, which(colnames(dataTemp) == "Mass")]
    X <- dataTemp[, which(colnames(dataTemp) == "Pes")]
    lines(c(min(X), max(X)), c((a + b * min(X)), (a + b * max(X))), ...)
    points(X, Y, ...)
}

tiff("FossorialvSemiAquatic_Pes.tif", res=600, compression = "lzw", height=5, width=10, units="in")

plot(data$Mass~data$Pes,col="white",pch=19,xlab="Log10(Total Convexhull M3)", ylab="Log10(Pes length)",asp=1,cex.lab=1) 
Group<-ActiveFlight
	dataGroup<-pruneSample(data,tree,Group)$data
	treeGroup<-pruneSample(data,tree,Group)$tree
	w<-diag(vcv.phylo(treeGroup))
	pglsModelGroup<-gls(Mass~Pes,dataGroup,correlation=corPagel(1,phy=treeGroup,fixed=FALSE),weights=varFixed(~w))
        plot.pGLS(pglsModelGroup,dataGroup,col="red2",lwd=3,cex=0.3,pch=19)

summary(pglsModelGroup)
capture.output(summary(pglsModelGroup), file = "FossorialPesPGLS.txt")

Group<-SemiAquatic
	dataGroup<-pruneSample(data,tree,Group)$data
	treeGroup<-pruneSample(data,tree,Group)$tree
	w<-diag(vcv.phylo(treeGroup))
	pglsModelGroup<-gls(Mass~Pes,dataGroup,correlation=corPagel(1,phy=treeGroup,fixed=FALSE),weights=varFixed(~w))
	plot.pGLS(pglsModelGroup,dataGroup,col="springgreen",lwd=3,cex=0.3,pch=19)


summary(pglsModelGroup)
capture.output(summary(pglsModelGroup), file = "SemiAquaticPesPGLS.txt")


        w<-diag(vcv.phylo(tree))
      pGLS<-gls(Mass~Pes,data,corPagel(1,phy=tree,fixed=FALSE),weights=varFixed(~w))
      lambda<-pGLS$modelStruct$corStruct[1]
      Sigma<-vcv(rescale(tree,"lambda",lambda))    #'Sigma' is now our new vcv(tree)
	   

	#For differences in slope: 
	grpS_CvH<-rep("A",length(rownames(data))) 
	grpS_CvH[Fossorial]<-"B" 
	grpS_CvH[SemiAquatic]<-"C" 
	grpS_CvH<-as.factor(grpS_CvH) 
	names(grpS_CvH)<-rownames(data)

	#For differences in intercept: 
	grpI_CvH<-rep("A",length(rownames(data))) 
	grpI_CvH[Fossorial]<-"B" 
	grpI_CvH[SemiAquatic]<-"C" 
	grpI_CvH<-as.factor(grpI_CvH) 
	names(grpI_CvH)<-rownames(data)


	Model<-model.matrix(as.formula(Mass~Pes),data)


	Model_S_CvH<-model.matrix(as.formula(Mass~grpS_CvH:Pes),data) 
	Model_I_CvH<-model.matrix(as.formula(Mass~grpI_CvH + Pes),data) 
	Model_SI_CvHI<-model.matrix(as.formula(Mass~grpI_CvH + grpS_CvH:Pes),data)

	gls.ancova(Mass~Pes,Sigma,Model,Model_S_CvH)
        write.csv(gls.ancova(Mass~Pes,Sigma,Model,Model_S_CvH),'FossorialvSemiAquatic_Pes_S.csv')
    

	gls.ancova(Mass~Pes,Sigma,Model,Model_I_CvH)
        write.csv(gls.ancova(Mass~Pes,Sigma,Model,Model_I_CvH),'FossorialvSemiAquatic_I.csv')
	
        gls.ancova(Mass~Pes,Sigma,Model,Model_SI_CvHI)
	write.csv(gls.ancova(Mass~Pes,Sigma,Model,Model_SI_CvHI),'FossorialvSemiAquatic_SI_I.csv')

       gls.ancova(Mass~Pes,Sigma,Model_I_CvH,Model_SI_CvHI)#Contribution of S after accounting for differences in I
       write.csv(gls.ancova(Mass~Pes,Sigma,Model_I_CvH,Model_SI_CvHI),'FossorialvSemiAquatic_I_SI_I.csv')


#Now using Maximum Likelihood

    form <- Mass ~ Pes
    form_SI_CvH <- Mass ~ grpI_CvH + grpS_CvH:Pes
	    form_I_CvH <- Mass ~ grpI_CvH + Pes
	    form_S_CvH <- Mass ~ grpS_CvH:Pes


            w<-diag(vcv.phylo(tree))


    Base<-gls(form,data,corPagel(1,phy=tree,fixed=FALSE),weights=varFixed(~w),method="ML")
    SI_CvH<-gls(form_SI_CvH,data,corPagel(1,phy=tree,fixed=FALSE),weights=varFixed(~w),method="ML")
	    I_CvH<-gls(form_I_CvH,data,corPagel(1,phy=tree,fixed=FALSE),weights=varFixed(~w),method="ML")
	    S_CvH<-gls(form_S_CvH,data,corPagel(1,phy=tree,fixed=FALSE),weights=varFixed(~w),method="ML")
  

AICvalues<-
    c(summary(Base)$AIC,
    	summary(SI_CvH)$AIC,summary(I_CvH)$AIC,summary(S_CvH)$AIC
	)

names(AICvalues)<-
    c("Base",
    	"SI_CvH","I_CvH","S_CvH",
    	)

Results<-aicw(AICvalues)

Results<-Results[order(Results[,1]),]; Results
write.csv(Results,'FossorialvSemiAquatic_Pes_Results.csv')

rm(list = ls())

#########################################################################

#Fossorial v Soaring

library(ape); library(geiger); library(evomap); library(nlme)  

tree<-read.nexus("straptreenew.nex")

data<-read.csv("AliceVolume1.csv",row.names=1, header=TRUE)

data<-log(data)

Y<-"Pes"; X<-"Mass"
data<-data[,c(which(colnames(data)==Y),which(colnames(data)==X)),drop=F]

tree<-treedata(tree,data,sort=T,warnings=T)$phy

data<-as.data.frame(treedata(tree,data,sort=T,warnings=T)$data)

colnames(data)<-c("Mass","Pes")   

 
n<-length(tree$tip.label)
plot(tree)
tiplabels()	

#Here i'm telling R what species corresponds to what LO in the tree#


ActiveFlight<-c(187:193,263:267,269:274,276,282,283,287:288,291:293,295:299,302,311)
length(ActiveFlight)
Aquatic<-c(1,6,8,13,14,111,114,115,372,378:381)
length(Aquatic)
Arboreal<-c(11,30,32,54,55,80,99,130,146,152,213:223,225:230,234,245,247,250,252,383,384,386,391,394,396,400,402,403,409)
BipedalStriding<-c(232,233,268,279,300:301,303:310,312:326,349,363,364)
length(BipedalStriding)
Fossorial<-c(3,4,15,21:23,31,40,41,56,61,75,83,102,110,113,131,147,198,205,207:209,211,249,254,382,390)
length(Fossorial)
QuadStriding<-c(118:128,132:143,145,153:158,161:186,194,196,199:202,210,224,231,236:241,243,244,246,255:262,327:348,350:362,369:370,373:376,385,387,389,392,398,401,407,408)
length(QuadStriding)
Saltatorial<-c(16:20,24:29,33:36,38,39,42:53,57,58,60,62:74,76:79,81:82,84,85,87:98,100,101,103:109,112,195,212,251)
length(Saltatorial)
Scansorial<-c(37,129,148,150,151,206,235,248,388,397,399,404,405,406)
length(Scansorial)
SemiAquatic<-c(2,5,7,9,10,12,59,116,117,144,149,159,160,197,203,204,242,253,285,286,365:368,371,377,381,393,395,410)
length(SemiAquatic)
Soaring<-c(275,277,278,280,281,284,289,290,294)
length(Soaring)

plot.pGLS<-function(pGLSTemp,dataTemp,...){
    a <- summary(pGLSTemp)$tTable[1, 1]
    b <- summary(pGLSTemp)$tTable[2, 1]
    Y <- dataTemp[, which(colnames(dataTemp) == "Mass")]
    X <- dataTemp[, which(colnames(dataTemp) == "Pes")]
    lines(c(min(X), max(X)), c((a + b * min(X)), (a + b * max(X))), ...)
    points(X, Y, ...)
}

tiff("FossorialvSoaring_Pes.tif", res=600, compression = "lzw", height=5, width=10, units="in")

plot(data$Mass~data$Pes,col="white",pch=19,xlab="Log10(Total Convexhull M3)", ylab="Log10(Pes length)",asp=1,cex.lab=1) 
Group<-ActiveFlight
	dataGroup<-pruneSample(data,tree,Group)$data
	treeGroup<-pruneSample(data,tree,Group)$tree
	w<-diag(vcv.phylo(treeGroup))
	pglsModelGroup<-gls(Mass~Pes,dataGroup,correlation=corPagel(1,phy=treeGroup,fixed=FALSE),weights=varFixed(~w))
        plot.pGLS(pglsModelGroup,dataGroup,col="red2",lwd=3,cex=0.3,pch=19)

summary(pglsModelGroup)
capture.output(summary(pglsModelGroup), file = "FossorialPesPGLS.txt")

Group<-Soaring
	dataGroup<-pruneSample(data,tree,Group)$data
	treeGroup<-pruneSample(data,tree,Group)$tree
	w<-diag(vcv.phylo(treeGroup))
	pglsModelGroup<-gls(Mass~Pes,dataGroup,correlation=corPagel(1,phy=treeGroup,fixed=FALSE),weights=varFixed(~w))
	plot.pGLS(pglsModelGroup,dataGroup,col="springgreen",lwd=3,cex=0.3,pch=19)


summary(pglsModelGroup)
capture.output(summary(pglsModelGroup), file = "SoaringPesPGLS.txt")


        w<-diag(vcv.phylo(tree))
      pGLS<-gls(Mass~Pes,data,corPagel(1,phy=tree,fixed=FALSE),weights=varFixed(~w))
      lambda<-pGLS$modelStruct$corStruct[1]
      Sigma<-vcv(rescale(tree,"lambda",lambda))    #'Sigma' is now our new vcv(tree)
	   

	#For differences in slope: 
	grpS_CvH<-rep("A",length(rownames(data))) 
	grpS_CvH[Fossorial]<-"B" 
	grpS_CvH[Soaring]<-"C" 
	grpS_CvH<-as.factor(grpS_CvH) 
	names(grpS_CvH)<-rownames(data)

	#For differences in intercept: 
	grpI_CvH<-rep("A",length(rownames(data))) 
	grpI_CvH[Fossorial]<-"B" 
	grpI_CvH[Soaring]<-"C" 
	grpI_CvH<-as.factor(grpI_CvH) 
	names(grpI_CvH)<-rownames(data)


	Model<-model.matrix(as.formula(Mass~Pes),data)


	Model_S_CvH<-model.matrix(as.formula(Mass~grpS_CvH:Pes),data) 
	Model_I_CvH<-model.matrix(as.formula(Mass~grpI_CvH + Pes),data) 
	Model_SI_CvHI<-model.matrix(as.formula(Mass~grpI_CvH + grpS_CvH:Pes),data)

	gls.ancova(Mass~Pes,Sigma,Model,Model_S_CvH)
        write.csv(gls.ancova(Mass~Pes,Sigma,Model,Model_S_CvH),'FossorialvSoaring_Pes_S.csv')
    

	gls.ancova(Mass~Pes,Sigma,Model,Model_I_CvH)
        write.csv(gls.ancova(Mass~Pes,Sigma,Model,Model_I_CvH),'FossorialvSoaring_I.csv')
	
        gls.ancova(Mass~Pes,Sigma,Model,Model_SI_CvHI)
	write.csv(gls.ancova(Mass~Pes,Sigma,Model,Model_SI_CvHI),'FossorialvSoaring_SI_I.csv')

       gls.ancova(Mass~Pes,Sigma,Model_I_CvH,Model_SI_CvHI)#Contribution of S after accounting for differences in I
       write.csv(gls.ancova(Mass~Pes,Sigma,Model_I_CvH,Model_SI_CvHI),'FossorialvSoaring_I_SI_I.csv')


#Now using Maximum Likelihood

    form <- Mass ~ Pes
    form_SI_CvH <- Mass ~ grpI_CvH + grpS_CvH:Pes
	    form_I_CvH <- Mass ~ grpI_CvH + Pes
	    form_S_CvH <- Mass ~ grpS_CvH:Pes


            w<-diag(vcv.phylo(tree))


    Base<-gls(form,data,corPagel(1,phy=tree,fixed=FALSE),weights=varFixed(~w),method="ML")
    SI_CvH<-gls(form_SI_CvH,data,corPagel(1,phy=tree,fixed=FALSE),weights=varFixed(~w),method="ML")
	    I_CvH<-gls(form_I_CvH,data,corPagel(1,phy=tree,fixed=FALSE),weights=varFixed(~w),method="ML")
	    S_CvH<-gls(form_S_CvH,data,corPagel(1,phy=tree,fixed=FALSE),weights=varFixed(~w),method="ML")
  

AICvalues<-
    c(summary(Base)$AIC,
    	summary(SI_CvH)$AIC,summary(I_CvH)$AIC,summary(S_CvH)$AIC
	)

names(AICvalues)<-
    c("Base",
    	"SI_CvH","I_CvH","S_CvH",
    	)

Results<-aicw(AICvalues)

Results<-Results[order(Results[,1]),]; Results
write.csv(Results,'FossorialvSoaring_Pes_Results.csv')

rm(list = ls())

#########################################################################

#QuadStriding v Saltatorial

library(ape); library(geiger); library(evomap); library(nlme)  

tree<-read.nexus("straptreenew.nex")

data<-read.csv("AliceVolume1.csv",row.names=1, header=TRUE)

data<-log(data)

Y<-"Pes"; X<-"Mass"
data<-data[,c(which(colnames(data)==Y),which(colnames(data)==X)),drop=F]

tree<-treedata(tree,data,sort=T,warnings=T)$phy

data<-as.data.frame(treedata(tree,data,sort=T,warnings=T)$data)

colnames(data)<-c("Mass","Pes")   

 
n<-length(tree$tip.label)
plot(tree)
tiplabels()	

#Here i'm telling R what species corresponds to what LO in the tree#


ActiveFlight<-c(187:193,263:267,269:274,276,282,283,287:288,291:293,295:299,302,311)
length(ActiveFlight)
Aquatic<-c(1,6,8,13,14,111,114,115,372,378:381)
length(Aquatic)
Arboreal<-c(11,30,32,54,55,80,99,130,146,152,213:223,225:230,234,245,247,250,252,383,384,386,391,394,396,400,402,403,409)
BipedalStriding<-c(232,233,268,279,300:301,303:310,312:326,349,363,364)
length(BipedalStriding)
Fossorial<-c(3,4,15,21:23,31,40,41,56,61,75,83,102,110,113,131,147,198,205,207:209,211,249,254,382,390)
length(Fossorial)
QuadStriding<-c(118:128,132:143,145,153:158,161:186,194,196,199:202,210,224,231,236:241,243,244,246,255:262,327:348,350:362,369:370,373:376,385,387,389,392,398,401,407,408)
length(QuadStriding)
Saltatorial<-c(16:20,24:29,33:36,38,39,42:53,57,58,60,62:74,76:79,81:82,84,85,87:98,100,101,103:109,112,195,212,251)
length(Saltatorial)
Scansorial<-c(37,129,148,150,151,206,235,248,388,397,399,404,405,406)
length(Scansorial)
SemiAquatic<-c(2,5,7,9,10,12,59,116,117,144,149,159,160,197,203,204,242,253,285,286,365:368,371,377,381,393,395,410)
length(SemiAquatic)
Soaring<-c(275,277,278,280,281,284,289,290,294)
length(Soaring)

plot.pGLS<-function(pGLSTemp,dataTemp,...){
    a <- summary(pGLSTemp)$tTable[1, 1]
    b <- summary(pGLSTemp)$tTable[2, 1]
    Y <- dataTemp[, which(colnames(dataTemp) == "Mass")]
    X <- dataTemp[, which(colnames(dataTemp) == "Pes")]
    lines(c(min(X), max(X)), c((a + b * min(X)), (a + b * max(X))), ...)
    points(X, Y, ...)
}

tiff("QuadStridingvSaltatorial_Pes.tif", res=600, compression = "lzw", height=5, width=10, units="in")

plot(data$Mass~data$Pes,col="white",pch=19,xlab="Log10(Total Convexhull M3)", ylab="Log10(Pes length)",asp=1,cex.lab=1) 
Group<-ActiveFlight
	dataGroup<-pruneSample(data,tree,Group)$data
	treeGroup<-pruneSample(data,tree,Group)$tree
	w<-diag(vcv.phylo(treeGroup))
	pglsModelGroup<-gls(Mass~Pes,dataGroup,correlation=corPagel(1,phy=treeGroup,fixed=FALSE),weights=varFixed(~w))
        plot.pGLS(pglsModelGroup,dataGroup,col="red2",lwd=3,cex=0.3,pch=19)

summary(pglsModelGroup)
capture.output(summary(pglsModelGroup), file = "QuadStridingPesPGLS.txt")

Group<-Saltatorial
	dataGroup<-pruneSample(data,tree,Group)$data
	treeGroup<-pruneSample(data,tree,Group)$tree
	w<-diag(vcv.phylo(treeGroup))
	pglsModelGroup<-gls(Mass~Pes,dataGroup,correlation=corPagel(1,phy=treeGroup,fixed=FALSE),weights=varFixed(~w))
	plot.pGLS(pglsModelGroup,dataGroup,col="springgreen",lwd=3,cex=0.3,pch=19)


summary(pglsModelGroup)
capture.output(summary(pglsModelGroup), file = "SaltatorialPesPGLS.txt")


        w<-diag(vcv.phylo(tree))
      pGLS<-gls(Mass~Pes,data,corPagel(1,phy=tree,fixed=FALSE),weights=varFixed(~w))
      lambda<-pGLS$modelStruct$corStruct[1]
      Sigma<-vcv(rescale(tree,"lambda",lambda))    #'Sigma' is now our new vcv(tree)
	   

	#For differences in slope: 
	grpS_CvH<-rep("A",length(rownames(data))) 
	grpS_CvH[QuadStriding]<-"B" 
	grpS_CvH[Saltatorial]<-"C" 
	grpS_CvH<-as.factor(grpS_CvH) 
	names(grpS_CvH)<-rownames(data)

	#For differences in intercept: 
	grpI_CvH<-rep("A",length(rownames(data))) 
	grpI_CvH[QuadStriding]<-"B" 
	grpI_CvH[Saltatorial]<-"C" 
	grpI_CvH<-as.factor(grpI_CvH) 
	names(grpI_CvH)<-rownames(data)


	Model<-model.matrix(as.formula(Mass~Pes),data)


	Model_S_CvH<-model.matrix(as.formula(Mass~grpS_CvH:Pes),data) 
	Model_I_CvH<-model.matrix(as.formula(Mass~grpI_CvH + Pes),data) 
	Model_SI_CvHI<-model.matrix(as.formula(Mass~grpI_CvH + grpS_CvH:Pes),data)

	gls.ancova(Mass~Pes,Sigma,Model,Model_S_CvH)
        write.csv(gls.ancova(Mass~Pes,Sigma,Model,Model_S_CvH),'QuadStridingvSaltatorial_Pes_S.csv')
    

	gls.ancova(Mass~Pes,Sigma,Model,Model_I_CvH)
        write.csv(gls.ancova(Mass~Pes,Sigma,Model,Model_I_CvH),'QuadStridingvSaltatorial_I.csv')
	
        gls.ancova(Mass~Pes,Sigma,Model,Model_SI_CvHI)
	write.csv(gls.ancova(Mass~Pes,Sigma,Model,Model_SI_CvHI),'QuadStridingvSaltatorial_SI_I.csv')

       gls.ancova(Mass~Pes,Sigma,Model_I_CvH,Model_SI_CvHI)#Contribution of S after accounting for differences in I
       write.csv(gls.ancova(Mass~Pes,Sigma,Model_I_CvH,Model_SI_CvHI),'QuadStridingvSaltatorial_I_SI_I.csv')


#Now using Maximum Likelihood

    form <- Mass ~ Pes
    form_SI_CvH <- Mass ~ grpI_CvH + grpS_CvH:Pes
	    form_I_CvH <- Mass ~ grpI_CvH + Pes
	    form_S_CvH <- Mass ~ grpS_CvH:Pes


            w<-diag(vcv.phylo(tree))


    Base<-gls(form,data,corPagel(1,phy=tree,fixed=FALSE),weights=varFixed(~w),method="ML")
    SI_CvH<-gls(form_SI_CvH,data,corPagel(1,phy=tree,fixed=FALSE),weights=varFixed(~w),method="ML")
	    I_CvH<-gls(form_I_CvH,data,corPagel(1,phy=tree,fixed=FALSE),weights=varFixed(~w),method="ML")
	    S_CvH<-gls(form_S_CvH,data,corPagel(1,phy=tree,fixed=FALSE),weights=varFixed(~w),method="ML")
  

AICvalues<-
    c(summary(Base)$AIC,
    	summary(SI_CvH)$AIC,summary(I_CvH)$AIC,summary(S_CvH)$AIC
	)

names(AICvalues)<-
    c("Base",
    	"SI_CvH","I_CvH","S_CvH",
    	)

Results<-aicw(AICvalues)

Results<-Results[order(Results[,1]),]; Results
write.csv(Results,'QuadStridingvSaltatorial_Pes_Results.csv')

rm(list = ls())

#########################################################################

#QuadStriding v Scansorial

library(ape); library(geiger); library(evomap); library(nlme)  

tree<-read.nexus("straptreenew.nex")

data<-read.csv("AliceVolume1.csv",row.names=1, header=TRUE)

data<-log(data)

Y<-"Pes"; X<-"Mass"
data<-data[,c(which(colnames(data)==Y),which(colnames(data)==X)),drop=F]

tree<-treedata(tree,data,sort=T,warnings=T)$phy

data<-as.data.frame(treedata(tree,data,sort=T,warnings=T)$data)

colnames(data)<-c("Mass","Pes")   

 
n<-length(tree$tip.label)
plot(tree)
tiplabels()	

#Here i'm telling R what species corresponds to what LO in the tree#


ActiveFlight<-c(187:193,263:267,269:274,276,282,283,287:288,291:293,295:299,302,311)
length(ActiveFlight)
Aquatic<-c(1,6,8,13,14,111,114,115,372,378:381)
length(Aquatic)
Arboreal<-c(11,30,32,54,55,80,99,130,146,152,213:223,225:230,234,245,247,250,252,383,384,386,391,394,396,400,402,403,409)
BipedalStriding<-c(232,233,268,279,300:301,303:310,312:326,349,363,364)
length(BipedalStriding)
Fossorial<-c(3,4,15,21:23,31,40,41,56,61,75,83,102,110,113,131,147,198,205,207:209,211,249,254,382,390)
length(Fossorial)
QuadStriding<-c(118:128,132:143,145,153:158,161:186,194,196,199:202,210,224,231,236:241,243,244,246,255:262,327:348,350:362,369:370,373:376,385,387,389,392,398,401,407,408)
length(QuadStriding)
Saltatorial<-c(16:20,24:29,33:36,38,39,42:53,57,58,60,62:74,76:79,81:82,84,85,87:98,100,101,103:109,112,195,212,251)
length(Saltatorial)
Scansorial<-c(37,129,148,150,151,206,235,248,388,397,399,404,405,406)
length(Scansorial)
SemiAquatic<-c(2,5,7,9,10,12,59,116,117,144,149,159,160,197,203,204,242,253,285,286,365:368,371,377,381,393,395,410)
length(SemiAquatic)
Soaring<-c(275,277,278,280,281,284,289,290,294)
length(Soaring)

plot.pGLS<-function(pGLSTemp,dataTemp,...){
    a <- summary(pGLSTemp)$tTable[1, 1]
    b <- summary(pGLSTemp)$tTable[2, 1]
    Y <- dataTemp[, which(colnames(dataTemp) == "Mass")]
    X <- dataTemp[, which(colnames(dataTemp) == "Pes")]
    lines(c(min(X), max(X)), c((a + b * min(X)), (a + b * max(X))), ...)
    points(X, Y, ...)
}

tiff("QuadStridingvScansorial_Pes.tif", res=600, compression = "lzw", height=5, width=10, units="in")

plot(data$Mass~data$Pes,col="white",pch=19,xlab="Log10(Total Convexhull M3)", ylab="Log10(Pes length)",asp=1,cex.lab=1) 
Group<-ActiveFlight
	dataGroup<-pruneSample(data,tree,Group)$data
	treeGroup<-pruneSample(data,tree,Group)$tree
	w<-diag(vcv.phylo(treeGroup))
	pglsModelGroup<-gls(Mass~Pes,dataGroup,correlation=corPagel(1,phy=treeGroup,fixed=FALSE),weights=varFixed(~w))
        plot.pGLS(pglsModelGroup,dataGroup,col="red2",lwd=3,cex=0.3,pch=19)

summary(pglsModelGroup)
capture.output(summary(pglsModelGroup), file = "QuadStridingPesPGLS.txt")

Group<-Scansorial
	dataGroup<-pruneSample(data,tree,Group)$data
	treeGroup<-pruneSample(data,tree,Group)$tree
	w<-diag(vcv.phylo(treeGroup))
	pglsModelGroup<-gls(Mass~Pes,dataGroup,correlation=corPagel(1,phy=treeGroup,fixed=FALSE),weights=varFixed(~w))
	plot.pGLS(pglsModelGroup,dataGroup,col="springgreen",lwd=3,cex=0.3,pch=19)


summary(pglsModelGroup)
capture.output(summary(pglsModelGroup), file = "ScansorialPesPGLS.txt")


        w<-diag(vcv.phylo(tree))
      pGLS<-gls(Mass~Pes,data,corPagel(1,phy=tree,fixed=FALSE),weights=varFixed(~w))
      lambda<-pGLS$modelStruct$corStruct[1]
      Sigma<-vcv(rescale(tree,"lambda",lambda))    #'Sigma' is now our new vcv(tree)
	   

	#For differences in slope: 
	grpS_CvH<-rep("A",length(rownames(data))) 
	grpS_CvH[QuadStriding]<-"B" 
	grpS_CvH[Scansorial]<-"C" 
	grpS_CvH<-as.factor(grpS_CvH) 
	names(grpS_CvH)<-rownames(data)

	#For differences in intercept: 
	grpI_CvH<-rep("A",length(rownames(data))) 
	grpI_CvH[QuadStriding]<-"B" 
	grpI_CvH[Scansorial]<-"C" 
	grpI_CvH<-as.factor(grpI_CvH) 
	names(grpI_CvH)<-rownames(data)


	Model<-model.matrix(as.formula(Mass~Pes),data)


	Model_S_CvH<-model.matrix(as.formula(Mass~grpS_CvH:Pes),data) 
	Model_I_CvH<-model.matrix(as.formula(Mass~grpI_CvH + Pes),data) 
	Model_SI_CvHI<-model.matrix(as.formula(Mass~grpI_CvH + grpS_CvH:Pes),data)

	gls.ancova(Mass~Pes,Sigma,Model,Model_S_CvH)
        write.csv(gls.ancova(Mass~Pes,Sigma,Model,Model_S_CvH),'QuadStridingvScansorial_Pes_S.csv')
    

	gls.ancova(Mass~Pes,Sigma,Model,Model_I_CvH)
        write.csv(gls.ancova(Mass~Pes,Sigma,Model,Model_I_CvH),'QuadStridingvScansorial_I.csv')
	
        gls.ancova(Mass~Pes,Sigma,Model,Model_SI_CvHI)
	write.csv(gls.ancova(Mass~Pes,Sigma,Model,Model_SI_CvHI),'QuadStridingvScansorial_SI_I.csv')

       gls.ancova(Mass~Pes,Sigma,Model_I_CvH,Model_SI_CvHI)#Contribution of S after accounting for differences in I
       write.csv(gls.ancova(Mass~Pes,Sigma,Model_I_CvH,Model_SI_CvHI),'QuadStridingvScansorial_I_SI_I.csv')


#Now using Maximum Likelihood

    form <- Mass ~ Pes
    form_SI_CvH <- Mass ~ grpI_CvH + grpS_CvH:Pes
	    form_I_CvH <- Mass ~ grpI_CvH + Pes
	    form_S_CvH <- Mass ~ grpS_CvH:Pes


            w<-diag(vcv.phylo(tree))


    Base<-gls(form,data,corPagel(1,phy=tree,fixed=FALSE),weights=varFixed(~w),method="ML")
    SI_CvH<-gls(form_SI_CvH,data,corPagel(1,phy=tree,fixed=FALSE),weights=varFixed(~w),method="ML")
	    I_CvH<-gls(form_I_CvH,data,corPagel(1,phy=tree,fixed=FALSE),weights=varFixed(~w),method="ML")
	    S_CvH<-gls(form_S_CvH,data,corPagel(1,phy=tree,fixed=FALSE),weights=varFixed(~w),method="ML")
  

AICvalues<-
    c(summary(Base)$AIC,
    	summary(SI_CvH)$AIC,summary(I_CvH)$AIC,summary(S_CvH)$AIC
	)

names(AICvalues)<-
    c("Base",
    	"SI_CvH","I_CvH","S_CvH",
    	)

Results<-aicw(AICvalues)

Results<-Results[order(Results[,1]),]; Results
write.csv(Results,'QuadStridingvScansorial_Pes_Results.csv')

rm(list = ls())

#########################################################################

#QuadStriding v SemiAquatic

library(ape); library(geiger); library(evomap); library(nlme)  

tree<-read.nexus("straptreenew.nex")

data<-read.csv("AliceVolume1.csv",row.names=1, header=TRUE)

data<-log(data)

Y<-"Pes"; X<-"Mass"
data<-data[,c(which(colnames(data)==Y),which(colnames(data)==X)),drop=F]

tree<-treedata(tree,data,sort=T,warnings=T)$phy

data<-as.data.frame(treedata(tree,data,sort=T,warnings=T)$data)

colnames(data)<-c("Mass","Pes")   

 
n<-length(tree$tip.label)
plot(tree)
tiplabels()	

#Here i'm telling R what species corresponds to what LO in the tree#


ActiveFlight<-c(187:193,263:267,269:274,276,282,283,287:288,291:293,295:299,302,311)
length(ActiveFlight)
Aquatic<-c(1,6,8,13,14,111,114,115,372,378:381)
length(Aquatic)
Arboreal<-c(11,30,32,54,55,80,99,130,146,152,213:223,225:230,234,245,247,250,252,383,384,386,391,394,396,400,402,403,409)
BipedalStriding<-c(232,233,268,279,300:301,303:310,312:326,349,363,364)
length(BipedalStriding)
Fossorial<-c(3,4,15,21:23,31,40,41,56,61,75,83,102,110,113,131,147,198,205,207:209,211,249,254,382,390)
length(Fossorial)
QuadStriding<-c(118:128,132:143,145,153:158,161:186,194,196,199:202,210,224,231,236:241,243,244,246,255:262,327:348,350:362,369:370,373:376,385,387,389,392,398,401,407,408)
length(QuadStriding)
Saltatorial<-c(16:20,24:29,33:36,38,39,42:53,57,58,60,62:74,76:79,81:82,84,85,87:98,100,101,103:109,112,195,212,251)
length(Saltatorial)
Scansorial<-c(37,129,148,150,151,206,235,248,388,397,399,404,405,406)
length(Scansorial)
SemiAquatic<-c(2,5,7,9,10,12,59,116,117,144,149,159,160,197,203,204,242,253,285,286,365:368,371,377,381,393,395,410)
length(SemiAquatic)
Soaring<-c(275,277,278,280,281,284,289,290,294)
length(Soaring)

plot.pGLS<-function(pGLSTemp,dataTemp,...){
    a <- summary(pGLSTemp)$tTable[1, 1]
    b <- summary(pGLSTemp)$tTable[2, 1]
    Y <- dataTemp[, which(colnames(dataTemp) == "Mass")]
    X <- dataTemp[, which(colnames(dataTemp) == "Pes")]
    lines(c(min(X), max(X)), c((a + b * min(X)), (a + b * max(X))), ...)
    points(X, Y, ...)
}

tiff("QuadStridingvSemiAquatic_Pes.tif", res=600, compression = "lzw", height=5, width=10, units="in")

plot(data$Mass~data$Pes,col="white",pch=19,xlab="Log10(Total Convexhull M3)", ylab="Log10(Pes length)",asp=1,cex.lab=1) 
Group<-ActiveFlight
	dataGroup<-pruneSample(data,tree,Group)$data
	treeGroup<-pruneSample(data,tree,Group)$tree
	w<-diag(vcv.phylo(treeGroup))
	pglsModelGroup<-gls(Mass~Pes,dataGroup,correlation=corPagel(1,phy=treeGroup,fixed=FALSE),weights=varFixed(~w))
        plot.pGLS(pglsModelGroup,dataGroup,col="red2",lwd=3,cex=0.3,pch=19)

summary(pglsModelGroup)
capture.output(summary(pglsModelGroup), file = "QuadStridingPesPGLS.txt")

Group<-SemiAquatic
	dataGroup<-pruneSample(data,tree,Group)$data
	treeGroup<-pruneSample(data,tree,Group)$tree
	w<-diag(vcv.phylo(treeGroup))
	pglsModelGroup<-gls(Mass~Pes,dataGroup,correlation=corPagel(1,phy=treeGroup,fixed=FALSE),weights=varFixed(~w))
	plot.pGLS(pglsModelGroup,dataGroup,col="springgreen",lwd=3,cex=0.3,pch=19)


summary(pglsModelGroup)
capture.output(summary(pglsModelGroup), file = "SemiAquaticPesPGLS.txt")


        w<-diag(vcv.phylo(tree))
      pGLS<-gls(Mass~Pes,data,corPagel(1,phy=tree,fixed=FALSE),weights=varFixed(~w))
      lambda<-pGLS$modelStruct$corStruct[1]
      Sigma<-vcv(rescale(tree,"lambda",lambda))    #'Sigma' is now our new vcv(tree)
	   

	#For differences in slope: 
	grpS_CvH<-rep("A",length(rownames(data))) 
	grpS_CvH[QuadStriding]<-"B" 
	grpS_CvH[SemiAquatic]<-"C" 
	grpS_CvH<-as.factor(grpS_CvH) 
	names(grpS_CvH)<-rownames(data)

	#For differences in intercept: 
	grpI_CvH<-rep("A",length(rownames(data))) 
	grpI_CvH[QuadStriding]<-"B" 
	grpI_CvH[SemiAquatic]<-"C" 
	grpI_CvH<-as.factor(grpI_CvH) 
	names(grpI_CvH)<-rownames(data)


	Model<-model.matrix(as.formula(Mass~Pes),data)


	Model_S_CvH<-model.matrix(as.formula(Mass~grpS_CvH:Pes),data) 
	Model_I_CvH<-model.matrix(as.formula(Mass~grpI_CvH + Pes),data) 
	Model_SI_CvHI<-model.matrix(as.formula(Mass~grpI_CvH + grpS_CvH:Pes),data)

	gls.ancova(Mass~Pes,Sigma,Model,Model_S_CvH)
        write.csv(gls.ancova(Mass~Pes,Sigma,Model,Model_S_CvH),'QuadStridingvSemiAquatic_Pes_S.csv')
    

	gls.ancova(Mass~Pes,Sigma,Model,Model_I_CvH)
        write.csv(gls.ancova(Mass~Pes,Sigma,Model,Model_I_CvH),'QuadStridingvSemiAquatic_I.csv')
	
        gls.ancova(Mass~Pes,Sigma,Model,Model_SI_CvHI)
	write.csv(gls.ancova(Mass~Pes,Sigma,Model,Model_SI_CvHI),'QuadStridingvSemiAquatic_SI_I.csv')

       gls.ancova(Mass~Pes,Sigma,Model_I_CvH,Model_SI_CvHI)#Contribution of S after accounting for differences in I
       write.csv(gls.ancova(Mass~Pes,Sigma,Model_I_CvH,Model_SI_CvHI),'QuadStridingvSemiAquatic_I_SI_I.csv')


#Now using Maximum Likelihood

    form <- Mass ~ Pes
    form_SI_CvH <- Mass ~ grpI_CvH + grpS_CvH:Pes
	    form_I_CvH <- Mass ~ grpI_CvH + Pes
	    form_S_CvH <- Mass ~ grpS_CvH:Pes


            w<-diag(vcv.phylo(tree))


    Base<-gls(form,data,corPagel(1,phy=tree,fixed=FALSE),weights=varFixed(~w),method="ML")
    SI_CvH<-gls(form_SI_CvH,data,corPagel(1,phy=tree,fixed=FALSE),weights=varFixed(~w),method="ML")
	    I_CvH<-gls(form_I_CvH,data,corPagel(1,phy=tree,fixed=FALSE),weights=varFixed(~w),method="ML")
	    S_CvH<-gls(form_S_CvH,data,corPagel(1,phy=tree,fixed=FALSE),weights=varFixed(~w),method="ML")
  

AICvalues<-
    c(summary(Base)$AIC,
    	summary(SI_CvH)$AIC,summary(I_CvH)$AIC,summary(S_CvH)$AIC
	)

names(AICvalues)<-
    c("Base",
    	"SI_CvH","I_CvH","S_CvH",
    	)

Results<-aicw(AICvalues)

Results<-Results[order(Results[,1]),]; Results
write.csv(Results,'QuadStridingvSemiAquatic_Pes_Results.csv')

rm(list = ls())

#########################################################################

#QuadStriding v Soaring

library(ape); library(geiger); library(evomap); library(nlme)  

tree<-read.nexus("straptreenew.nex")

data<-read.csv("AliceVolume1.csv",row.names=1, header=TRUE)

data<-log(data)

Y<-"Pes"; X<-"Mass"
data<-data[,c(which(colnames(data)==Y),which(colnames(data)==X)),drop=F]

tree<-treedata(tree,data,sort=T,warnings=T)$phy

data<-as.data.frame(treedata(tree,data,sort=T,warnings=T)$data)

colnames(data)<-c("Mass","Pes")   

 
n<-length(tree$tip.label)
plot(tree)
tiplabels()	

#Here i'm telling R what species corresponds to what LO in the tree#


ActiveFlight<-c(187:193,263:267,269:274,276,282,283,287:288,291:293,295:299,302,311)
length(ActiveFlight)
Aquatic<-c(1,6,8,13,14,111,114,115,372,378:381)
length(Aquatic)
Arboreal<-c(11,30,32,54,55,80,99,130,146,152,213:223,225:230,234,245,247,250,252,383,384,386,391,394,396,400,402,403,409)
BipedalStriding<-c(232,233,268,279,300:301,303:310,312:326,349,363,364)
length(BipedalStriding)
Fossorial<-c(3,4,15,21:23,31,40,41,56,61,75,83,102,110,113,131,147,198,205,207:209,211,249,254,382,390)
length(Fossorial)
QuadStriding<-c(118:128,132:143,145,153:158,161:186,194,196,199:202,210,224,231,236:241,243,244,246,255:262,327:348,350:362,369:370,373:376,385,387,389,392,398,401,407,408)
length(QuadStriding)
Saltatorial<-c(16:20,24:29,33:36,38,39,42:53,57,58,60,62:74,76:79,81:82,84,85,87:98,100,101,103:109,112,195,212,251)
length(Saltatorial)
Scansorial<-c(37,129,148,150,151,206,235,248,388,397,399,404,405,406)
length(Scansorial)
SemiAquatic<-c(2,5,7,9,10,12,59,116,117,144,149,159,160,197,203,204,242,253,285,286,365:368,371,377,381,393,395,410)
length(SemiAquatic)
Soaring<-c(275,277,278,280,281,284,289,290,294)
length(Soaring)

plot.pGLS<-function(pGLSTemp,dataTemp,...){
    a <- summary(pGLSTemp)$tTable[1, 1]
    b <- summary(pGLSTemp)$tTable[2, 1]
    Y <- dataTemp[, which(colnames(dataTemp) == "Mass")]
    X <- dataTemp[, which(colnames(dataTemp) == "Pes")]
    lines(c(min(X), max(X)), c((a + b * min(X)), (a + b * max(X))), ...)
    points(X, Y, ...)
}

tiff("QuadStridingvSoaring_Pes.tif", res=600, compression = "lzw", height=5, width=10, units="in")

plot(data$Mass~data$Pes,col="white",pch=19,xlab="Log10(Total Convexhull M3)", ylab="Log10(Pes length)",asp=1,cex.lab=1) 
Group<-ActiveFlight
	dataGroup<-pruneSample(data,tree,Group)$data
	treeGroup<-pruneSample(data,tree,Group)$tree
	w<-diag(vcv.phylo(treeGroup))
	pglsModelGroup<-gls(Mass~Pes,dataGroup,correlation=corPagel(1,phy=treeGroup,fixed=FALSE),weights=varFixed(~w))
        plot.pGLS(pglsModelGroup,dataGroup,col="red2",lwd=3,cex=0.3,pch=19)

summary(pglsModelGroup)
capture.output(summary(pglsModelGroup), file = "QuadStridingPesPGLS.txt")

Group<-Soaring
	dataGroup<-pruneSample(data,tree,Group)$data
	treeGroup<-pruneSample(data,tree,Group)$tree
	w<-diag(vcv.phylo(treeGroup))
	pglsModelGroup<-gls(Mass~Pes,dataGroup,correlation=corPagel(1,phy=treeGroup,fixed=FALSE),weights=varFixed(~w))
	plot.pGLS(pglsModelGroup,dataGroup,col="springgreen",lwd=3,cex=0.3,pch=19)


summary(pglsModelGroup)
capture.output(summary(pglsModelGroup), file = "SoaringPesPGLS.txt")


        w<-diag(vcv.phylo(tree))
      pGLS<-gls(Mass~Pes,data,corPagel(1,phy=tree,fixed=FALSE),weights=varFixed(~w))
      lambda<-pGLS$modelStruct$corStruct[1]
      Sigma<-vcv(rescale(tree,"lambda",lambda))    #'Sigma' is now our new vcv(tree)
	   

	#For differences in slope: 
	grpS_CvH<-rep("A",length(rownames(data))) 
	grpS_CvH[QuadStriding]<-"B" 
	grpS_CvH[Soaring]<-"C" 
	grpS_CvH<-as.factor(grpS_CvH) 
	names(grpS_CvH)<-rownames(data)

	#For differences in intercept: 
	grpI_CvH<-rep("A",length(rownames(data))) 
	grpI_CvH[QuadStriding]<-"B" 
	grpI_CvH[Soaring]<-"C" 
	grpI_CvH<-as.factor(grpI_CvH) 
	names(grpI_CvH)<-rownames(data)


	Model<-model.matrix(as.formula(Mass~Pes),data)


	Model_S_CvH<-model.matrix(as.formula(Mass~grpS_CvH:Pes),data) 
	Model_I_CvH<-model.matrix(as.formula(Mass~grpI_CvH + Pes),data) 
	Model_SI_CvHI<-model.matrix(as.formula(Mass~grpI_CvH + grpS_CvH:Pes),data)

	gls.ancova(Mass~Pes,Sigma,Model,Model_S_CvH)
        write.csv(gls.ancova(Mass~Pes,Sigma,Model,Model_S_CvH),'QuadStridingvSoaring_Pes_S.csv')
    

	gls.ancova(Mass~Pes,Sigma,Model,Model_I_CvH)
        write.csv(gls.ancova(Mass~Pes,Sigma,Model,Model_I_CvH),'QuadStridingvSoaring_I.csv')
	
        gls.ancova(Mass~Pes,Sigma,Model,Model_SI_CvHI)
	write.csv(gls.ancova(Mass~Pes,Sigma,Model,Model_SI_CvHI),'QuadStridingvSoaring_SI_I.csv')

       gls.ancova(Mass~Pes,Sigma,Model_I_CvH,Model_SI_CvHI)#Contribution of S after accounting for differences in I
       write.csv(gls.ancova(Mass~Pes,Sigma,Model_I_CvH,Model_SI_CvHI),'QuadStridingvSoaring_I_SI_I.csv')


#Now using Maximum Likelihood

    form <- Mass ~ Pes
    form_SI_CvH <- Mass ~ grpI_CvH + grpS_CvH:Pes
	    form_I_CvH <- Mass ~ grpI_CvH + Pes
	    form_S_CvH <- Mass ~ grpS_CvH:Pes


            w<-diag(vcv.phylo(tree))


    Base<-gls(form,data,corPagel(1,phy=tree,fixed=FALSE),weights=varFixed(~w),method="ML")
    SI_CvH<-gls(form_SI_CvH,data,corPagel(1,phy=tree,fixed=FALSE),weights=varFixed(~w),method="ML")
	    I_CvH<-gls(form_I_CvH,data,corPagel(1,phy=tree,fixed=FALSE),weights=varFixed(~w),method="ML")
	    S_CvH<-gls(form_S_CvH,data,corPagel(1,phy=tree,fixed=FALSE),weights=varFixed(~w),method="ML")
  

AICvalues<-
    c(summary(Base)$AIC,
    	summary(SI_CvH)$AIC,summary(I_CvH)$AIC,summary(S_CvH)$AIC
	)

names(AICvalues)<-
    c("Base",
    	"SI_CvH","I_CvH","S_CvH",
    	)

Results<-aicw(AICvalues)

Results<-Results[order(Results[,1]),]; Results
write.csv(Results,'QuadStridingvSoaring_Pes_Results.csv')

rm(list = ls())

#########################################################################

#Saltatorial v Scansorial

library(ape); library(geiger); library(evomap); library(nlme)  

tree<-read.nexus("straptreenew.nex")

data<-read.csv("AliceVolume1.csv",row.names=1, header=TRUE)

data<-log(data)

Y<-"Pes"; X<-"Mass"
data<-data[,c(which(colnames(data)==Y),which(colnames(data)==X)),drop=F]

tree<-treedata(tree,data,sort=T,warnings=T)$phy

data<-as.data.frame(treedata(tree,data,sort=T,warnings=T)$data)

colnames(data)<-c("Mass","Pes")   

 
n<-length(tree$tip.label)
plot(tree)
tiplabels()	

#Here i'm telling R what species corresponds to what LO in the tree#


ActiveFlight<-c(187:193,263:267,269:274,276,282,283,287:288,291:293,295:299,302,311)
length(ActiveFlight)
Aquatic<-c(1,6,8,13,14,111,114,115,372,378:381)
length(Aquatic)
Arboreal<-c(11,30,32,54,55,80,99,130,146,152,213:223,225:230,234,245,247,250,252,383,384,386,391,394,396,400,402,403,409)
BipedalStriding<-c(232,233,268,279,300:301,303:310,312:326,349,363,364)
length(BipedalStriding)
Fossorial<-c(3,4,15,21:23,31,40,41,56,61,75,83,102,110,113,131,147,198,205,207:209,211,249,254,382,390)
length(Fossorial)
QuadStriding<-c(118:128,132:143,145,153:158,161:186,194,196,199:202,210,224,231,236:241,243,244,246,255:262,327:348,350:362,369:370,373:376,385,387,389,392,398,401,407,408)
length(QuadStriding)
Saltatorial<-c(16:20,24:29,33:36,38,39,42:53,57,58,60,62:74,76:79,81:82,84,85,87:98,100,101,103:109,112,195,212,251)
length(Saltatorial)
Scansorial<-c(37,129,148,150,151,206,235,248,388,397,399,404,405,406)
length(Scansorial)
SemiAquatic<-c(2,5,7,9,10,12,59,116,117,144,149,159,160,197,203,204,242,253,285,286,365:368,371,377,381,393,395,410)
length(SemiAquatic)
Soaring<-c(275,277,278,280,281,284,289,290,294)
length(Soaring)

plot.pGLS<-function(pGLSTemp,dataTemp,...){
    a <- summary(pGLSTemp)$tTable[1, 1]
    b <- summary(pGLSTemp)$tTable[2, 1]
    Y <- dataTemp[, which(colnames(dataTemp) == "Mass")]
    X <- dataTemp[, which(colnames(dataTemp) == "Pes")]
    lines(c(min(X), max(X)), c((a + b * min(X)), (a + b * max(X))), ...)
    points(X, Y, ...)
}

tiff("SaltatorialvScansorial_Pes.tif", res=600, compression = "lzw", height=5, width=10, units="in")

plot(data$Mass~data$Pes,col="white",pch=19,xlab="Log10(Total Convexhull M3)", ylab="Log10(Pes length)",asp=1,cex.lab=1) 
Group<-ActiveFlight
	dataGroup<-pruneSample(data,tree,Group)$data
	treeGroup<-pruneSample(data,tree,Group)$tree
	w<-diag(vcv.phylo(treeGroup))
	pglsModelGroup<-gls(Mass~Pes,dataGroup,correlation=corPagel(1,phy=treeGroup,fixed=FALSE),weights=varFixed(~w))
        plot.pGLS(pglsModelGroup,dataGroup,col="red2",lwd=3,cex=0.3,pch=19)

summary(pglsModelGroup)
capture.output(summary(pglsModelGroup), file = "SaltatorialPesPGLS.txt")

Group<-Scansorial
	dataGroup<-pruneSample(data,tree,Group)$data
	treeGroup<-pruneSample(data,tree,Group)$tree
	w<-diag(vcv.phylo(treeGroup))
	pglsModelGroup<-gls(Mass~Pes,dataGroup,correlation=corPagel(1,phy=treeGroup,fixed=FALSE),weights=varFixed(~w))
	plot.pGLS(pglsModelGroup,dataGroup,col="springgreen",lwd=3,cex=0.3,pch=19)


summary(pglsModelGroup)
capture.output(summary(pglsModelGroup), file = "ScansorialPesPGLS.txt")


        w<-diag(vcv.phylo(tree))
      pGLS<-gls(Mass~Pes,data,corPagel(1,phy=tree,fixed=FALSE),weights=varFixed(~w))
      lambda<-pGLS$modelStruct$corStruct[1]
      Sigma<-vcv(rescale(tree,"lambda",lambda))    #'Sigma' is now our new vcv(tree)
	   

	#For differences in slope: 
	grpS_CvH<-rep("A",length(rownames(data))) 
	grpS_CvH[Saltatorial]<-"B" 
	grpS_CvH[Scansorial]<-"C" 
	grpS_CvH<-as.factor(grpS_CvH) 
	names(grpS_CvH)<-rownames(data)

	#For differences in intercept: 
	grpI_CvH<-rep("A",length(rownames(data))) 
	grpI_CvH[Saltatorial]<-"B" 
	grpI_CvH[Scansorial]<-"C" 
	grpI_CvH<-as.factor(grpI_CvH) 
	names(grpI_CvH)<-rownames(data)


	Model<-model.matrix(as.formula(Mass~Pes),data)


	Model_S_CvH<-model.matrix(as.formula(Mass~grpS_CvH:Pes),data) 
	Model_I_CvH<-model.matrix(as.formula(Mass~grpI_CvH + Pes),data) 
	Model_SI_CvHI<-model.matrix(as.formula(Mass~grpI_CvH + grpS_CvH:Pes),data)

	gls.ancova(Mass~Pes,Sigma,Model,Model_S_CvH)
        write.csv(gls.ancova(Mass~Pes,Sigma,Model,Model_S_CvH),'SaltatorialvScansorial_Pes_S.csv')
    

	gls.ancova(Mass~Pes,Sigma,Model,Model_I_CvH)
        write.csv(gls.ancova(Mass~Pes,Sigma,Model,Model_I_CvH),'SaltatorialvScansorial_I.csv')
	
        gls.ancova(Mass~Pes,Sigma,Model,Model_SI_CvHI)
	write.csv(gls.ancova(Mass~Pes,Sigma,Model,Model_SI_CvHI),'SaltatorialvScansorial_SI_I.csv')

       gls.ancova(Mass~Pes,Sigma,Model_I_CvH,Model_SI_CvHI)#Contribution of S after accounting for differences in I
       write.csv(gls.ancova(Mass~Pes,Sigma,Model_I_CvH,Model_SI_CvHI),'SaltatorialvScansorial_I_SI_I.csv')


#Now using Maximum Likelihood

    form <- Mass ~ Pes
    form_SI_CvH <- Mass ~ grpI_CvH + grpS_CvH:Pes
	    form_I_CvH <- Mass ~ grpI_CvH + Pes
	    form_S_CvH <- Mass ~ grpS_CvH:Pes


            w<-diag(vcv.phylo(tree))


    Base<-gls(form,data,corPagel(1,phy=tree,fixed=FALSE),weights=varFixed(~w),method="ML")
    SI_CvH<-gls(form_SI_CvH,data,corPagel(1,phy=tree,fixed=FALSE),weights=varFixed(~w),method="ML")
	    I_CvH<-gls(form_I_CvH,data,corPagel(1,phy=tree,fixed=FALSE),weights=varFixed(~w),method="ML")
	    S_CvH<-gls(form_S_CvH,data,corPagel(1,phy=tree,fixed=FALSE),weights=varFixed(~w),method="ML")
  

AICvalues<-
    c(summary(Base)$AIC,
    	summary(SI_CvH)$AIC,summary(I_CvH)$AIC,summary(S_CvH)$AIC
	)

names(AICvalues)<-
    c("Base",
    	"SI_CvH","I_CvH","S_CvH",
    	)

Results<-aicw(AICvalues)

Results<-Results[order(Results[,1]),]; Results
write.csv(Results,'SaltatorialvScansorial_Pes_Results.csv')

rm(list = ls())

#########################################################################

#Saltatorial v SemiAquatic

library(ape); library(geiger); library(evomap); library(nlme)  

tree<-read.nexus("straptreenew.nex")

data<-read.csv("AliceVolume1.csv",row.names=1, header=TRUE)

data<-log(data)

Y<-"Pes"; X<-"Mass"
data<-data[,c(which(colnames(data)==Y),which(colnames(data)==X)),drop=F]

tree<-treedata(tree,data,sort=T,warnings=T)$phy

data<-as.data.frame(treedata(tree,data,sort=T,warnings=T)$data)

colnames(data)<-c("Mass","Pes")   

 
n<-length(tree$tip.label)
plot(tree)
tiplabels()	

#Here i'm telling R what species corresponds to what LO in the tree#


ActiveFlight<-c(187:193,263:267,269:274,276,282,283,287:288,291:293,295:299,302,311)
length(ActiveFlight)
Aquatic<-c(1,6,8,13,14,111,114,115,372,378:381)
length(Aquatic)
Arboreal<-c(11,30,32,54,55,80,99,130,146,152,213:223,225:230,234,245,247,250,252,383,384,386,391,394,396,400,402,403,409)
BipedalStriding<-c(232,233,268,279,300:301,303:310,312:326,349,363,364)
length(BipedalStriding)
Fossorial<-c(3,4,15,21:23,31,40,41,56,61,75,83,102,110,113,131,147,198,205,207:209,211,249,254,382,390)
length(Fossorial)
QuadStriding<-c(118:128,132:143,145,153:158,161:186,194,196,199:202,210,224,231,236:241,243,244,246,255:262,327:348,350:362,369:370,373:376,385,387,389,392,398,401,407,408)
length(QuadStriding)
Saltatorial<-c(16:20,24:29,33:36,38,39,42:53,57,58,60,62:74,76:79,81:82,84,85,87:98,100,101,103:109,112,195,212,251)
length(Saltatorial)
Scansorial<-c(37,129,148,150,151,206,235,248,388,397,399,404,405,406)
length(Scansorial)
SemiAquatic<-c(2,5,7,9,10,12,59,116,117,144,149,159,160,197,203,204,242,253,285,286,365:368,371,377,381,393,395,410)
length(SemiAquatic)
Soaring<-c(275,277,278,280,281,284,289,290,294)
length(Soaring)

plot.pGLS<-function(pGLSTemp,dataTemp,...){
    a <- summary(pGLSTemp)$tTable[1, 1]
    b <- summary(pGLSTemp)$tTable[2, 1]
    Y <- dataTemp[, which(colnames(dataTemp) == "Mass")]
    X <- dataTemp[, which(colnames(dataTemp) == "Pes")]
    lines(c(min(X), max(X)), c((a + b * min(X)), (a + b * max(X))), ...)
    points(X, Y, ...)
}

tiff("SaltatorialvSemiAquatic_Pes.tif", res=600, compression = "lzw", height=5, width=10, units="in")

plot(data$Mass~data$Pes,col="white",pch=19,xlab="Log10(Total Convexhull M3)", ylab="Log10(Pes length)",asp=1,cex.lab=1) 
Group<-ActiveFlight
	dataGroup<-pruneSample(data,tree,Group)$data
	treeGroup<-pruneSample(data,tree,Group)$tree
	w<-diag(vcv.phylo(treeGroup))
	pglsModelGroup<-gls(Mass~Pes,dataGroup,correlation=corPagel(1,phy=treeGroup,fixed=FALSE),weights=varFixed(~w))
        plot.pGLS(pglsModelGroup,dataGroup,col="red2",lwd=3,cex=0.3,pch=19)

summary(pglsModelGroup)
capture.output(summary(pglsModelGroup), file = "SaltatorialPesPGLS.txt")

Group<-SemiAquatic
	dataGroup<-pruneSample(data,tree,Group)$data
	treeGroup<-pruneSample(data,tree,Group)$tree
	w<-diag(vcv.phylo(treeGroup))
	pglsModelGroup<-gls(Mass~Pes,dataGroup,correlation=corPagel(1,phy=treeGroup,fixed=FALSE),weights=varFixed(~w))
	plot.pGLS(pglsModelGroup,dataGroup,col="springgreen",lwd=3,cex=0.3,pch=19)


summary(pglsModelGroup)
capture.output(summary(pglsModelGroup), file = "SemiAquaticPesPGLS.txt")


        w<-diag(vcv.phylo(tree))
      pGLS<-gls(Mass~Pes,data,corPagel(1,phy=tree,fixed=FALSE),weights=varFixed(~w))
      lambda<-pGLS$modelStruct$corStruct[1]
      Sigma<-vcv(rescale(tree,"lambda",lambda))    #'Sigma' is now our new vcv(tree)
	   

	#For differences in slope: 
	grpS_CvH<-rep("A",length(rownames(data))) 
	grpS_CvH[Saltatorial]<-"B" 
	grpS_CvH[SemiAquatic]<-"C" 
	grpS_CvH<-as.factor(grpS_CvH) 
	names(grpS_CvH)<-rownames(data)

	#For differences in intercept: 
	grpI_CvH<-rep("A",length(rownames(data))) 
	grpI_CvH[Saltatorial]<-"B" 
	grpI_CvH[SemiAquatic]<-"C" 
	grpI_CvH<-as.factor(grpI_CvH) 
	names(grpI_CvH)<-rownames(data)


	Model<-model.matrix(as.formula(Mass~Pes),data)


	Model_S_CvH<-model.matrix(as.formula(Mass~grpS_CvH:Pes),data) 
	Model_I_CvH<-model.matrix(as.formula(Mass~grpI_CvH + Pes),data) 
	Model_SI_CvHI<-model.matrix(as.formula(Mass~grpI_CvH + grpS_CvH:Pes),data)

	gls.ancova(Mass~Pes,Sigma,Model,Model_S_CvH)
        write.csv(gls.ancova(Mass~Pes,Sigma,Model,Model_S_CvH),'SaltatorialvSemiAquatic_Pes_S.csv')
    

	gls.ancova(Mass~Pes,Sigma,Model,Model_I_CvH)
        write.csv(gls.ancova(Mass~Pes,Sigma,Model,Model_I_CvH),'SaltatorialvSemiAquatic_I.csv')
	
        gls.ancova(Mass~Pes,Sigma,Model,Model_SI_CvHI)
	write.csv(gls.ancova(Mass~Pes,Sigma,Model,Model_SI_CvHI),'SaltatorialvSemiAquatic_SI_I.csv')

       gls.ancova(Mass~Pes,Sigma,Model_I_CvH,Model_SI_CvHI)#Contribution of S after accounting for differences in I
       write.csv(gls.ancova(Mass~Pes,Sigma,Model_I_CvH,Model_SI_CvHI),'SaltatorialvSemiAquatic_I_SI_I.csv')


#Now using Maximum Likelihood

    form <- Mass ~ Pes
    form_SI_CvH <- Mass ~ grpI_CvH + grpS_CvH:Pes
	    form_I_CvH <- Mass ~ grpI_CvH + Pes
	    form_S_CvH <- Mass ~ grpS_CvH:Pes


            w<-diag(vcv.phylo(tree))


    Base<-gls(form,data,corPagel(1,phy=tree,fixed=FALSE),weights=varFixed(~w),method="ML")
    SI_CvH<-gls(form_SI_CvH,data,corPagel(1,phy=tree,fixed=FALSE),weights=varFixed(~w),method="ML")
	    I_CvH<-gls(form_I_CvH,data,corPagel(1,phy=tree,fixed=FALSE),weights=varFixed(~w),method="ML")
	    S_CvH<-gls(form_S_CvH,data,corPagel(1,phy=tree,fixed=FALSE),weights=varFixed(~w),method="ML")
  

AICvalues<-
    c(summary(Base)$AIC,
    	summary(SI_CvH)$AIC,summary(I_CvH)$AIC,summary(S_CvH)$AIC
	)

names(AICvalues)<-
    c("Base",
    	"SI_CvH","I_CvH","S_CvH",
    	)

Results<-aicw(AICvalues)

Results<-Results[order(Results[,1]),]; Results
write.csv(Results,'SaltatorialvSemiAquatic_Pes_Results.csv')

rm(list = ls())

#########################################################################

#Saltatorial v Soaring

library(ape); library(geiger); library(evomap); library(nlme)  

tree<-read.nexus("straptreenew.nex")

data<-read.csv("AliceVolume1.csv",row.names=1, header=TRUE)

data<-log(data)

Y<-"Pes"; X<-"Mass"
data<-data[,c(which(colnames(data)==Y),which(colnames(data)==X)),drop=F]

tree<-treedata(tree,data,sort=T,warnings=T)$phy

data<-as.data.frame(treedata(tree,data,sort=T,warnings=T)$data)

colnames(data)<-c("Mass","Pes")   

 
n<-length(tree$tip.label)
plot(tree)
tiplabels()	

#Here i'm telling R what species corresponds to what LO in the tree#


ActiveFlight<-c(187:193,263:267,269:274,276,282,283,287:288,291:293,295:299,302,311)
length(ActiveFlight)
Aquatic<-c(1,6,8,13,14,111,114,115,372,378:381)
length(Aquatic)
Arboreal<-c(11,30,32,54,55,80,99,130,146,152,213:223,225:230,234,245,247,250,252,383,384,386,391,394,396,400,402,403,409)
BipedalStriding<-c(232,233,268,279,300:301,303:310,312:326,349,363,364)
length(BipedalStriding)
Fossorial<-c(3,4,15,21:23,31,40,41,56,61,75,83,102,110,113,131,147,198,205,207:209,211,249,254,382,390)
length(Fossorial)
QuadStriding<-c(118:128,132:143,145,153:158,161:186,194,196,199:202,210,224,231,236:241,243,244,246,255:262,327:348,350:362,369:370,373:376,385,387,389,392,398,401,407,408)
length(QuadStriding)
Saltatorial<-c(16:20,24:29,33:36,38,39,42:53,57,58,60,62:74,76:79,81:82,84,85,87:98,100,101,103:109,112,195,212,251)
length(Saltatorial)
Scansorial<-c(37,129,148,150,151,206,235,248,388,397,399,404,405,406)
length(Scansorial)
SemiAquatic<-c(2,5,7,9,10,12,59,116,117,144,149,159,160,197,203,204,242,253,285,286,365:368,371,377,381,393,395,410)
length(SemiAquatic)
Soaring<-c(275,277,278,280,281,284,289,290,294)
length(Soaring)

plot.pGLS<-function(pGLSTemp,dataTemp,...){
    a <- summary(pGLSTemp)$tTable[1, 1]
    b <- summary(pGLSTemp)$tTable[2, 1]
    Y <- dataTemp[, which(colnames(dataTemp) == "Mass")]
    X <- dataTemp[, which(colnames(dataTemp) == "Pes")]
    lines(c(min(X), max(X)), c((a + b * min(X)), (a + b * max(X))), ...)
    points(X, Y, ...)
}

tiff("SaltatorialvSoaring_Pes.tif", res=600, compression = "lzw", height=5, width=10, units="in")

plot(data$Mass~data$Pes,col="white",pch=19,xlab="Log10(Total Convexhull M3)", ylab="Log10(Pes length)",asp=1,cex.lab=1) 
Group<-ActiveFlight
	dataGroup<-pruneSample(data,tree,Group)$data
	treeGroup<-pruneSample(data,tree,Group)$tree
	w<-diag(vcv.phylo(treeGroup))
	pglsModelGroup<-gls(Mass~Pes,dataGroup,correlation=corPagel(1,phy=treeGroup,fixed=FALSE),weights=varFixed(~w))
        plot.pGLS(pglsModelGroup,dataGroup,col="red2",lwd=3,cex=0.3,pch=19)

summary(pglsModelGroup)
capture.output(summary(pglsModelGroup), file = "SaltatorialPesPGLS.txt")

Group<-Soaring
	dataGroup<-pruneSample(data,tree,Group)$data
	treeGroup<-pruneSample(data,tree,Group)$tree
	w<-diag(vcv.phylo(treeGroup))
	pglsModelGroup<-gls(Mass~Pes,dataGroup,correlation=corPagel(1,phy=treeGroup,fixed=FALSE),weights=varFixed(~w))
	plot.pGLS(pglsModelGroup,dataGroup,col="springgreen",lwd=3,cex=0.3,pch=19)


summary(pglsModelGroup)
capture.output(summary(pglsModelGroup), file = "SoaringPesPGLS.txt")


        w<-diag(vcv.phylo(tree))
      pGLS<-gls(Mass~Pes,data,corPagel(1,phy=tree,fixed=FALSE),weights=varFixed(~w))
      lambda<-pGLS$modelStruct$corStruct[1]
      Sigma<-vcv(rescale(tree,"lambda",lambda))    #'Sigma' is now our new vcv(tree)
	   

	#For differences in slope: 
	grpS_CvH<-rep("A",length(rownames(data))) 
	grpS_CvH[Saltatorial]<-"B" 
	grpS_CvH[Soaring]<-"C" 
	grpS_CvH<-as.factor(grpS_CvH) 
	names(grpS_CvH)<-rownames(data)

	#For differences in intercept: 
	grpI_CvH<-rep("A",length(rownames(data))) 
	grpI_CvH[Saltatorial]<-"B" 
	grpI_CvH[Soaring]<-"C" 
	grpI_CvH<-as.factor(grpI_CvH) 
	names(grpI_CvH)<-rownames(data)


	Model<-model.matrix(as.formula(Mass~Pes),data)


	Model_S_CvH<-model.matrix(as.formula(Mass~grpS_CvH:Pes),data) 
	Model_I_CvH<-model.matrix(as.formula(Mass~grpI_CvH + Pes),data) 
	Model_SI_CvHI<-model.matrix(as.formula(Mass~grpI_CvH + grpS_CvH:Pes),data)

	gls.ancova(Mass~Pes,Sigma,Model,Model_S_CvH)
        write.csv(gls.ancova(Mass~Pes,Sigma,Model,Model_S_CvH),'SaltatorialvSoaring_Pes_S.csv')
    

	gls.ancova(Mass~Pes,Sigma,Model,Model_I_CvH)
        write.csv(gls.ancova(Mass~Pes,Sigma,Model,Model_I_CvH),'SaltatorialvSoaring_I.csv')
	
        gls.ancova(Mass~Pes,Sigma,Model,Model_SI_CvHI)
	write.csv(gls.ancova(Mass~Pes,Sigma,Model,Model_SI_CvHI),'SaltatorialvSoaring_SI_I.csv')

       gls.ancova(Mass~Pes,Sigma,Model_I_CvH,Model_SI_CvHI)#Contribution of S after accounting for differences in I
       write.csv(gls.ancova(Mass~Pes,Sigma,Model_I_CvH,Model_SI_CvHI),'SaltatorialvSoaring_I_SI_I.csv')


#Now using Maximum Likelihood

    form <- Mass ~ Pes
    form_SI_CvH <- Mass ~ grpI_CvH + grpS_CvH:Pes
	    form_I_CvH <- Mass ~ grpI_CvH + Pes
	    form_S_CvH <- Mass ~ grpS_CvH:Pes


            w<-diag(vcv.phylo(tree))


    Base<-gls(form,data,corPagel(1,phy=tree,fixed=FALSE),weights=varFixed(~w),method="ML")
    SI_CvH<-gls(form_SI_CvH,data,corPagel(1,phy=tree,fixed=FALSE),weights=varFixed(~w),method="ML")
	    I_CvH<-gls(form_I_CvH,data,corPagel(1,phy=tree,fixed=FALSE),weights=varFixed(~w),method="ML")
	    S_CvH<-gls(form_S_CvH,data,corPagel(1,phy=tree,fixed=FALSE),weights=varFixed(~w),method="ML")
  

AICvalues<-
    c(summary(Base)$AIC,
    	summary(SI_CvH)$AIC,summary(I_CvH)$AIC,summary(S_CvH)$AIC
	)

names(AICvalues)<-
    c("Base",
    	"SI_CvH","I_CvH","S_CvH",
    	)

Results<-aicw(AICvalues)

Results<-Results[order(Results[,1]),]; Results
write.csv(Results,'SaltatorialvSoaring_Pes_Results.csv')

rm(list = ls())

#########################################################################

#Scansorial v SemiAquatic

library(ape); library(geiger); library(evomap); library(nlme)  

tree<-read.nexus("straptreenew.nex")

data<-read.csv("AliceVolume1.csv",row.names=1, header=TRUE)

data<-log(data)

Y<-"Pes"; X<-"Mass"
data<-data[,c(which(colnames(data)==Y),which(colnames(data)==X)),drop=F]

tree<-treedata(tree,data,sort=T,warnings=T)$phy

data<-as.data.frame(treedata(tree,data,sort=T,warnings=T)$data)

colnames(data)<-c("Mass","Pes")   

 
n<-length(tree$tip.label)
plot(tree)
tiplabels()	

#Here i'm telling R what species corresponds to what LO in the tree#


ActiveFlight<-c(187:193,263:267,269:274,276,282,283,287:288,291:293,295:299,302,311)
length(ActiveFlight)
Aquatic<-c(1,6,8,13,14,111,114,115,372,378:381)
length(Aquatic)
Arboreal<-c(11,30,32,54,55,80,99,130,146,152,213:223,225:230,234,245,247,250,252,383,384,386,391,394,396,400,402,403,409)
BipedalStriding<-c(232,233,268,279,300:301,303:310,312:326,349,363,364)
length(BipedalStriding)
Fossorial<-c(3,4,15,21:23,31,40,41,56,61,75,83,102,110,113,131,147,198,205,207:209,211,249,254,382,390)
length(Fossorial)
QuadStriding<-c(118:128,132:143,145,153:158,161:186,194,196,199:202,210,224,231,236:241,243,244,246,255:262,327:348,350:362,369:370,373:376,385,387,389,392,398,401,407,408)
length(QuadStriding)
Saltatorial<-c(16:20,24:29,33:36,38,39,42:53,57,58,60,62:74,76:79,81:82,84,85,87:98,100,101,103:109,112,195,212,251)
length(Saltatorial)
Scansorial<-c(37,129,148,150,151,206,235,248,388,397,399,404,405,406)
length(Scansorial)
SemiAquatic<-c(2,5,7,9,10,12,59,116,117,144,149,159,160,197,203,204,242,253,285,286,365:368,371,377,381,393,395,410)
length(SemiAquatic)
Soaring<-c(275,277,278,280,281,284,289,290,294)
length(Soaring)

plot.pGLS<-function(pGLSTemp,dataTemp,...){
    a <- summary(pGLSTemp)$tTable[1, 1]
    b <- summary(pGLSTemp)$tTable[2, 1]
    Y <- dataTemp[, which(colnames(dataTemp) == "Mass")]
    X <- dataTemp[, which(colnames(dataTemp) == "Pes")]
    lines(c(min(X), max(X)), c((a + b * min(X)), (a + b * max(X))), ...)
    points(X, Y, ...)
}

tiff("ScansorialvSemiAquatic_Pes.tif", res=600, compression = "lzw", height=5, width=10, units="in")

plot(data$Mass~data$Pes,col="white",pch=19,xlab="Log10(Total Convexhull M3)", ylab="Log10(Pes length)",asp=1,cex.lab=1) 
Group<-ActiveFlight
	dataGroup<-pruneSample(data,tree,Group)$data
	treeGroup<-pruneSample(data,tree,Group)$tree
	w<-diag(vcv.phylo(treeGroup))
	pglsModelGroup<-gls(Mass~Pes,dataGroup,correlation=corPagel(1,phy=treeGroup,fixed=FALSE),weights=varFixed(~w))
        plot.pGLS(pglsModelGroup,dataGroup,col="red2",lwd=3,cex=0.3,pch=19)

summary(pglsModelGroup)
capture.output(summary(pglsModelGroup), file = "ScansorialPesPGLS.txt")

Group<-SemiAquatic
	dataGroup<-pruneSample(data,tree,Group)$data
	treeGroup<-pruneSample(data,tree,Group)$tree
	w<-diag(vcv.phylo(treeGroup))
	pglsModelGroup<-gls(Mass~Pes,dataGroup,correlation=corPagel(1,phy=treeGroup,fixed=FALSE),weights=varFixed(~w))
	plot.pGLS(pglsModelGroup,dataGroup,col="springgreen",lwd=3,cex=0.3,pch=19)


summary(pglsModelGroup)
capture.output(summary(pglsModelGroup), file = "SemiAquaticPesPGLS.txt")


        w<-diag(vcv.phylo(tree))
      pGLS<-gls(Mass~Pes,data,corPagel(1,phy=tree,fixed=FALSE),weights=varFixed(~w))
      lambda<-pGLS$modelStruct$corStruct[1]
      Sigma<-vcv(rescale(tree,"lambda",lambda))    #'Sigma' is now our new vcv(tree)
	   

	#For differences in slope: 
	grpS_CvH<-rep("A",length(rownames(data))) 
	grpS_CvH[Scansorial]<-"B" 
	grpS_CvH[SemiAquatic]<-"C" 
	grpS_CvH<-as.factor(grpS_CvH) 
	names(grpS_CvH)<-rownames(data)

	#For differences in intercept: 
	grpI_CvH<-rep("A",length(rownames(data))) 
	grpI_CvH[Scansorial]<-"B" 
	grpI_CvH[SemiAquatic]<-"C" 
	grpI_CvH<-as.factor(grpI_CvH) 
	names(grpI_CvH)<-rownames(data)


	Model<-model.matrix(as.formula(Mass~Pes),data)


	Model_S_CvH<-model.matrix(as.formula(Mass~grpS_CvH:Pes),data) 
	Model_I_CvH<-model.matrix(as.formula(Mass~grpI_CvH + Pes),data) 
	Model_SI_CvHI<-model.matrix(as.formula(Mass~grpI_CvH + grpS_CvH:Pes),data)

	gls.ancova(Mass~Pes,Sigma,Model,Model_S_CvH)
        write.csv(gls.ancova(Mass~Pes,Sigma,Model,Model_S_CvH),'ScansorialvSemiAquatic_Pes_S.csv')
    

	gls.ancova(Mass~Pes,Sigma,Model,Model_I_CvH)
        write.csv(gls.ancova(Mass~Pes,Sigma,Model,Model_I_CvH),'ScansorialvSemiAquatic_I.csv')
	
        gls.ancova(Mass~Pes,Sigma,Model,Model_SI_CvHI)
	write.csv(gls.ancova(Mass~Pes,Sigma,Model,Model_SI_CvHI),'ScansorialvSemiAquatic_SI_I.csv')

       gls.ancova(Mass~Pes,Sigma,Model_I_CvH,Model_SI_CvHI)#Contribution of S after accounting for differences in I
       write.csv(gls.ancova(Mass~Pes,Sigma,Model_I_CvH,Model_SI_CvHI),'ScansorialvSemiAquatic_I_SI_I.csv')


#Now using Maximum Likelihood

    form <- Mass ~ Pes
    form_SI_CvH <- Mass ~ grpI_CvH + grpS_CvH:Pes
	    form_I_CvH <- Mass ~ grpI_CvH + Pes
	    form_S_CvH <- Mass ~ grpS_CvH:Pes


            w<-diag(vcv.phylo(tree))


    Base<-gls(form,data,corPagel(1,phy=tree,fixed=FALSE),weights=varFixed(~w),method="ML")
    SI_CvH<-gls(form_SI_CvH,data,corPagel(1,phy=tree,fixed=FALSE),weights=varFixed(~w),method="ML")
	    I_CvH<-gls(form_I_CvH,data,corPagel(1,phy=tree,fixed=FALSE),weights=varFixed(~w),method="ML")
	    S_CvH<-gls(form_S_CvH,data,corPagel(1,phy=tree,fixed=FALSE),weights=varFixed(~w),method="ML")
  

AICvalues<-
    c(summary(Base)$AIC,
    	summary(SI_CvH)$AIC,summary(I_CvH)$AIC,summary(S_CvH)$AIC
	)

names(AICvalues)<-
    c("Base",
    	"SI_CvH","I_CvH","S_CvH",
    	)

Results<-aicw(AICvalues)

Results<-Results[order(Results[,1]),]; Results
write.csv(Results,'ScansorialvSemiAquatic_Pes_Results.csv')

rm(list = ls())

#########################################################################

#Scansorial v Soaring

library(ape); library(geiger); library(evomap); library(nlme)  
setwd("G:/Locomotion PANCOVA Results/Locomotion/Volume/Pes")
tree<-read.nexus("straptreenew.nex")

data<-read.csv("AliceVolume1.csv",row.names=1, header=TRUE)

data<-log(data)

Y<-"Pes"; X<-"Mass"
data<-data[,c(which(colnames(data)==Y),which(colnames(data)==X)),drop=F]

tree<-treedata(tree,data,sort=T,warnings=T)$phy

data<-as.data.frame(treedata(tree,data,sort=T,warnings=T)$data)

colnames(data)<-c("Mass","Pes")   

 
n<-length(tree$tip.label)
plot(tree)
tiplabels()	

#Here i'm telling R what species corresponds to what LO in the tree#


ActiveFlight<-c(187:193,263:267,269:274,276,282,283,287:288,291:293,295:299,302,311)
length(ActiveFlight)
Aquatic<-c(1,6,8,13,14,111,114,115,372,378:381)
length(Aquatic)
Arboreal<-c(11,30,32,54,55,80,99,130,146,152,213:223,225:230,234,245,247,250,252,383,384,386,391,394,396,400,402,403,409)
BipedalStriding<-c(232,233,268,279,300:301,303:310,312:326,349,363,364)
length(BipedalStriding)
Fossorial<-c(3,4,15,21:23,31,40,41,56,61,75,83,102,110,113,131,147,198,205,207:209,211,249,254,382,390)
length(Fossorial)
QuadStriding<-c(118:128,132:143,145,153:158,161:186,194,196,199:202,210,224,231,236:241,243,244,246,255:262,327:348,350:362,369:370,373:376,385,387,389,392,398,401,407,408)
length(QuadStriding)
Saltatorial<-c(16:20,24:29,33:36,38,39,42:53,57,58,60,62:74,76:79,81:82,84,85,87:98,100,101,103:109,112,195,212,251)
length(Saltatorial)
Scansorial<-c(37,129,148,150,151,206,235,248,388,397,399,404,405,406)
length(Scansorial)
SemiAquatic<-c(2,5,7,9,10,12,59,116,117,144,149,159,160,197,203,204,242,253,285,286,365:368,371,377,381,393,395,410)
length(SemiAquatic)
Soaring<-c(275,277,278,280,281,284,289,290,294)
length(Soaring)

plot.pGLS<-function(pGLSTemp,dataTemp,...){
    a <- summary(pGLSTemp)$tTable[1, 1]
    b <- summary(pGLSTemp)$tTable[2, 1]
    Y <- dataTemp[, which(colnames(dataTemp) == "Mass")]
    X <- dataTemp[, which(colnames(dataTemp) == "Pes")]
    lines(c(min(X), max(X)), c((a + b * min(X)), (a + b * max(X))), ...)
    points(X, Y, ...)
}

tiff("ScansorialvSoaring_Pes.tif", res=600, compression = "lzw", height=5, width=10, units="in")

plot(data$Mass~data$Pes,col="white",pch=19,xlab="Log10(Total Convexhull M3)", ylab="Log10(Pes length)",asp=1,cex.lab=1) 
Group<-ActiveFlight
	dataGroup<-pruneSample(data,tree,Group)$data
	treeGroup<-pruneSample(data,tree,Group)$tree
	w<-diag(vcv.phylo(treeGroup))
	pglsModelGroup<-gls(Mass~Pes,dataGroup,correlation=corPagel(1,phy=treeGroup,fixed=FALSE),weights=varFixed(~w))
        plot.pGLS(pglsModelGroup,dataGroup,col="red2",lwd=3,cex=0.3,pch=19)

summary(pglsModelGroup)
capture.output(summary(pglsModelGroup), file = "ScansorialPesPGLS.txt")

Group<-Soaring
	dataGroup<-pruneSample(data,tree,Group)$data
	treeGroup<-pruneSample(data,tree,Group)$tree
	w<-diag(vcv.phylo(treeGroup))
	pglsModelGroup<-gls(Mass~Pes,dataGroup,correlation=corPagel(1,phy=treeGroup,fixed=FALSE),weights=varFixed(~w))
	plot.pGLS(pglsModelGroup,dataGroup,col="springgreen",lwd=3,cex=0.3,pch=19)


summary(pglsModelGroup)
capture.output(summary(pglsModelGroup), file = "SoaringPesPGLS.txt")


        w<-diag(vcv.phylo(tree))
      pGLS<-gls(Mass~Pes,data,corPagel(1,phy=tree,fixed=FALSE),weights=varFixed(~w))
      lambda<-pGLS$modelStruct$corStruct[1]
      Sigma<-vcv(rescale(tree,"lambda",lambda))    #'Sigma' is now our new vcv(tree)
	   

	#For differences in slope: 
	grpS_CvH<-rep("A",length(rownames(data))) 
	grpS_CvH[Scansorial]<-"B" 
	grpS_CvH[Soaring]<-"C" 
	grpS_CvH<-as.factor(grpS_CvH) 
	names(grpS_CvH)<-rownames(data)

	#For differences in intercept: 
	grpI_CvH<-rep("A",length(rownames(data))) 
	grpI_CvH[Scansorial]<-"B" 
	grpI_CvH[Soaring]<-"C" 
	grpI_CvH<-as.factor(grpI_CvH) 
	names(grpI_CvH)<-rownames(data)


	Model<-model.matrix(as.formula(Mass~Pes),data)


	Model_S_CvH<-model.matrix(as.formula(Mass~grpS_CvH:Pes),data) 
	Model_I_CvH<-model.matrix(as.formula(Mass~grpI_CvH + Pes),data) 
	Model_SI_CvHI<-model.matrix(as.formula(Mass~grpI_CvH + grpS_CvH:Pes),data)

	gls.ancova(Mass~Pes,Sigma,Model,Model_S_CvH)
        write.csv(gls.ancova(Mass~Pes,Sigma,Model,Model_S_CvH),'ScansorialvSoaring_Pes_S.csv')
    

	gls.ancova(Mass~Pes,Sigma,Model,Model_I_CvH)
        write.csv(gls.ancova(Mass~Pes,Sigma,Model,Model_I_CvH),'ScansorialvSoaring_I.csv')
	
        gls.ancova(Mass~Pes,Sigma,Model,Model_SI_CvHI)
	write.csv(gls.ancova(Mass~Pes,Sigma,Model,Model_SI_CvHI),'ScansorialvSoaring_SI_I.csv')

       gls.ancova(Mass~Pes,Sigma,Model_I_CvH,Model_SI_CvHI)#Contribution of S after accounting for differences in I
       write.csv(gls.ancova(Mass~Pes,Sigma,Model_I_CvH,Model_SI_CvHI),'ScansorialvSoaring_I_SI_I.csv')


#Now using Maximum Likelihood

    form <- Mass ~ Pes
    form_SI_CvH <- Mass ~ grpI_CvH + grpS_CvH:Pes
	    form_I_CvH <- Mass ~ grpI_CvH + Pes
	    form_S_CvH <- Mass ~ grpS_CvH:Pes


            w<-diag(vcv.phylo(tree))


    Base<-gls(form,data,corPagel(1,phy=tree,fixed=FALSE),weights=varFixed(~w),method="ML")
    SI_CvH<-gls(form_SI_CvH,data,corPagel(1,phy=tree,fixed=FALSE),weights=varFixed(~w),method="ML")
	    I_CvH<-gls(form_I_CvH,data,corPagel(1,phy=tree,fixed=FALSE),weights=varFixed(~w),method="ML")
	    S_CvH<-gls(form_S_CvH,data,corPagel(1,phy=tree,fixed=FALSE),weights=varFixed(~w),method="ML")
  

AICvalues<-
    c(summary(Base)$AIC,
    	summary(SI_CvH)$AIC,summary(I_CvH)$AIC,summary(S_CvH)$AIC
	)

names(AICvalues)<-
    c("Base",
    	"SI_CvH","I_CvH","S_CvH",
    	)

Results<-aicw(AICvalues)

Results<-Results[order(Results[,1]),]; Results
write.csv(Results,'ScansorialvSoaring_Pes_Results.csv')

rm(list = ls())

#########################################################################

#SemiAquatic v Soaring

library(ape); library(geiger); library(evomap); library(nlme)  
setwd("G:/Locomotion PANCOVA Results/Locomotion/Volume/Pes")
tree<-read.nexus("straptreenew.nex")

data<-read.csv("AliceVolume1.csv",row.names=1, header=TRUE)

data<-log(data)

Y<-"Pes"; X<-"Mass"
data<-data[,c(which(colnames(data)==Y),which(colnames(data)==X)),drop=F]

tree<-treedata(tree,data,sort=T,warnings=T)$phy

data<-as.data.frame(treedata(tree,data,sort=T,warnings=T)$data)

colnames(data)<-c("Mass","Pes")   

 
n<-length(tree$tip.label)
plot(tree)
tiplabels()	

#Here i'm telling R what species corresponds to what LO in the tree#


ActiveFlight<-c(187:193,263:267,269:274,276,282,283,287:288,291:293,295:299,302,311)
length(ActiveFlight)
Aquatic<-c(1,6,8,13,14,111,114,115,372,378:381)
length(Aquatic)
Arboreal<-c(11,30,32,54,55,80,99,130,146,152,213:223,225:230,234,245,247,250,252,383,384,386,391,394,396,400,402,403,409)
BipedalStriding<-c(232,233,268,279,300:301,303:310,312:326,349,363,364)
length(BipedalStriding)
Fossorial<-c(3,4,15,21:23,31,40,41,56,61,75,83,102,110,113,131,147,198,205,207:209,211,249,254,382,390)
length(Fossorial)
QuadStriding<-c(118:128,132:143,145,153:158,161:186,194,196,199:202,210,224,231,236:241,243,244,246,255:262,327:348,350:362,369:370,373:376,385,387,389,392,398,401,407,408)
length(QuadStriding)
Saltatorial<-c(16:20,24:29,33:36,38,39,42:53,57,58,60,62:74,76:79,81:82,84,85,87:98,100,101,103:109,112,195,212,251)
length(Saltatorial)
Scansorial<-c(37,129,148,150,151,206,235,248,388,397,399,404,405,406)
length(Scansorial)
SemiAquatic<-c(2,5,7,9,10,12,59,116,117,144,149,159,160,197,203,204,242,253,285,286,365:368,371,377,381,393,395,410)
length(SemiAquatic)
Soaring<-c(275,277,278,280,281,284,289,290,294)
length(Soaring)

plot.pGLS<-function(pGLSTemp,dataTemp,...){
    a <- summary(pGLSTemp)$tTable[1, 1]
    b <- summary(pGLSTemp)$tTable[2, 1]
    Y <- dataTemp[, which(colnames(dataTemp) == "Mass")]
    X <- dataTemp[, which(colnames(dataTemp) == "Pes")]
    lines(c(min(X), max(X)), c((a + b * min(X)), (a + b * max(X))), ...)
    points(X, Y, ...)
}

tiff("SemiAquaticvSoaring_Pes.tif", res=600, compression = "lzw", height=5, width=10, units="in")

plot(data$Mass~data$Pes,col="white",pch=19,xlab="Log10(Total Convexhull M3)", ylab="Log10(Pes length)",asp=1,cex.lab=1) 
Group<-ActiveFlight
	dataGroup<-pruneSample(data,tree,Group)$data
	treeGroup<-pruneSample(data,tree,Group)$tree
	w<-diag(vcv.phylo(treeGroup))
	pglsModelGroup<-gls(Mass~Pes,dataGroup,correlation=corPagel(1,phy=treeGroup,fixed=FALSE),weights=varFixed(~w))
        plot.pGLS(pglsModelGroup,dataGroup,col="red2",lwd=3,cex=0.3,pch=19)

summary(pglsModelGroup)
capture.output(summary(pglsModelGroup), file = "SemiAquaticPesPGLS.txt")

Group<-Soaring
	dataGroup<-pruneSample(data,tree,Group)$data
	treeGroup<-pruneSample(data,tree,Group)$tree
	w<-diag(vcv.phylo(treeGroup))
	pglsModelGroup<-gls(Mass~Pes,dataGroup,correlation=corPagel(1,phy=treeGroup,fixed=FALSE),weights=varFixed(~w))
	plot.pGLS(pglsModelGroup,dataGroup,col="springgreen",lwd=3,cex=0.3,pch=19)


summary(pglsModelGroup)
capture.output(summary(pglsModelGroup), file = "SoaringPesPGLS.txt")


        w<-diag(vcv.phylo(tree))
      pGLS<-gls(Mass~Pes,data,corPagel(1,phy=tree,fixed=FALSE),weights=varFixed(~w))
      lambda<-pGLS$modelStruct$corStruct[1]
      Sigma<-vcv(rescale(tree,"lambda",lambda))    #'Sigma' is now our new vcv(tree)
	   

	#For differences in slope: 
	grpS_CvH<-rep("A",length(rownames(data))) 
	grpS_CvH[SemiAquatic]<-"B" 
	grpS_CvH[Soaring]<-"C" 
	grpS_CvH<-as.factor(grpS_CvH) 
	names(grpS_CvH)<-rownames(data)

	#For differences in intercept: 
	grpI_CvH<-rep("A",length(rownames(data))) 
	grpI_CvH[SemiAquatic]<-"B" 
	grpI_CvH[Soaring]<-"C" 
	grpI_CvH<-as.factor(grpI_CvH) 
	names(grpI_CvH)<-rownames(data)


	Model<-model.matrix(as.formula(Mass~Pes),data)


	Model_S_CvH<-model.matrix(as.formula(Mass~grpS_CvH:Pes),data) 
	Model_I_CvH<-model.matrix(as.formula(Mass~grpI_CvH + Pes),data) 
	Model_SI_CvHI<-model.matrix(as.formula(Mass~grpI_CvH + grpS_CvH:Pes),data)

	gls.ancova(Mass~Pes,Sigma,Model,Model_S_CvH)
        write.csv(gls.ancova(Mass~Pes,Sigma,Model,Model_S_CvH),'SemiAquaticvSoaring_Pes_S.csv')
    

	gls.ancova(Mass~Pes,Sigma,Model,Model_I_CvH)
        write.csv(gls.ancova(Mass~Pes,Sigma,Model,Model_I_CvH),'SemiAquaticvSoaring_I.csv')
	
        gls.ancova(Mass~Pes,Sigma,Model,Model_SI_CvHI)
	write.csv(gls.ancova(Mass~Pes,Sigma,Model,Model_SI_CvHI),'SemiAquaticvSoaring_SI_I.csv')

       gls.ancova(Mass~Pes,Sigma,Model_I_CvH,Model_SI_CvHI)#Contribution of S after accounting for differences in I
       write.csv(gls.ancova(Mass~Pes,Sigma,Model_I_CvH,Model_SI_CvHI),'SemiAquaticvSoaring_I_SI_I.csv')


#Now using Maximum Likelihood

    form <- Mass ~ Pes
    form_SI_CvH <- Mass ~ grpI_CvH + grpS_CvH:Pes
	    form_I_CvH <- Mass ~ grpI_CvH + Pes
	    form_S_CvH <- Mass ~ grpS_CvH:Pes


            w<-diag(vcv.phylo(tree))


    Base<-gls(form,data,corPagel(1,phy=tree,fixed=FALSE),weights=varFixed(~w),method="ML")
    SI_CvH<-gls(form_SI_CvH,data,corPagel(1,phy=tree,fixed=FALSE),weights=varFixed(~w),method="ML")
	    I_CvH<-gls(form_I_CvH,data,corPagel(1,phy=tree,fixed=FALSE),weights=varFixed(~w),method="ML")
	    S_CvH<-gls(form_S_CvH,data,corPagel(1,phy=tree,fixed=FALSE),weights=varFixed(~w),method="ML")
  

AICvalues<-
    c(summary(Base)$AIC,
    	summary(SI_CvH)$AIC,summary(I_CvH)$AIC,summary(S_CvH)$AIC
	)

names(AICvalues)<-
    c("Base",
    	"SI_CvH","I_CvH","S_CvH",
    	)

Results<-aicw(AICvalues)

Results<-Results[order(Results[,1]),]; Results
write.csv(Results,'SemiAquaticvSoaring_Pes_Results.csv')

rm(list = ls())

#########################################################################
